# Supplementary material for: Integrative multiomics analysis of Premolis semirufa caterpillar venom in the search for molecules leading to a joint disease
Source: Sci Rep. 2021 Jan 21;11:1995. doi: 10.1038/s41598-020-79769-y (PMC7820220; doi:10.1038/s41598-020-79769-y)
Supplement: Supplementary file 7 — Supplementary Information 7. [file 41598_2020_79769_MOESM7_ESM.xlsx]

## Sheet: Plan1
Table S1. Protein identification list performed using LC-MS/MS analysis.
prot_acc	prot_desc	prot_score	prot_mass	prot_matches	prot_matches_sig	prot_sequences	prot_sequences_sig	prot_len	pep_exp_mz	pep_exp_mr	pep_exp_z	pep_calc_mr	pep_delta	pep_miss	pep_score	pep_expect	pep_res_before	pep_seq	pep_res_after
c9335_g2_i4	Arylphorin subunit alpha	7650	83890	181	181	47	47	704	354.726	707.438	2	707.422	0.016	0	35.62	0.0034	R	IFITSK	Y
c9335_g2_i4	Arylphorin subunit alpha	7650	83890	181	181	47	47	704	388.205	774.395	2	774.424	-0.0292	1	29.53	0.025	R	RMMLPK	G
c9335_g2_i4	Arylphorin subunit alpha	7650	83890	181	181	47	47	704	390.201	778.388	2	778.386	0.002	0	39.02	0.0027	K	QLEDFK	H
c9335_g2_i4	Arylphorin subunit alpha	7650	83890	181	181	47	47	704	394.695	787.376	2	787.434	-0.0584	0	45.53	0.00054	K	HSYLIR	Q
c9335_g2_i4	Arylphorin subunit alpha	7650	83890	181	181	47	47	704	394.703	787.392	2	787.434	-0.0424	0	45.53	0.00059	K	HSYLIR	Q
c9335_g2_i4	Arylphorin subunit alpha	7650	83890	181	181	47	47	704	412.714	823.413	2	823.455	-0.0425	0	62.04	9.9e-06	R	HVLSGSPK	P
c9335_g2_i4	Arylphorin subunit alpha	7650	83890	181	181	47	47	704	412.719	823.423	2	823.455	-0.0318	0	28.01	0.0071	R	HVLSGSPK	P
c9335_g2_i4	Arylphorin subunit alpha	7650	83890	181	181	47	47	704	412.719	823.423	2	823.455	-0.0318	0	31.25	0.009	R	HVLSGSPK	P
c9335_g2_i4	Arylphorin subunit alpha	7650	83890	181	181	47	47	704	432.249	862.483	2	862.491	-0.0078	0	49.25	0.00021	K	VLSLFER	V
c9335_g2_i4	Arylphorin subunit alpha	7650	83890	181	181	47	47	704	432.252	862.489	2	862.491	-0.0022	0	41.21	0.0013	K	VLSLFER	V
c9335_g2_i4	Arylphorin subunit alpha	7650	83890	181	181	47	47	704	432.252	862.489	2	862.491	-0.0022	0	51.38	0.00013	K	VLSLFER	V
c9335_g2_i4	Arylphorin subunit alpha	7650	83890	181	181	47	47	704	443.206	884.398	2	884.428	-0.0301	0	46.82	0.00025	R	FLDAYEK	T
c9335_g2_i4	Arylphorin subunit alpha	7650	83890	181	181	47	47	704	443.209	884.403	2	884.428	-0.0253	0	43.13	0.00059	R	FLDAYEK	T
c9335_g2_i4	Arylphorin subunit alpha	7650	83890	181	181	47	47	704	443.209	884.403	2	884.428	-0.0253	0	45.46	0.00035	R	FLDAYEK	T
c9335_g2_i4	Arylphorin subunit alpha	7650	83890	181	181	47	47	704	443.228	884.442	2	884.428	0.0135	0	49.01	0.00019	R	FLDAYEK	T
c9335_g2_i4	Arylphorin subunit alpha	7650	83890	181	181	47	47	704	465.747	929.479	2	929.518	-0.0388	1	60.27	1.8e-05	K	INDVKVDK	L
c9335_g2_i4	Arylphorin subunit alpha	7650	83890	181	181	47	47	704	491.238	980.462	2	980.481	-0.0195	0	46.63	0.00032	K	TIEFTNEK	S
c9335_g2_i4	Arylphorin subunit alpha	7650	83890	181	181	47	47	704	496.273	990.532	2	990.586	-0.0542	1	56.73	3.5e-05	K	KVLSLFER	V
c9335_g2_i4	Arylphorin subunit alpha	7650	83890	181	181	47	47	704	496.287	990.56	2	990.586	-0.0262	1	48.01	0.00023	K	KVLSLFER	V
c9335_g2_i4	Arylphorin subunit alpha	7650	83890	181	181	47	47	704	496.312	990.609	2	990.586	0.0228	1	44.96	0.00029	K	KVLSLFER	V
c9335_g2_i4	Arylphorin subunit alpha	7650	83890	181	181	47	47	704	496.312	990.609	2	990.586	0.0228	1	51.13	7e-05	K	KVLSLFER	V
c9335_g2_i4	Arylphorin subunit alpha	7650	83890	181	181	47	47	704	498.723	995.431	2	995.439	-0.0083	0	43.85	0.00044	K	YFYNFDK	W
c9335_g2_i4	Arylphorin subunit alpha	7650	83890	181	181	47	47	704	498.726	995.437	2	995.439	-0.0016	0	40.49	0.00096	K	YFYNFDK	W
c9335_g2_i4	Arylphorin subunit alpha	7650	83890	181	181	47	47	704	509.752	1017.49	2	1017.51	-0.0191	0	29.84	0.0069	K	SDVASDAVVR	I
c9335_g2_i4	Arylphorin subunit alpha	7650	83890	181	181	47	47	704	526.767	1051.52	2	1051.53	-0.0147	0	44.71	0.0005	K	WASEYGIVK	E
c9335_g2_i4	Arylphorin subunit alpha	7650	83890	181	181	47	47	704	526.769	1051.52	2	1051.53	-0.0115	0	47.9	0.00024	K	WASEYGIVK	E
c9335_g2_i4	Arylphorin subunit alpha	7650	83890	181	181	47	47	704	535.77	1069.53	2	1069.56	-0.03	0	49.92	0.00012	R	LNHEPFSVK	V
c9335_g2_i4	Arylphorin subunit alpha	7650	83890	181	181	47	47	704	535.771	1069.53	2	1069.56	-0.0284	0	60.39	1.1e-05	R	LNHEPFSVK	V
c9335_g2_i4	Arylphorin subunit alpha	7650	83890	181	181	47	47	704	535.775	1069.54	2	1069.56	-0.0201	0	58.51	1.7e-05	R	LNHEPFSVK	V
c9335_g2_i4	Arylphorin subunit alpha	7650	83890	181	181	47	47	704	357.532	1069.57	3	1069.56	0.0172	0	31.2	0.0013	R	LNHEPFSVK	V
c9335_g2_i4	Arylphorin subunit alpha	7650	83890	181	181	47	47	704	357.533	1069.58	3	1069.56	0.0212	0	26.93	0.013	R	LNHEPFSVK	V
c9335_g2_i4	Arylphorin subunit alpha	7650	83890	181	181	47	47	704	357.535	1069.58	3	1069.56	0.0267	0	27.69	0.02	R	LNHEPFSVK	V
c9335_g2_i4	Arylphorin subunit alpha	7650	83890	181	181	47	47	704	357.535	1069.58	3	1069.56	0.0267	0	35.65	0.00059	R	LNHEPFSVK	V
c9335_g2_i4	Arylphorin subunit alpha	7650	83890	181	181	47	47	704	541.788	1081.56	2	1081.62	-0.0639	1	29.67	0.013	K	LAPGVNKVER	K
c9335_g2_i4	Arylphorin subunit alpha	7650	83890	181	181	47	47	704	541.798	1081.58	2	1081.62	-0.0422	1	55.68	4e-05	K	LAPGVNKVER	K
c9335_g2_i4	Arylphorin subunit alpha	7650	83890	181	181	47	47	704	541.799	1081.58	2	1081.62	-0.0407	1	71.43	1.1e-06	K	LAPGVNKVER	K
c9335_g2_i4	Arylphorin subunit alpha	7650	83890	181	181	47	47	704	560.287	1118.56	2	1118.58	-0.0176	1	65.13	4.4e-06	R	KSSQFTFFK	N
c9335_g2_i4	Arylphorin subunit alpha	7650	83890	181	181	47	47	704	594.792	1187.57	2	1187.62	-0.0538	0	66.77	2.6e-06	R	IVDYFIQYK	Q
c9335_g2_i4	Arylphorin subunit alpha	7650	83890	181	181	47	47	704	594.807	1187.6	2	1187.62	-0.0229	0	68.77	1.9e-06	R	IVDYFIQYK	Q
c9335_g2_i4	Arylphorin subunit alpha	7650	83890	181	181	47	47	704	613.775	1225.53	2	1225.62	-0.0883	0	72.64	1.5e-07	K	AVEDFLELYK	T
c9335_g2_i4	Arylphorin subunit alpha	7650	83890	181	181	47	47	704	613.778	1225.54	2	1225.62	-0.0808	0	72.4	1.6e-07	K	AVEDFLELYK	T
c9335_g2_i4	Arylphorin subunit alpha	7650	83890	181	181	47	47	704	613.808	1225.6	2	1225.62	-0.0224	0	67.38	6.5e-07	K	AVEDFLELYK	T
c9335_g2_i4	Arylphorin subunit alpha	7650	83890	181	181	47	47	704	613.808	1225.6	2	1225.62	-0.0224	0	54.56	1.1e-05	K	AVEDFLELYK	T
c9335_g2_i4	Arylphorin subunit alpha	7650	83890	181	181	47	47	704	613.831	1225.65	2	1225.62	0.0246	0	36.4	0.00043	K	AVEDFLELYK	T
c9335_g2_i4	Arylphorin subunit alpha	7650	83890	181	181	47	47	704	613.831	1225.65	2	1225.62	0.0246	0	16.78	0.027	K	AVEDFLELYK	T
c9335_g2_i4	Arylphorin subunit alpha	7650	83890	181	181	47	47	704	621.238	1240.46	2	1240.54	-0.0755	0	50.53	1.9e-05	R	SNYYDVHSEK	N
c9335_g2_i4	Arylphorin subunit alpha	7650	83890	181	181	47	47	704	621.238	1240.46	2	1240.54	-0.0754	0	50.42	2e-05	R	SNYYDVHSEK	N
c9335_g2_i4	Arylphorin subunit alpha	7650	83890	181	181	47	47	704	621.265	1240.52	2	1240.54	-0.0209	0	55.17	8.5e-06	R	SNYYDVHSEK	N
c9335_g2_i4	Arylphorin subunit alpha	7650	83890	181	181	47	47	704	621.279	1240.54	2	1240.54	0.0081	0	40.64	0.00015	R	SNYYDVHSEK	N
c9335_g2_i4	Arylphorin subunit alpha	7650	83890	181	181	47	47	704	621.279	1240.54	2	1240.54	0.0081	0	37.34	0.00032	R	SNYYDVHSEK	N
c9335_g2_i4	Arylphorin subunit alpha	7650	83890	181	181	47	47	704	627.759	1253.5	2	1253.58	-0.0721	0	73.33	2.3e-07	K	QPNMFFEDVK	I
c9335_g2_i4	Arylphorin subunit alpha	7650	83890	181	181	47	47	704	627.763	1253.51	2	1253.58	-0.0643	0	42	0.00035	K	QPNMFFEDVK	I
c9335_g2_i4	Arylphorin subunit alpha	7650	83890	181	181	47	47	704	627.768	1253.52	2	1253.58	-0.053	0	90.39	6e-09	K	QPNMFFEDVK	I
c9335_g2_i4	Arylphorin subunit alpha	7650	83890	181	181	47	47	704	627.768	1253.52	2	1253.58	-0.053	0	73.48	2.9e-07	K	QPNMFFEDVK	I
c9335_g2_i4	Arylphorin subunit alpha	7650	83890	181	181	47	47	704	627.776	1253.54	2	1253.58	-0.0375	0	83.64	3.2e-08	K	QPNMFFEDVK	I
c9335_g2_i4	Arylphorin subunit alpha	7650	83890	181	181	47	47	704	635.77	1269.53	2	1269.57	-0.0447	0	50	3e-05	K	QPNMFFEDVK	I
c9335_g2_i4	Arylphorin subunit alpha	7650	83890	181	181	47	47	704	635.77	1269.53	2	1269.57	-0.0447	0	41.99	0.00018	K	QPNMFFEDVK	I
c9335_g2_i4	Arylphorin subunit alpha	7650	83890	181	181	47	47	704	635.786	1269.56	2	1269.57	-0.0127	0	43.58	0.00013	K	QPNMFFEDVK	I
c9335_g2_i4	Arylphorin subunit alpha	7650	83890	181	181	47	47	704	649.3	1296.59	2	1296.61	-0.0206	0	48.93	5.6e-05	K	VPYDMSVFPDK	M
c9335_g2_i4	Arylphorin subunit alpha	7650	83890	181	181	47	47	704	650.793	1299.57	2	1299.62	-0.0527	0	50.25	2.2e-05	R	DPAFYQLYQR	I
c9335_g2_i4	Arylphorin subunit alpha	7650	83890	181	181	47	47	704	650.793	1299.57	2	1299.62	-0.0527	0	48.74	3.2e-05	R	DPAFYQLYQR	I
c9335_g2_i4	Arylphorin subunit alpha	7650	83890	181	181	47	47	704	650.793	1299.57	2	1299.62	-0.0527	0	55.83	9.7e-06	R	DPAFYQLYQR	I
c9335_g2_i4	Arylphorin subunit alpha	7650	83890	181	181	47	47	704	650.8	1299.59	2	1299.62	-0.0385	0	63.35	1.3e-06	R	DPAFYQLYQR	I
c9335_g2_i4	Arylphorin subunit alpha	7650	83890	181	181	47	47	704	657.312	1312.61	2	1312.6	0.0075	0	65.47	2.2e-06	K	VPYDMSVFPDK	M
c9335_g2_i4	Arylphorin subunit alpha	7650	83890	181	181	47	47	704	443.221	1326.64	3	1326.69	-0.0514	1	44.68	6.5e-05	R	HVLSGSPKPYDK	Y
c9335_g2_i4	Arylphorin subunit alpha	7650	83890	181	181	47	47	704	443.221	1326.64	3	1326.69	-0.0514	1	58.31	1.5e-05	R	HVLSGSPKPYDK	Y
c9335_g2_i4	Arylphorin subunit alpha	7650	83890	181	181	47	47	704	664.337	1326.66	2	1326.69	-0.0345	1	85.02	2e-08	R	HVLSGSPKPYDK	Y
c9335_g2_i4	Arylphorin subunit alpha	7650	83890	181	181	47	47	704	677.837	1353.66	2	1353.72	-0.0595	1	107.87	2e-10	K	KAVEDFLELYK	T
c9335_g2_i4	Arylphorin subunit alpha	7650	83890	181	181	47	47	704	677.856	1353.7	2	1353.72	-0.0204	1	94.72	4.6e-09	K	KAVEDFLELYK	T
c9335_g2_i4	Arylphorin subunit alpha	7650	83890	181	181	47	47	704	678.815	1355.61	2	1355.69	-0.0725	1	40.79	0.00071	K	FKPVDADFVYR	Q
c9335_g2_i4	Arylphorin subunit alpha	7650	83890	181	181	47	47	704	678.82	1355.62	2	1355.69	-0.0627	1	39.12	0.00054	K	FKPVDADFVYR	Q
c9335_g2_i4	Arylphorin subunit alpha	7650	83890	181	181	47	47	704	678.824	1355.63	2	1355.69	-0.0529	1	45.95	0.00028	K	FKPVDADFVYR	Q
c9335_g2_i4	Arylphorin subunit alpha	7650	83890	181	181	47	47	704	678.828	1355.64	2	1355.69	-0.0458	1	53.8	4.6e-05	K	FKPVDADFVYR	Q
c9335_g2_i4	Arylphorin subunit alpha	7650	83890	181	181	47	47	704	678.828	1355.64	2	1355.69	-0.0458	1	52.81	5.8e-05	K	FKPVDADFVYR	Q
c9335_g2_i4	Arylphorin subunit alpha	7650	83890	181	181	47	47	704	678.84	1355.66	2	1355.69	-0.0225	1	48.58	0.00016	K	FKPVDADFVYR	Q
c9335_g2_i4	Arylphorin subunit alpha	7650	83890	181	181	47	47	704	678.84	1355.66	2	1355.69	-0.0225	1	48.54	0.00016	K	FKPVDADFVYR	Q
c9335_g2_i4	Arylphorin subunit alpha	7650	83890	181	181	47	47	704	452.909	1355.71	3	1355.69	0.0188	1	58.42	6.7e-06	K	FKPVDADFVYR	Q
c9335_g2_i4	Arylphorin subunit alpha	7650	83890	181	181	47	47	704	452.909	1355.71	3	1355.69	0.0188	1	90.91	5.9e-09	K	FKPVDADFVYR	Q
c9335_g2_i4	Arylphorin subunit alpha	7650	83890	181	181	47	47	704	679.855	1357.69	2	1357.67	0.0243	0	77.49	1.8e-07	K	FFELDWFVQK	L
c9335_g2_i4	Arylphorin subunit alpha	7650	83890	181	181	47	47	704	679.856	1357.7	2	1357.67	0.0258	0	55.2	3.1e-05	K	FFELDWFVQK	L
c9335_g2_i4	Arylphorin subunit alpha	7650	83890	181	181	47	47	704	679.856	1357.7	2	1357.67	0.0271	0	57.96	1.6e-05	K	FFELDWFVQK	L
c9335_g2_i4	Arylphorin subunit alpha	7650	83890	181	181	47	47	704	679.862	1357.71	2	1357.67	0.0385	0	19.91	0.014	K	FFELDWFVQK	L
c9335_g2_i4	Arylphorin subunit alpha	7650	83890	181	181	47	47	704	689.821	1377.63	2	1377.69	-0.0616	0	84.28	4.2e-08	K	AGLNYNIGSNIDK	Y
c9335_g2_i4	Arylphorin subunit alpha	7650	83890	181	181	47	47	704	689.821	1377.63	2	1377.69	-0.0614	0	65.01	3.5e-06	K	AGLNYNIGSNIDK	Y
c9335_g2_i4	Arylphorin subunit alpha	7650	83890	181	181	47	47	704	689.821	1377.63	2	1377.69	-0.0614	0	68.38	1.6e-06	K	AGLNYNIGSNIDK	Y
c9335_g2_i4	Arylphorin subunit alpha	7650	83890	181	181	47	47	704	731.311	1460.61	2	1460.58	0.0241	0	33.59	0.0018	R	VEENDQTSDCHK	A
c9335_g2_i4	Arylphorin subunit alpha	7650	83890	181	181	47	47	704	731.311	1460.61	2	1460.58	0.0241	0	33.91	0.0016	R	VEENDQTSDCHK	A
c9335_g2_i4	Arylphorin subunit alpha	7650	83890	181	181	47	47	704	772.388	1542.76	2	1542.76	-0.0008	0	64.09	9.8e-07	K	TFFQYLQQGHFK	A
c9335_g2_i4	Arylphorin subunit alpha	7650	83890	181	181	47	47	704	772.388	1542.76	2	1542.76	-0.0008	0	67.93	7.5e-07	K	TFFQYLQQGHFK	A
c9335_g2_i4	Arylphorin subunit alpha	7650	83890	181	181	47	47	704	772.389	1542.76	2	1542.76	0.0014	0	77.2	5.8e-08	K	TFFQYLQQGHFK	A
c9335_g2_i4	Arylphorin subunit alpha	7650	83890	181	181	47	47	704	772.389	1542.76	2	1542.76	0.0014	0	74.76	2.9e-07	K	TFFQYLQQGHFK	A
c9335_g2_i4	Arylphorin subunit alpha	7650	83890	181	181	47	47	704	772.39	1542.77	2	1542.76	0.0034	0	95.06	2.3e-09	K	TFFQYLQQGHFK	A
c9335_g2_i4	Arylphorin subunit alpha	7650	83890	181	181	47	47	704	772.39	1542.77	2	1542.76	0.0034	0	70.21	9.7e-07	K	TFFQYLQQGHFK	A
c9335_g2_i4	Arylphorin subunit alpha	7650	83890	181	181	47	47	704	772.391	1542.77	2	1542.76	0.0051	0	75.67	1.9e-07	K	TFFQYLQQGHFK	A
c9335_g2_i4	Arylphorin subunit alpha	7650	83890	181	181	47	47	704	772.393	1542.77	2	1542.76	0.0087	0	66.53	5.8e-07	K	TFFQYLQQGHFK	A
c9335_g2_i4	Arylphorin subunit alpha	7650	83890	181	181	47	47	704	772.393	1542.77	2	1542.76	0.0087	0	66.17	6.2e-07	K	TFFQYLQQGHFK	A
c9335_g2_i4	Arylphorin subunit alpha	7650	83890	181	181	47	47	704	515.27	1542.79	3	1542.76	0.0252	0	37.75	0.00031	K	TFFQYLQQGHFK	A
c9335_g2_i4	Arylphorin subunit alpha	7650	83890	181	181	47	47	704	515.27	1542.79	3	1542.76	0.0252	0	33.24	0.0008	K	TFFQYLQQGHFK	A
c9335_g2_i4	Arylphorin subunit alpha	7650	83890	181	181	47	47	704	515.27	1542.79	3	1542.76	0.0258	0	40.26	0.00019	K	TFFQYLQQGHFK	A
c9335_g2_i4	Arylphorin subunit alpha	7650	83890	181	181	47	47	704	515.271	1542.79	3	1542.76	0.0295	0	36.25	0.00044	K	TFFQYLQQGHFK	A
c9335_g2_i4	Arylphorin subunit alpha	7650	83890	181	181	47	47	704	515.271	1542.79	3	1542.76	0.0304	0	33.18	0.00089	K	TFFQYLQQGHFK	A
c9335_g2_i4	Arylphorin subunit alpha	7650	83890	181	181	47	47	704	515.271	1542.79	3	1542.76	0.0304	0	39.85	0.00021	K	TFFQYLQQGHFK	A
c9335_g2_i4	Arylphorin subunit alpha	7650	83890	181	181	47	47	704	515.272	1542.79	3	1542.76	0.0315	0	33.57	0.00071	K	TFFQYLQQGHFK	A
c9335_g2_i4	Arylphorin subunit alpha	7650	83890	181	181	47	47	704	774.908	1547.8	2	1547.81	-0.0077	1	62.45	5.5e-06	K	QLEDFKHSYLIR	Q
c9335_g2_i4	Arylphorin subunit alpha	7650	83890	181	181	47	47	704	516.943	1547.81	3	1547.81	-0.0015	1	37.61	0.0003	K	QLEDFKHSYLIR	Q
c9335_g2_i4	Arylphorin subunit alpha	7650	83890	181	181	47	47	704	516.946	1547.82	3	1547.81	0.0057	1	49.68	2.2e-05	K	QLEDFKHSYLIR	Q
c9335_g2_i4	Arylphorin subunit alpha	7650	83890	181	181	47	47	704	516.946	1547.82	3	1547.81	0.0057	1	53.66	9.3e-06	K	QLEDFKHSYLIR	Q
c9335_g2_i4	Arylphorin subunit alpha	7650	83890	181	181	47	47	704	782.326	1562.64	2	1562.7	-0.0666	0	99.15	4e-10	K	DFETFYNTAAWAK	V
c9335_g2_i4	Arylphorin subunit alpha	7650	83890	181	181	47	47	704	782.326	1562.64	2	1562.7	-0.0666	0	89.67	3.6e-09	K	DFETFYNTAAWAK	V
c9335_g2_i4	Arylphorin subunit alpha	7650	83890	181	181	47	47	704	782.326	1562.64	2	1562.7	-0.0666	0	96.73	7e-10	K	DFETFYNTAAWAK	V
c9335_g2_i4	Arylphorin subunit alpha	7650	83890	181	181	47	47	704	782.331	1562.65	2	1562.7	-0.0559	0	96.37	8.2e-10	K	DFETFYNTAAWAK	V
c9335_g2_i4	Arylphorin subunit alpha	7650	83890	181	181	47	47	704	882.961	1763.91	2	1763.89	0.0189	0	72.79	3.1e-07	R	GEIYYTFYQQLLAR	Y
c9335_g2_i4	Arylphorin subunit alpha	7650	83890	181	181	47	47	704	882.965	1763.91	2	1763.89	0.0267	0	41.21	0.00014	R	GEIYYTFYQQLLAR	Y
c9335_g2_i4	Arylphorin subunit alpha	7650	83890	181	181	47	47	704	628.99	1883.95	3	1883.94	0.0103	1	65.88	2.4e-06	K	AGLNYNIGSNIDKYTNK	K
c9335_g2_i4	Arylphorin subunit alpha	7650	83890	181	181	47	47	704	961.011	1920.01	2	1919.99	0.0173	1	23.38	0.022	R	RGEIYYTFYQQLLAR	Y
c9335_g2_i4	Arylphorin subunit alpha	7650	83890	181	181	47	47	704	961.011	1920.01	2	1919.99	0.0173	1	34.53	0.0016	R	RGEIYYTFYQQLLAR	Y
c9335_g2_i4	Arylphorin subunit alpha	7650	83890	181	181	47	47	704	641.014	1920.02	3	1919.99	0.0318	1	38.43	0.00025	R	RGEIYYTFYQQLLAR	Y
c9335_g2_i4	Arylphorin subunit alpha	7650	83890	181	181	47	47	704	641.014	1920.02	3	1919.99	0.0318	1	33.72	0.00069	R	RGEIYYTFYQQLLAR	Y
c9335_g2_i4	Arylphorin subunit alpha	7650	83890	181	181	47	47	704	641.015	1920.02	3	1919.99	0.0336	1	63.85	1e-06	R	RGEIYYTFYQQLLAR	Y
c9335_g2_i4	Arylphorin subunit alpha	7650	83890	181	181	47	47	704	970.463	1938.91	2	1938.92	-0.0071	0	77	6.8e-08	K	YTFMPSALDFYQTSLR	D
c9335_g2_i4	Arylphorin subunit alpha	7650	83890	181	181	47	47	704	970.463	1938.91	2	1938.92	-0.0071	0	65.99	6.8e-07	K	YTFMPSALDFYQTSLR	D
c9335_g2_i4	Arylphorin subunit alpha	7650	83890	181	181	47	47	704	970.469	1938.92	2	1938.92	0.0047	0	74.3	1.1e-07	K	YTFMPSALDFYQTSLR	D
c9335_g2_i4	Arylphorin subunit alpha	7650	83890	181	181	47	47	704	970.469	1938.92	2	1938.92	0.0047	0	55.74	5.9e-06	K	YTFMPSALDFYQTSLR	D
c9335_g2_i4	Arylphorin subunit alpha	7650	83890	181	181	47	47	704	970.469	1938.92	2	1938.92	0.0047	0	59.22	2.8e-06	K	YTFMPSALDFYQTSLR	D
c9335_g2_i4	Arylphorin subunit alpha	7650	83890	181	181	47	47	704	970.473	1938.93	2	1938.92	0.0137	0	38.52	0.00039	K	YTFMPSALDFYQTSLR	D
c9335_g2_i4	Arylphorin subunit alpha	7650	83890	181	181	47	47	704	973.447	1944.88	2	1944.97	-0.0938	0	93.34	2.2e-09	K	TGYYPQLTAGYIPFAQR	S
c9335_g2_i4	Arylphorin subunit alpha	7650	83890	181	181	47	47	704	973.504	1944.99	2	1944.97	0.0204	0	61.51	4.8e-06	K	TGYYPQLTAGYIPFAQR	S
c9335_g2_i4	Arylphorin subunit alpha	7650	83890	181	181	47	47	704	973.504	1944.99	2	1944.97	0.0204	0	94.35	2.6e-09	K	TGYYPQLTAGYIPFAQR	S
c9335_g2_i4	Arylphorin subunit alpha	7650	83890	181	181	47	47	704	649.34	1945	3	1944.97	0.0242	0	44.92	6.1e-05	K	TGYYPQLTAGYIPFAQR	S
c9335_g2_i4	Arylphorin subunit alpha	7650	83890	181	181	47	47	704	986.91	1971.81	2	1971.87	-0.0608	0	87.93	2.1e-09	K	YNVNGYPMNIEEDWTK	F
c9335_g2_i4	Arylphorin subunit alpha	7650	83890	181	181	47	47	704	986.91	1971.81	2	1971.87	-0.0608	0	88.32	1.9e-09	K	YNVNGYPMNIEEDWTK	F
c9335_g2_i4	Arylphorin subunit alpha	7650	83890	181	181	47	47	704	986.914	1971.81	2	1971.87	-0.0538	0	123.86	5.6e-13	K	YNVNGYPMNIEEDWTK	F
c9335_g2_i4	Arylphorin subunit alpha	7650	83890	181	181	47	47	704	666.642	1996.9	3	1996.93	-0.0245	1	68.87	3.5e-07	R	SNYYDVHSEKNFEPIR	F
c9335_g2_i4	Arylphorin subunit alpha	7650	83890	181	181	47	47	704	999.472	1996.93	2	1996.93	0.0015	1	73.01	1.4e-07	R	SNYYDVHSEKNFEPIR	F
c9335_g2_i4	Arylphorin subunit alpha	7650	83890	181	181	47	47	704	999.472	1996.93	2	1996.93	0.0015	1	75.74	9.1e-08	R	SNYYDVHSEKNFEPIR	F
c9335_g2_i4	Arylphorin subunit alpha	7650	83890	181	181	47	47	704	666.653	1996.94	3	1996.93	0.0095	1	27.61	0.0026	R	SNYYDVHSEKNFEPIR	F
c9335_g2_i4	Arylphorin subunit alpha	7650	83890	181	181	47	47	704	666.653	1996.94	3	1996.93	0.0095	1	30.45	0.0014	R	SNYYDVHSEKNFEPIR	F
c9335_g2_i4	Arylphorin subunit alpha	7650	83890	181	181	47	47	704	672.962	2015.87	3	2015.95	-0.0899	1	79.53	2.9e-08	K	YLEEGKVPYDMSVFPDK	M
c9335_g2_i4	Arylphorin subunit alpha	7650	83890	181	181	47	47	704	672.962	2015.87	3	2015.95	-0.0899	1	77.87	4.2e-08	K	YLEEGKVPYDMSVFPDK	M
c9335_g2_i4	Arylphorin subunit alpha	7650	83890	181	181	47	47	704	672.962	2015.87	3	2015.95	-0.0899	1	83.44	1.2e-08	K	YLEEGKVPYDMSVFPDK	M
c9335_g2_i4	Arylphorin subunit alpha	7650	83890	181	181	47	47	704	672.964	2015.87	3	2015.95	-0.0835	1	77.69	4.8e-08	K	YLEEGKVPYDMSVFPDK	M
c9335_g2_i4	Arylphorin subunit alpha	7650	83890	181	181	47	47	704	672.966	2015.88	3	2015.95	-0.078	1	67.15	6.1e-07	K	YLEEGKVPYDMSVFPDK	M
c9335_g2_i4	Arylphorin subunit alpha	7650	83890	181	181	47	47	704	1008.95	2015.88	2	2015.95	-0.072	1	129.35	3.7e-13	K	YLEEGKVPYDMSVFPDK	M
c9335_g2_i4	Arylphorin subunit alpha	7650	83890	181	181	47	47	704	672.97	2015.89	3	2015.95	-0.067	1	74.52	1.2e-07	K	YLEEGKVPYDMSVFPDK	M
c9335_g2_i4	Arylphorin subunit alpha	7650	83890	181	181	47	47	704	1008.95	2015.89	2	2015.95	-0.067	1	110.93	2.8e-11	K	YLEEGKVPYDMSVFPDK	M
c9335_g2_i4	Arylphorin subunit alpha	7650	83890	181	181	47	47	704	1008.95	2015.89	2	2015.95	-0.0634	1	122.42	2e-12	K	YLEEGKVPYDMSVFPDK	M
c9335_g2_i4	Arylphorin subunit alpha	7650	83890	181	181	47	47	704	1008.95	2015.89	2	2015.95	-0.0634	1	118.06	5.5e-12	K	YLEEGKVPYDMSVFPDK	M
c9335_g2_i4	Arylphorin subunit alpha	7650	83890	181	181	47	47	704	1008.95	2015.89	2	2015.95	-0.0634	1	91.23	2.7e-09	K	YLEEGKVPYDMSVFPDK	M
c9335_g2_i4	Arylphorin subunit alpha	7650	83890	181	181	47	47	704	1008.96	2015.9	2	2015.95	-0.0584	1	102.58	2e-10	K	YLEEGKVPYDMSVFPDK	M
c9335_g2_i4	Arylphorin subunit alpha	7650	83890	181	181	47	47	704	681.306	2040.9	3	2040.99	-0.0982	0	93.32	1.5e-09	K	QYLQPYGYDDLHFVGVK	I
c9335_g2_i4	Arylphorin subunit alpha	7650	83890	181	181	47	47	704	681.306	2040.9	3	2040.99	-0.0982	0	80.75	2.7e-08	K	QYLQPYGYDDLHFVGVK	I
c9335_g2_i4	Arylphorin subunit alpha	7650	83890	181	181	47	47	704	681.312	2040.92	3	2040.99	-0.0792	0	79.2	4.3e-08	K	QYLQPYGYDDLHFVGVK	I
c9335_g2_i4	Arylphorin subunit alpha	7650	83890	181	181	47	47	704	1021.48	2040.94	2	2040.99	-0.0541	0	104.47	1.8e-10	K	QYLQPYGYDDLHFVGVK	I
c9335_g2_i4	Arylphorin subunit alpha	7650	83890	181	181	47	47	704	1021.48	2040.94	2	2040.99	-0.0541	0	106.3	1.1e-10	K	QYLQPYGYDDLHFVGVK	I
c9335_g2_i4	Arylphorin subunit alpha	7650	83890	181	181	47	47	704	1021.48	2040.95	2	2040.99	-0.0397	0	60.41	3.2e-06	K	QYLQPYGYDDLHFVGVK	I
c9335_g2_i4	Arylphorin subunit alpha	7650	83890	181	181	47	47	704	1021.48	2040.95	2	2040.99	-0.0397	0	32.96	0.00081	K	QYLQPYGYDDLHFVGVK	I
c9335_g2_i4	Arylphorin subunit alpha	7650	83890	181	181	47	47	704	1021.48	2040.95	2	2040.99	-0.0397	0	23.42	0.0064	K	QYLQPYGYDDLHFVGVK	I
c9335_g2_i4	Arylphorin subunit alpha	7650	83890	181	181	47	47	704	681.327	2040.96	3	2040.99	-0.0355	0	94.14	1.9e-09	K	QYLQPYGYDDLHFVGVK	I
c9335_g2_i4	Arylphorin subunit alpha	7650	83890	181	181	47	47	704	1041.98	2081.95	2	2082.05	-0.0972	0	122.26	2.9e-12	R	IVNGLGDTPEFSWYLPFK	T
c9335_g2_i4	Arylphorin subunit alpha	7650	83890	181	181	47	47	704	1041.98	2081.95	2	2082.05	-0.0972	0	112.7	2.7e-11	R	IVNGLGDTPEFSWYLPFK	T
c9335_g2_i4	Arylphorin subunit alpha	7650	83890	181	181	47	47	704	1041.99	2081.96	2	2082.05	-0.0876	0	126.68	1.2e-12	R	IVNGLGDTPEFSWYLPFK	T
c9335_g2_i4	Arylphorin subunit alpha	7650	83890	181	181	47	47	704	1042	2081.99	2	2082.05	-0.0596	0	31.62	0.0011	R	IVNGLGDTPEFSWYLPFK	T
c9335_g2_i4	Arylphorin subunit alpha	7650	83890	181	181	47	47	704	1042	2081.99	2	2082.05	-0.0596	0	32.39	0.00092	R	IVNGLGDTPEFSWYLPFK	T
c9335_g2_i4	Arylphorin subunit alpha	7650	83890	181	181	47	47	704	1042	2081.99	2	2082.05	-0.0596	0	33.22	0.00077	R	IVNGLGDTPEFSWYLPFK	T
c9335_g2_i4	Arylphorin subunit alpha	7650	83890	181	181	47	47	704	1042	2081.99	2	2082.05	-0.0596	0	30.18	0.0015	R	IVNGLGDTPEFSWYLPFK	T
c9335_g2_i4	Arylphorin subunit alpha	7650	83890	181	181	47	47	704	1048.99	2095.97	2	2096.06	-0.083	0	80.92	2.6e-08	K	GEVFPYQLNVPSYITQNK	A
c9335_g2_i4	Arylphorin subunit alpha	7650	83890	181	181	47	47	704	1048.99	2095.98	2	2096.06	-0.0826	0	79.34	3.6e-08	K	GEVFPYQLNVPSYITQNK	A
c9335_g2_i4	Arylphorin subunit alpha	7650	83890	181	181	47	47	704	1048.99	2095.98	2	2096.06	-0.0826	0	83.79	1.4e-08	K	GEVFPYQLNVPSYITQNK	A
c9335_g2_i4	Arylphorin subunit alpha	7650	83890	181	181	47	47	704	1084.51	2167.01	2	2167.09	-0.0861	1	92.75	2e-09	K	GEVFPYQLNVPSYITQNKA	-
c9335_g2_i4	Arylphorin subunit alpha	7650	83890	181	181	47	47	704	1084.51	2167.01	2	2167.09	-0.0861	1	90.59	3.2e-09	K	GEVFPYQLNVPSYITQNKA	-
c9335_g2_i4	Arylphorin subunit alpha	7650	83890	181	181	47	47	704	1084.52	2167.02	2	2167.09	-0.0767	1	100.7	3.6e-10	K	GEVFPYQLNVPSYITQNKA	-
c9335_g2_i4	Arylphorin subunit alpha	7650	83890	181	181	47	47	704	1084.52	2167.02	2	2167.09	-0.0721	1	87.55	6.2e-09	K	GEVFPYQLNVPSYITQNKA	-
c9335_g2_i4	Arylphorin subunit alpha	7650	83890	181	181	47	47	704	1084.53	2167.04	2	2167.09	-0.0517	1	98.67	5.6e-10	K	GEVFPYQLNVPSYITQNKA	-
c9335_g2_i4	Arylphorin subunit alpha	7650	83890	181	181	47	47	704	1084.53	2167.04	2	2167.09	-0.0517	1	91.16	2.8e-09	K	GEVFPYQLNVPSYITQNKA	-
c9335_g2_i4	Arylphorin subunit alpha	7650	83890	181	181	47	47	704	1216.13	2430.25	2	2430.24	0.0094	0	22.61	0.02	K	GTPGGYPFQLFVFVYPFNGVPK	E
c9335_g2_i4	Arylphorin subunit alpha	7650	83890	181	181	47	47	704	815.071	2442.19	3	2442.16	0.0339	1	50.55	1.8e-05	K	PYDKYTFMPSALDFYQTSLR	D
c9335_g2_i4	Arylphorin subunit alpha	7650	83890	181	181	47	47	704	880.131	2637.37	3	2637.36	0.0124	1	57.6	4.8e-06	K	IYHKGEVFPYQLNVPSYITQNK	A
c9335_g2_i4	Arylphorin subunit alpha	7650	83890	181	181	47	47	704	880.131	2637.37	3	2637.36	0.0124	1	56.02	6.9e-06	K	IYHKGEVFPYQLNVPSYITQNK	A
c9335_g2_i4	Arylphorin subunit alpha	7650	83890	181	181	47	47	704	880.133	2637.38	3	2637.36	0.0171	1	65.47	7.7e-07	K	IYHKGEVFPYQLNVPSYITQNK	A
c9335_g2_i4	Arylphorin subunit alpha	7650	83890	181	181	47	47	704	880.133	2637.38	3	2637.36	0.0171	1	43.8	0.00011	K	IYHKGEVFPYQLNVPSYITQNK	A
c9335_g2_i4	Arylphorin subunit alpha	7650	83890	181	181	47	47	704	1020.53	3058.58	3	3058.55	0.0333	1	22.33	0.016	K	GTPGGYPFQLFVFVYPFNGVPKEEELK	N
c9335_g2_i3	Arylphorin subunit alpha	6973	84135	168	168	42	42	704	388.205	774.395	2	774.424	-0.0292	1	29.53	0.025	R	RMMLPK	G
c9335_g2_i3	Arylphorin subunit alpha	6973	84135	168	168	42	42	704	397.724	793.433	2	793.445	-0.0113	0	30.75	0.014	R	HVLGGSPK	P
c9335_g2_i3	Arylphorin subunit alpha	6973	84135	168	168	42	42	704	407.73	813.446	2	813.438	0.0076	0	34.71	0.0057	K	YSYLIR	Q
c9335_g2_i3	Arylphorin subunit alpha	6973	84135	168	168	42	42	704	407.731	813.448	2	813.438	0.01	0	37.41	0.003	K	YSYLIR	Q
c9335_g2_i3	Arylphorin subunit alpha	6973	84135	168	168	42	42	704	407.731	813.448	2	813.438	0.01	0	37.39	0.0031	K	YSYLIR	Q
c9335_g2_i3	Arylphorin subunit alpha	6973	84135	168	168	42	42	704	432.249	862.483	2	862.491	-0.0078	0	49.25	0.00021	K	VLSLFER	V
c9335_g2_i3	Arylphorin subunit alpha	6973	84135	168	168	42	42	704	432.252	862.489	2	862.491	-0.0022	0	41.21	0.0013	K	VLSLFER	V
c9335_g2_i3	Arylphorin subunit alpha	6973	84135	168	168	42	42	704	432.252	862.489	2	862.491	-0.0022	0	51.38	0.00013	K	VLSLFER	V
c9335_g2_i3	Arylphorin subunit alpha	6973	84135	168	168	42	42	704	451.207	900.4	2	900.423	-0.0227	0	44.79	0.00041	R	FLDSYEK	T
c9335_g2_i3	Arylphorin subunit alpha	6973	84135	168	168	42	42	704	451.213	900.412	2	900.423	-0.0109	0	46.79	0.00034	R	FLDSYEK	T
c9335_g2_i3	Arylphorin subunit alpha	6973	84135	168	168	42	42	704	451.22	900.425	2	900.423	0.0024	0	42.52	0.00098	R	FLDSYEK	T
c9335_g2_i3	Arylphorin subunit alpha	6973	84135	168	168	42	42	704	457.751	913.488	2	913.502	-0.014	0	58.09	2.6e-05	K	DLHFVGVK	I
c9335_g2_i3	Arylphorin subunit alpha	6973	84135	168	168	42	42	704	457.755	913.496	2	913.502	-0.0064	0	52.13	0.0001	K	DLHFVGVK	I
c9335_g2_i3	Arylphorin subunit alpha	6973	84135	168	168	42	42	704	465.747	929.479	2	929.518	-0.0388	1	60.27	1.8e-05	K	INDVKVDK	L
c9335_g2_i3	Arylphorin subunit alpha	6973	84135	168	168	42	42	704	496.273	990.532	2	990.586	-0.0542	1	56.73	3.5e-05	K	KVLSLFER	V
c9335_g2_i3	Arylphorin subunit alpha	6973	84135	168	168	42	42	704	496.287	990.56	2	990.586	-0.0262	1	48.01	0.00023	K	KVLSLFER	V
c9335_g2_i3	Arylphorin subunit alpha	6973	84135	168	168	42	42	704	496.312	990.609	2	990.586	0.0228	1	44.96	0.00029	K	KVLSLFER	V
c9335_g2_i3	Arylphorin subunit alpha	6973	84135	168	168	42	42	704	496.312	990.609	2	990.586	0.0228	1	51.13	7e-05	K	KVLSLFER	V
c9335_g2_i3	Arylphorin subunit alpha	6973	84135	168	168	42	42	704	498.723	995.431	2	995.439	-0.0083	0	43.85	0.00044	K	YFYNFDK	W
c9335_g2_i3	Arylphorin subunit alpha	6973	84135	168	168	42	42	704	498.726	995.437	2	995.439	-0.0016	0	40.49	0.00096	K	YFYNFDK	W
c9335_g2_i3	Arylphorin subunit alpha	6973	84135	168	168	42	42	704	526.767	1051.52	2	1051.53	-0.0147	0	44.71	0.0005	K	WASEYGIVK	E
c9335_g2_i3	Arylphorin subunit alpha	6973	84135	168	168	42	42	704	526.769	1051.52	2	1051.53	-0.0115	0	47.9	0.00024	K	WASEYGIVK	E
c9335_g2_i3	Arylphorin subunit alpha	6973	84135	168	168	42	42	704	563.273	1124.53	2	1124.52	0.014	0	56.12	3.1e-05	K	SDIACDAVFK	I
c9335_g2_i3	Arylphorin subunit alpha	6973	84135	168	168	42	42	704	591.321	1180.63	2	1180.63	-0.0004	0	53.49	4e-05	R	IVDYFIHFK	Q
c9335_g2_i3	Arylphorin subunit alpha	6973	84135	168	168	42	42	704	394.561	1180.66	3	1180.63	0.0323	0	35.53	0.00048	R	IVDYFIHFK	Q
c9335_g2_i3	Arylphorin subunit alpha	6973	84135	168	168	42	42	704	394.561	1180.66	3	1180.63	0.0323	0	32.78	0.00084	R	IVDYFIHFK	Q
c9335_g2_i3	Arylphorin subunit alpha	6973	84135	168	168	42	42	704	602.297	1202.58	2	1202.6	-0.0169	0	47.66	0.00023	K	QYLQPYTYK	D
c9335_g2_i3	Arylphorin subunit alpha	6973	84135	168	168	42	42	704	602.301	1202.59	2	1202.6	-0.0101	0	32.3	0.0081	K	QYLQPYTYK	D
c9335_g2_i3	Arylphorin subunit alpha	6973	84135	168	168	42	42	704	613.251	1224.49	2	1224.54	-0.0537	0	50.22	3.6e-05	R	SNYFDVHSEK	N
c9335_g2_i3	Arylphorin subunit alpha	6973	84135	168	168	42	42	704	613.26	1224.51	2	1224.54	-0.0347	0	48.51	3.2e-05	R	SNYFDVHSEK	N
c9335_g2_i3	Arylphorin subunit alpha	6973	84135	168	168	42	42	704	613.26	1224.51	2	1224.54	-0.0347	0	50.11	2.9e-05	R	SNYFDVHSEK	N
c9335_g2_i3	Arylphorin subunit alpha	6973	84135	168	168	42	42	704	613.263	1224.51	2	1224.54	-0.0298	0	55.46	6.6e-06	R	SNYFDVHSEK	N
c9335_g2_i3	Arylphorin subunit alpha	6973	84135	168	168	42	42	704	613.263	1224.51	2	1224.54	-0.0298	0	48.72	3.8e-05	R	SNYFDVHSEK	N
c9335_g2_i3	Arylphorin subunit alpha	6973	84135	168	168	42	42	704	409.197	1224.57	3	1224.54	0.0269	0	34.89	0.00055	R	SNYFDVHSEK	N
c9335_g2_i3	Arylphorin subunit alpha	6973	84135	168	168	42	42	704	409.197	1224.57	3	1224.54	0.0269	0	30.29	0.0014	R	SNYFDVHSEK	N
c9335_g2_i3	Arylphorin subunit alpha	6973	84135	168	168	42	42	704	613.775	1225.53	2	1225.62	-0.0883	0	72.64	1.5e-07	K	AVEDFLELYK	T
c9335_g2_i3	Arylphorin subunit alpha	6973	84135	168	168	42	42	704	613.778	1225.54	2	1225.62	-0.0808	0	72.4	1.6e-07	K	AVEDFLELYK	T
c9335_g2_i3	Arylphorin subunit alpha	6973	84135	168	168	42	42	704	613.808	1225.6	2	1225.62	-0.0224	0	67.38	6.5e-07	K	AVEDFLELYK	T
c9335_g2_i3	Arylphorin subunit alpha	6973	84135	168	168	42	42	704	613.808	1225.6	2	1225.62	-0.0224	0	54.56	1.1e-05	K	AVEDFLELYK	T
c9335_g2_i3	Arylphorin subunit alpha	6973	84135	168	168	42	42	704	613.831	1225.65	2	1225.62	0.0246	0	36.4	0.00043	K	AVEDFLELYK	T
c9335_g2_i3	Arylphorin subunit alpha	6973	84135	168	168	42	42	704	613.831	1225.65	2	1225.62	0.0246	0	16.78	0.027	K	AVEDFLELYK	T
c9335_g2_i3	Arylphorin subunit alpha	6973	84135	168	168	42	42	704	627.759	1253.5	2	1253.58	-0.0721	0	73.33	2.3e-07	K	QPNMFFEDVK	I
c9335_g2_i3	Arylphorin subunit alpha	6973	84135	168	168	42	42	704	627.763	1253.51	2	1253.58	-0.0643	0	42	0.00035	K	QPNMFFEDVK	I
c9335_g2_i3	Arylphorin subunit alpha	6973	84135	168	168	42	42	704	627.768	1253.52	2	1253.58	-0.053	0	90.39	6e-09	K	QPNMFFEDVK	I
c9335_g2_i3	Arylphorin subunit alpha	6973	84135	168	168	42	42	704	627.768	1253.52	2	1253.58	-0.053	0	73.48	2.9e-07	K	QPNMFFEDVK	I
c9335_g2_i3	Arylphorin subunit alpha	6973	84135	168	168	42	42	704	627.776	1253.54	2	1253.58	-0.0375	0	83.64	3.2e-08	K	QPNMFFEDVK	I
c9335_g2_i3	Arylphorin subunit alpha	6973	84135	168	168	42	42	704	635.77	1269.53	2	1269.57	-0.0447	0	50	3e-05	K	QPNMFFEDVK	I
c9335_g2_i3	Arylphorin subunit alpha	6973	84135	168	168	42	42	704	635.77	1269.53	2	1269.57	-0.0447	0	41.99	0.00018	K	QPNMFFEDVK	I
c9335_g2_i3	Arylphorin subunit alpha	6973	84135	168	168	42	42	704	635.786	1269.56	2	1269.57	-0.0127	0	43.58	0.00013	K	QPNMFFEDVK	I
c9335_g2_i3	Arylphorin subunit alpha	6973	84135	168	168	42	42	704	648.307	1294.6	2	1294.63	-0.0306	0	44.11	0.00037	K	EDSLPTTEIYK	Y
c9335_g2_i3	Arylphorin subunit alpha	6973	84135	168	168	42	42	704	648.319	1294.62	2	1294.63	-0.0065	0	32.78	0.0039	K	EDSLPTTEIYK	Y
c9335_g2_i3	Arylphorin subunit alpha	6973	84135	168	168	42	42	704	649.346	1296.68	2	1296.68	-0.0054	1	43.36	0.00048	R	HVLGGSPKPYDK	Y
c9335_g2_i3	Arylphorin subunit alpha	6973	84135	168	168	42	42	704	649.346	1296.68	2	1296.68	-0.0054	1	70.37	1e-06	R	HVLGGSPKPYDK	Y
c9335_g2_i3	Arylphorin subunit alpha	6973	84135	168	168	42	42	704	433.233	1296.68	3	1296.68	-0.004	1	50.68	9.2e-05	R	HVLGGSPKPYDK	Y
c9335_g2_i3	Arylphorin subunit alpha	6973	84135	168	168	42	42	704	650.793	1299.57	2	1299.62	-0.0527	0	50.25	2.2e-05	R	DPAFYQLYQR	I
c9335_g2_i3	Arylphorin subunit alpha	6973	84135	168	168	42	42	704	650.793	1299.57	2	1299.62	-0.0527	0	48.74	3.2e-05	R	DPAFYQLYQR	I
c9335_g2_i3	Arylphorin subunit alpha	6973	84135	168	168	42	42	704	650.793	1299.57	2	1299.62	-0.0527	0	55.83	9.7e-06	R	DPAFYQLYQR	I
c9335_g2_i3	Arylphorin subunit alpha	6973	84135	168	168	42	42	704	650.8	1299.59	2	1299.62	-0.0385	0	63.35	1.3e-06	R	DPAFYQLYQR	I
c9335_g2_i3	Arylphorin subunit alpha	6973	84135	168	168	42	42	704	677.837	1353.66	2	1353.72	-0.0595	1	107.87	2e-10	K	KAVEDFLELYK	T
c9335_g2_i3	Arylphorin subunit alpha	6973	84135	168	168	42	42	704	677.856	1353.7	2	1353.72	-0.0204	1	94.72	4.6e-09	K	KAVEDFLELYK	T
c9335_g2_i3	Arylphorin subunit alpha	6973	84135	168	168	42	42	704	678.815	1355.61	2	1355.69	-0.0725	1	40.79	0.00071	K	FKPVDADFVYR	Q
c9335_g2_i3	Arylphorin subunit alpha	6973	84135	168	168	42	42	704	678.82	1355.62	2	1355.69	-0.0627	1	39.12	0.00054	K	FKPVDADFVYR	Q
c9335_g2_i3	Arylphorin subunit alpha	6973	84135	168	168	42	42	704	678.824	1355.63	2	1355.69	-0.0529	1	45.95	0.00028	K	FKPVDADFVYR	Q
c9335_g2_i3	Arylphorin subunit alpha	6973	84135	168	168	42	42	704	678.828	1355.64	2	1355.69	-0.0458	1	53.8	4.6e-05	K	FKPVDADFVYR	Q
c9335_g2_i3	Arylphorin subunit alpha	6973	84135	168	168	42	42	704	678.828	1355.64	2	1355.69	-0.0458	1	52.81	5.8e-05	K	FKPVDADFVYR	Q
c9335_g2_i3	Arylphorin subunit alpha	6973	84135	168	168	42	42	704	678.84	1355.66	2	1355.69	-0.0225	1	48.58	0.00016	K	FKPVDADFVYR	Q
c9335_g2_i3	Arylphorin subunit alpha	6973	84135	168	168	42	42	704	678.84	1355.66	2	1355.69	-0.0225	1	48.54	0.00016	K	FKPVDADFVYR	Q
c9335_g2_i3	Arylphorin subunit alpha	6973	84135	168	168	42	42	704	452.909	1355.71	3	1355.69	0.0188	1	58.42	6.7e-06	K	FKPVDADFVYR	Q
c9335_g2_i3	Arylphorin subunit alpha	6973	84135	168	168	42	42	704	452.909	1355.71	3	1355.69	0.0188	1	90.91	5.9e-09	K	FKPVDADFVYR	Q
c9335_g2_i3	Arylphorin subunit alpha	6973	84135	168	168	42	42	704	687.83	1373.65	2	1373.67	-0.0204	0	56.02	1.8e-05	K	FYELDWFVQK	L
c9335_g2_i3	Arylphorin subunit alpha	6973	84135	168	168	42	42	704	687.832	1373.65	2	1373.67	-0.0169	0	60.45	3.7e-06	K	FYELDWFVQK	L
c9335_g2_i3	Arylphorin subunit alpha	6973	84135	168	168	42	42	704	687.833	1373.65	2	1373.67	-0.0139	0	60.35	5.2e-06	K	FYELDWFVQK	L
c9335_g2_i3	Arylphorin subunit alpha	6973	84135	168	168	42	42	704	689.821	1377.63	2	1377.69	-0.0616	0	84.28	4.2e-08	K	AGLNYNIGSNIDK	Y
c9335_g2_i3	Arylphorin subunit alpha	6973	84135	168	168	42	42	704	689.821	1377.63	2	1377.69	-0.0614	0	65.01	3.5e-06	K	AGLNYNIGSNIDK	Y
c9335_g2_i3	Arylphorin subunit alpha	6973	84135	168	168	42	42	704	689.821	1377.63	2	1377.69	-0.0614	0	68.38	1.6e-06	K	AGLNYNIGSNIDK	Y
c9335_g2_i3	Arylphorin subunit alpha	6973	84135	168	168	42	42	704	705.823	1409.63	2	1409.68	-0.0512	1	91.23	5.7e-09	K	AFDKEVDFTNPK	A
c9335_g2_i3	Arylphorin subunit alpha	6973	84135	168	168	42	42	704	705.829	1409.64	2	1409.68	-0.0388	1	94.03	3.3e-09	K	AFDKEVDFTNPK	A
c9335_g2_i3	Arylphorin subunit alpha	6973	84135	168	168	42	42	704	705.831	1409.65	2	1409.68	-0.0357	1	96.48	1.9e-09	K	AFDKEVDFTNPK	A
c9335_g2_i3	Arylphorin subunit alpha	6973	84135	168	168	42	42	704	705.831	1409.65	2	1409.68	-0.0357	1	91.46	6.1e-09	K	AFDKEVDFTNPK	A
c9335_g2_i3	Arylphorin subunit alpha	6973	84135	168	168	42	42	704	470.904	1409.69	3	1409.68	0.0079	1	61.59	6.8e-06	K	AFDKEVDFTNPK	A
c9335_g2_i3	Arylphorin subunit alpha	6973	84135	168	168	42	42	704	470.907	1409.7	3	1409.68	0.016	1	55.34	9.9e-06	K	AFDKEVDFTNPK	A
c9335_g2_i3	Arylphorin subunit alpha	6973	84135	168	168	42	42	704	470.907	1409.7	3	1409.68	0.016	1	54.04	1.9e-05	K	AFDKEVDFTNPK	A
c9335_g2_i3	Arylphorin subunit alpha	6973	84135	168	168	42	42	704	470.911	1409.71	3	1409.68	0.0285	1	37.36	0.00036	K	AFDKEVDFTNPK	A
c9335_g2_i3	Arylphorin subunit alpha	6973	84135	168	168	42	42	704	470.911	1409.71	3	1409.68	0.0285	1	45.67	6e-05	K	AFDKEVDFTNPK	A
c9335_g2_i3	Arylphorin subunit alpha	6973	84135	168	168	42	42	704	731.311	1460.61	2	1460.58	0.0241	0	33.59	0.0018	R	VEENDQTSDCHK	A
c9335_g2_i3	Arylphorin subunit alpha	6973	84135	168	168	42	42	704	731.311	1460.61	2	1460.58	0.0241	0	33.91	0.0016	R	VEENDQTSDCHK	A
c9335_g2_i3	Arylphorin subunit alpha	6973	84135	168	168	42	42	704	772.388	1542.76	2	1542.76	-0.0008	0	64.09	9.8e-07	K	TFFQYLQQGHFK	A
c9335_g2_i3	Arylphorin subunit alpha	6973	84135	168	168	42	42	704	772.388	1542.76	2	1542.76	-0.0008	0	67.93	7.5e-07	K	TFFQYLQQGHFK	A
c9335_g2_i3	Arylphorin subunit alpha	6973	84135	168	168	42	42	704	772.389	1542.76	2	1542.76	0.0014	0	77.2	5.8e-08	K	TFFQYLQQGHFK	A
c9335_g2_i3	Arylphorin subunit alpha	6973	84135	168	168	42	42	704	772.389	1542.76	2	1542.76	0.0014	0	74.76	2.9e-07	K	TFFQYLQQGHFK	A
c9335_g2_i3	Arylphorin subunit alpha	6973	84135	168	168	42	42	704	772.39	1542.77	2	1542.76	0.0034	0	95.06	2.3e-09	K	TFFQYLQQGHFK	A
c9335_g2_i3	Arylphorin subunit alpha	6973	84135	168	168	42	42	704	772.39	1542.77	2	1542.76	0.0034	0	70.21	9.7e-07	K	TFFQYLQQGHFK	A
c9335_g2_i3	Arylphorin subunit alpha	6973	84135	168	168	42	42	704	772.391	1542.77	2	1542.76	0.0051	0	75.67	1.9e-07	K	TFFQYLQQGHFK	A
c9335_g2_i3	Arylphorin subunit alpha	6973	84135	168	168	42	42	704	772.393	1542.77	2	1542.76	0.0087	0	66.53	5.8e-07	K	TFFQYLQQGHFK	A
c9335_g2_i3	Arylphorin subunit alpha	6973	84135	168	168	42	42	704	772.393	1542.77	2	1542.76	0.0087	0	66.17	6.2e-07	K	TFFQYLQQGHFK	A
c9335_g2_i3	Arylphorin subunit alpha	6973	84135	168	168	42	42	704	515.27	1542.79	3	1542.76	0.0252	0	37.75	0.00031	K	TFFQYLQQGHFK	A
c9335_g2_i3	Arylphorin subunit alpha	6973	84135	168	168	42	42	704	515.27	1542.79	3	1542.76	0.0252	0	33.24	0.0008	K	TFFQYLQQGHFK	A
c9335_g2_i3	Arylphorin subunit alpha	6973	84135	168	168	42	42	704	515.27	1542.79	3	1542.76	0.0258	0	40.26	0.00019	K	TFFQYLQQGHFK	A
c9335_g2_i3	Arylphorin subunit alpha	6973	84135	168	168	42	42	704	515.271	1542.79	3	1542.76	0.0295	0	36.25	0.00044	K	TFFQYLQQGHFK	A
c9335_g2_i3	Arylphorin subunit alpha	6973	84135	168	168	42	42	704	515.271	1542.79	3	1542.76	0.0304	0	33.18	0.00089	K	TFFQYLQQGHFK	A
c9335_g2_i3	Arylphorin subunit alpha	6973	84135	168	168	42	42	704	515.271	1542.79	3	1542.76	0.0304	0	39.85	0.00021	K	TFFQYLQQGHFK	A
c9335_g2_i3	Arylphorin subunit alpha	6973	84135	168	168	42	42	704	515.272	1542.79	3	1542.76	0.0315	0	33.57	0.00071	K	TFFQYLQQGHFK	A
c9335_g2_i3	Arylphorin subunit alpha	6973	84135	168	168	42	42	704	782.326	1562.64	2	1562.7	-0.0666	0	99.15	4e-10	K	DFETFYNTAAWAK	V
c9335_g2_i3	Arylphorin subunit alpha	6973	84135	168	168	42	42	704	782.326	1562.64	2	1562.7	-0.0666	0	89.67	3.6e-09	K	DFETFYNTAAWAK	V
c9335_g2_i3	Arylphorin subunit alpha	6973	84135	168	168	42	42	704	782.326	1562.64	2	1562.7	-0.0666	0	96.73	7e-10	K	DFETFYNTAAWAK	V
c9335_g2_i3	Arylphorin subunit alpha	6973	84135	168	168	42	42	704	782.331	1562.65	2	1562.7	-0.0559	0	96.37	8.2e-10	K	DFETFYNTAAWAK	V
c9335_g2_i3	Arylphorin subunit alpha	6973	84135	168	168	42	42	704	810.341	1618.67	2	1618.75	-0.0805	0	107.18	5.7e-11	K	VPYDMSVVPDNMPR	R
c9335_g2_i3	Arylphorin subunit alpha	6973	84135	168	168	42	42	704	810.346	1618.68	2	1618.75	-0.0702	0	93.13	1.8e-09	K	VPYDMSVVPDNMPR	R
c9335_g2_i3	Arylphorin subunit alpha	6973	84135	168	168	42	42	704	810.349	1618.68	2	1618.75	-0.0644	0	107.17	7.9e-11	K	VPYDMSVVPDNMPR	R
c9335_g2_i3	Arylphorin subunit alpha	6973	84135	168	168	42	42	704	818.352	1634.69	2	1634.74	-0.0543	0	60.42	3.5e-06	K	VPYDMSVVPDNMPR	R
c9335_g2_i3	Arylphorin subunit alpha	6973	84135	168	168	42	42	704	818.365	1634.71	2	1634.74	-0.0285	0	76.39	9.8e-08	K	VPYDMSVVPDNMPR	R
c9335_g2_i3	Arylphorin subunit alpha	6973	84135	168	168	42	42	704	826.38	1650.75	2	1650.74	0.0078	0	35.94	0.00075	K	VPYDMSVVPDNMPR	R
c9335_g2_i3	Arylphorin subunit alpha	6973	84135	168	168	42	42	704	826.38	1650.75	2	1650.74	0.0078	0	40.67	0.00015	K	VPYDMSVVPDNMPR	R
c9335_g2_i3	Arylphorin subunit alpha	6973	84135	168	168	42	42	704	882.961	1763.91	2	1763.89	0.0189	0	72.79	3.1e-07	R	GEIYYTFYQQLLAR	Y
c9335_g2_i3	Arylphorin subunit alpha	6973	84135	168	168	42	42	704	882.965	1763.91	2	1763.89	0.0267	0	41.21	0.00014	R	GEIYYTFYQQLLAR	Y
c9335_g2_i3	Arylphorin subunit alpha	6973	84135	168	168	42	42	704	628.99	1883.95	3	1883.94	0.0103	1	65.88	2.4e-06	K	AGLNYNIGSNIDKYTNK	K
c9335_g2_i3	Arylphorin subunit alpha	6973	84135	168	168	42	42	704	961.011	1920.01	2	1919.99	0.0173	1	23.38	0.022	R	RGEIYYTFYQQLLAR	Y
c9335_g2_i3	Arylphorin subunit alpha	6973	84135	168	168	42	42	704	961.011	1920.01	2	1919.99	0.0173	1	34.53	0.0016	R	RGEIYYTFYQQLLAR	Y
c9335_g2_i3	Arylphorin subunit alpha	6973	84135	168	168	42	42	704	641.014	1920.02	3	1919.99	0.0318	1	38.43	0.00025	R	RGEIYYTFYQQLLAR	Y
c9335_g2_i3	Arylphorin subunit alpha	6973	84135	168	168	42	42	704	641.014	1920.02	3	1919.99	0.0318	1	33.72	0.00069	R	RGEIYYTFYQQLLAR	Y
c9335_g2_i3	Arylphorin subunit alpha	6973	84135	168	168	42	42	704	641.015	1920.02	3	1919.99	0.0336	1	63.85	1e-06	R	RGEIYYTFYQQLLAR	Y
c9335_g2_i3	Arylphorin subunit alpha	6973	84135	168	168	42	42	704	961.489	1920.96	2	1920.96	0.001	0	38.69	0.00024	K	YTFLPSALDFYQTSLR	D
c9335_g2_i3	Arylphorin subunit alpha	6973	84135	168	168	42	42	704	961.491	1920.97	2	1920.96	0.0059	0	61.24	1.9e-06	K	YTFLPSALDFYQTSLR	D
c9335_g2_i3	Arylphorin subunit alpha	6973	84135	168	168	42	42	704	968.454	1934.89	2	1934.95	-0.0589	0	99.36	7.1e-10	K	TGYYSQLSTGFLPFAQR	S
c9335_g2_i3	Arylphorin subunit alpha	6973	84135	168	168	42	42	704	968.461	1934.91	2	1934.95	-0.0445	0	101.43	4.8e-10	K	TGYYSQLSTGFLPFAQR	S
c9335_g2_i3	Arylphorin subunit alpha	6973	84135	168	168	42	42	704	968.461	1934.91	2	1934.95	-0.0445	0	114.79	2.2e-11	K	TGYYSQLSTGFLPFAQR	S
c9335_g2_i3	Arylphorin subunit alpha	6973	84135	168	168	42	42	704	968.468	1934.92	2	1934.95	-0.0318	0	118.91	9.3e-12	K	TGYYSQLSTGFLPFAQR	S
c9335_g2_i3	Arylphorin subunit alpha	6973	84135	168	168	42	42	704	968.468	1934.92	2	1934.95	-0.0318	0	106.94	1.5e-10	K	TGYYSQLSTGFLPFAQR	S
c9335_g2_i3	Arylphorin subunit alpha	6973	84135	168	168	42	42	704	968.468	1934.92	2	1934.95	-0.0318	0	113.6	3.1e-11	K	TGYYSQLSTGFLPFAQR	S
c9335_g2_i3	Arylphorin subunit alpha	6973	84135	168	168	42	42	704	968.468	1934.92	2	1934.95	-0.0318	0	117.48	1.3e-11	K	TGYYSQLSTGFLPFAQR	S
c9335_g2_i3	Arylphorin subunit alpha	6973	84135	168	168	42	42	704	1000.92	1999.83	2	1999.86	-0.0293	0	96.5	4.8e-10	K	YNQDGYPVNIEEDWMK	F
c9335_g2_i3	Arylphorin subunit alpha	6973	84135	168	168	42	42	704	1041.98	2081.95	2	2082.05	-0.0972	0	122.26	2.9e-12	R	IVNGLGDTPEFSWYLPFK	T
c9335_g2_i3	Arylphorin subunit alpha	6973	84135	168	168	42	42	704	1041.98	2081.95	2	2082.05	-0.0972	0	112.7	2.7e-11	R	IVNGLGDTPEFSWYLPFK	T
c9335_g2_i3	Arylphorin subunit alpha	6973	84135	168	168	42	42	704	1041.99	2081.96	2	2082.05	-0.0876	0	126.68	1.2e-12	R	IVNGLGDTPEFSWYLPFK	T
c9335_g2_i3	Arylphorin subunit alpha	6973	84135	168	168	42	42	704	1042	2081.99	2	2082.05	-0.0596	0	31.62	0.0011	R	IVNGLGDTPEFSWYLPFK	T
c9335_g2_i3	Arylphorin subunit alpha	6973	84135	168	168	42	42	704	1042	2081.99	2	2082.05	-0.0596	0	32.39	0.00092	R	IVNGLGDTPEFSWYLPFK	T
c9335_g2_i3	Arylphorin subunit alpha	6973	84135	168	168	42	42	704	1042	2081.99	2	2082.05	-0.0596	0	33.22	0.00077	R	IVNGLGDTPEFSWYLPFK	T
c9335_g2_i3	Arylphorin subunit alpha	6973	84135	168	168	42	42	704	1042	2081.99	2	2082.05	-0.0596	0	30.18	0.0015	R	IVNGLGDTPEFSWYLPFK	T
c9335_g2_i3	Arylphorin subunit alpha	6973	84135	168	168	42	42	704	1048.99	2095.97	2	2096.06	-0.083	0	80.92	2.6e-08	K	GEVFPYQLNVPSYITQNK	A
c9335_g2_i3	Arylphorin subunit alpha	6973	84135	168	168	42	42	704	1048.99	2095.98	2	2096.06	-0.0826	0	79.34	3.6e-08	K	GEVFPYQLNVPSYITQNK	A
c9335_g2_i3	Arylphorin subunit alpha	6973	84135	168	168	42	42	704	1048.99	2095.98	2	2096.06	-0.0826	0	83.79	1.4e-08	K	GEVFPYQLNVPSYITQNK	A
c9335_g2_i3	Arylphorin subunit alpha	6973	84135	168	168	42	42	704	1084.51	2167.01	2	2167.09	-0.0861	1	92.75	2e-09	K	GEVFPYQLNVPSYITQNKA	-
c9335_g2_i3	Arylphorin subunit alpha	6973	84135	168	168	42	42	704	1084.51	2167.01	2	2167.09	-0.0861	1	90.59	3.2e-09	K	GEVFPYQLNVPSYITQNKA	-
c9335_g2_i3	Arylphorin subunit alpha	6973	84135	168	168	42	42	704	1084.52	2167.02	2	2167.09	-0.0767	1	100.7	3.6e-10	K	GEVFPYQLNVPSYITQNKA	-
c9335_g2_i3	Arylphorin subunit alpha	6973	84135	168	168	42	42	704	1084.52	2167.02	2	2167.09	-0.0721	1	87.55	6.2e-09	K	GEVFPYQLNVPSYITQNKA	-
c9335_g2_i3	Arylphorin subunit alpha	6973	84135	168	168	42	42	704	1084.53	2167.04	2	2167.09	-0.0517	1	98.67	5.6e-10	K	GEVFPYQLNVPSYITQNKA	-
c9335_g2_i3	Arylphorin subunit alpha	6973	84135	168	168	42	42	704	1084.53	2167.04	2	2167.09	-0.0517	1	91.16	2.8e-09	K	GEVFPYQLNVPSYITQNKA	-
c9335_g2_i3	Arylphorin subunit alpha	6973	84135	168	168	42	42	704	767.028	2298.06	3	2298.08	-0.0153	1	41.69	0.00027	K	SSEFMFFKEDSLPTTEIYK	Y
c9335_g2_i3	Arylphorin subunit alpha	6973	84135	168	168	42	42	704	767.028	2298.06	3	2298.08	-0.0153	1	63.56	1.8e-06	K	SSEFMFFKEDSLPTTEIYK	Y
c9335_g2_i3	Arylphorin subunit alpha	6973	84135	168	168	42	42	704	767.028	2298.06	3	2298.08	-0.0153	1	60.85	3.3e-06	K	SSEFMFFKEDSLPTTEIYK	Y
c9335_g2_i3	Arylphorin subunit alpha	6973	84135	168	168	42	42	704	1150.04	2298.07	2	2298.08	-0.0017	1	89.45	4.9e-09	K	SSEFMFFKEDSLPTTEIYK	Y
c9335_g2_i3	Arylphorin subunit alpha	6973	84135	168	168	42	42	704	767.041	2298.1	3	2298.08	0.0245	1	32.1	0.0027	K	SSEFMFFKEDSLPTTEIYK	Y
c9335_g2_i3	Arylphorin subunit alpha	6973	84135	168	168	42	42	704	767.041	2298.1	3	2298.08	0.0245	1	33.91	0.0018	K	SSEFMFFKEDSLPTTEIYK	Y
c9335_g2_i3	Arylphorin subunit alpha	6973	84135	168	168	42	42	704	767.042	2298.1	3	2298.08	0.0267	1	63.44	2e-06	K	SSEFMFFKEDSLPTTEIYK	Y
c9335_g2_i3	Arylphorin subunit alpha	6973	84135	168	168	42	42	704	767.042	2298.1	3	2298.08	0.0267	1	75.55	1.2e-07	K	SSEFMFFKEDSLPTTEIYK	Y
c9335_g2_i3	Arylphorin subunit alpha	6973	84135	168	168	42	42	704	772.371	2314.09	3	2314.07	0.0193	1	40.52	0.00033	K	SSEFMFFKEDSLPTTEIYK	Y
c9335_g2_i3	Arylphorin subunit alpha	6973	84135	168	168	42	42	704	772.371	2314.09	3	2314.07	0.0193	1	24.88	0.012	K	SSEFMFFKEDSLPTTEIYK	Y
c9335_g2_i3	Arylphorin subunit alpha	6973	84135	168	168	42	42	704	780.031	2337.07	3	2337.11	-0.0412	1	70.15	3.7e-07	K	YLEQGKVPYDMSVVPDNMPR	R
c9335_g2_i3	Arylphorin subunit alpha	6973	84135	168	168	42	42	704	780.031	2337.07	3	2337.11	-0.0412	1	76.71	8.2e-08	K	YLEQGKVPYDMSVVPDNMPR	R
c9335_g2_i3	Arylphorin subunit alpha	6973	84135	168	168	42	42	704	780.031	2337.07	3	2337.11	-0.0412	1	59.45	4.4e-06	K	YLEQGKVPYDMSVVPDNMPR	R
c9335_g2_i3	Arylphorin subunit alpha	6973	84135	168	168	42	42	704	780.04	2337.1	3	2337.11	-0.0148	1	84.65	1.5e-08	K	YLEQGKVPYDMSVVPDNMPR	R
c9335_g2_i3	Arylphorin subunit alpha	6973	84135	168	168	42	42	704	785.378	2353.11	3	2353.11	0.0028	1	61.58	2.8e-06	K	YLEQGKVPYDMSVVPDNMPR	R
c9335_g2_i3	Arylphorin subunit alpha	6973	84135	168	168	42	42	704	1216.13	2430.25	2	2430.24	0.0094	0	22.61	0.02	K	GTPGGYPFQLFVFVYPFNGVPK	E
c9335_g2_i3	Arylphorin subunit alpha	6973	84135	168	168	42	42	704	880.131	2637.37	3	2637.36	0.0124	1	57.6	4.8e-06	K	IYHKGEVFPYQLNVPSYITQNK	A
c9335_g2_i3	Arylphorin subunit alpha	6973	84135	168	168	42	42	704	880.131	2637.37	3	2637.36	0.0124	1	56.02	6.9e-06	K	IYHKGEVFPYQLNVPSYITQNK	A
c9335_g2_i3	Arylphorin subunit alpha	6973	84135	168	168	42	42	704	880.133	2637.38	3	2637.36	0.0171	1	65.47	7.7e-07	K	IYHKGEVFPYQLNVPSYITQNK	A
c9335_g2_i3	Arylphorin subunit alpha	6973	84135	168	168	42	42	704	880.133	2637.38	3	2637.36	0.0171	1	43.8	0.00011	K	IYHKGEVFPYQLNVPSYITQNK	A
c9335_g2_i3	Arylphorin subunit alpha	6973	84135	168	168	42	42	704	1020.53	3058.58	3	3058.55	0.0333	1	22.33	0.016	K	GTPGGYPFQLFVFVYPFNGVPKEEELK	N
c9335_g2_i2	Arylphorin subunit alpha	6712	84247	169	169	43	43	705	388.205	774.395	2	774.424	-0.0292	1	29.53	0.025	R	RMMLPK	G
c9335_g2_i2	Arylphorin subunit alpha	6712	84247	169	169	43	43	705	390.201	778.388	2	778.386	0.002	0	39.02	0.0027	K	QLEDFK	H
c9335_g2_i2	Arylphorin subunit alpha	6712	84247	169	169	43	43	705	393.682	785.348	2	785.327	0.0218	0	34.03	0.0046	K	DTEMYK	N
c9335_g2_i2	Arylphorin subunit alpha	6712	84247	169	169	43	43	705	393.682	785.348	2	785.327	0.0218	0	37.37	0.0022	K	DTEMYK	N
c9335_g2_i2	Arylphorin subunit alpha	6712	84247	169	169	43	43	705	394.695	787.376	2	787.434	-0.0584	0	45.53	0.00054	K	HSYLIR	Q
c9335_g2_i2	Arylphorin subunit alpha	6712	84247	169	169	43	43	705	394.703	787.392	2	787.434	-0.0424	0	45.53	0.00059	K	HSYLIR	Q
c9335_g2_i2	Arylphorin subunit alpha	6712	84247	169	169	43	43	705	412.714	823.413	2	823.455	-0.0425	0	62.04	9.9e-06	R	HVLSGSPK	P
c9335_g2_i2	Arylphorin subunit alpha	6712	84247	169	169	43	43	705	412.719	823.423	2	823.455	-0.0318	0	28.01	0.0071	R	HVLSGSPK	P
c9335_g2_i2	Arylphorin subunit alpha	6712	84247	169	169	43	43	705	412.719	823.423	2	823.455	-0.0318	0	31.25	0.009	R	HVLSGSPK	P
c9335_g2_i2	Arylphorin subunit alpha	6712	84247	169	169	43	43	705	432.249	862.483	2	862.491	-0.0078	0	49.25	0.00021	K	VLSLFER	V
c9335_g2_i2	Arylphorin subunit alpha	6712	84247	169	169	43	43	705	432.252	862.489	2	862.491	-0.0022	0	41.21	0.0013	K	VLSLFER	V
c9335_g2_i2	Arylphorin subunit alpha	6712	84247	169	169	43	43	705	432.252	862.489	2	862.491	-0.0022	0	51.38	0.00013	K	VLSLFER	V
c9335_g2_i2	Arylphorin subunit alpha	6712	84247	169	169	43	43	705	443.206	884.398	2	884.428	-0.0301	0	46.82	0.00025	R	FLDAYEK	T
c9335_g2_i2	Arylphorin subunit alpha	6712	84247	169	169	43	43	705	443.209	884.403	2	884.428	-0.0253	0	43.13	0.00059	R	FLDAYEK	T
c9335_g2_i2	Arylphorin subunit alpha	6712	84247	169	169	43	43	705	443.209	884.403	2	884.428	-0.0253	0	45.46	0.00035	R	FLDAYEK	T
c9335_g2_i2	Arylphorin subunit alpha	6712	84247	169	169	43	43	705	443.228	884.442	2	884.428	0.0135	0	49.01	0.00019	R	FLDAYEK	T
c9335_g2_i2	Arylphorin subunit alpha	6712	84247	169	169	43	43	705	465.747	929.479	2	929.518	-0.0388	1	60.27	1.8e-05	K	INDVKVDK	L
c9335_g2_i2	Arylphorin subunit alpha	6712	84247	169	169	43	43	705	491.238	980.462	2	980.481	-0.0195	0	46.63	0.00032	K	TIEFTNEK	S
c9335_g2_i2	Arylphorin subunit alpha	6712	84247	169	169	43	43	705	496.273	990.532	2	990.586	-0.0542	1	56.73	3.5e-05	K	KVLSLFER	V
c9335_g2_i2	Arylphorin subunit alpha	6712	84247	169	169	43	43	705	496.287	990.56	2	990.586	-0.0262	1	48.01	0.00023	K	KVLSLFER	V
c9335_g2_i2	Arylphorin subunit alpha	6712	84247	169	169	43	43	705	496.312	990.609	2	990.586	0.0228	1	44.96	0.00029	K	KVLSLFER	V
c9335_g2_i2	Arylphorin subunit alpha	6712	84247	169	169	43	43	705	496.312	990.609	2	990.586	0.0228	1	51.13	7e-05	K	KVLSLFER	V
c9335_g2_i2	Arylphorin subunit alpha	6712	84247	169	169	43	43	705	498.723	995.431	2	995.439	-0.0083	0	43.85	0.00044	K	YFYNFDK	W
c9335_g2_i2	Arylphorin subunit alpha	6712	84247	169	169	43	43	705	498.726	995.437	2	995.439	-0.0016	0	40.49	0.00096	K	YFYNFDK	W
c9335_g2_i2	Arylphorin subunit alpha	6712	84247	169	169	43	43	705	510.258	1018.5	2	1018.53	-0.0284	0	48.32	0.00026	K	SDVASNSVIK	I
c9335_g2_i2	Arylphorin subunit alpha	6712	84247	169	169	43	43	705	526.767	1051.52	2	1051.53	-0.0147	0	44.71	0.0005	K	WASEYGIVK	E
c9335_g2_i2	Arylphorin subunit alpha	6712	84247	169	169	43	43	705	526.769	1051.52	2	1051.53	-0.0115	0	47.9	0.00024	K	WASEYGIVK	E
c9335_g2_i2	Arylphorin subunit alpha	6712	84247	169	169	43	43	705	535.77	1069.53	2	1069.56	-0.03	0	49.92	0.00012	R	LNHEPFSVK	V
c9335_g2_i2	Arylphorin subunit alpha	6712	84247	169	169	43	43	705	535.771	1069.53	2	1069.56	-0.0284	0	60.39	1.1e-05	R	LNHEPFSVK	V
c9335_g2_i2	Arylphorin subunit alpha	6712	84247	169	169	43	43	705	535.775	1069.54	2	1069.56	-0.0201	0	58.51	1.7e-05	R	LNHEPFSVK	V
c9335_g2_i2	Arylphorin subunit alpha	6712	84247	169	169	43	43	705	357.532	1069.57	3	1069.56	0.0172	0	31.2	0.0013	R	LNHEPFSVK	V
c9335_g2_i2	Arylphorin subunit alpha	6712	84247	169	169	43	43	705	357.533	1069.58	3	1069.56	0.0212	0	26.93	0.013	R	LNHEPFSVK	V
c9335_g2_i2	Arylphorin subunit alpha	6712	84247	169	169	43	43	705	357.535	1069.58	3	1069.56	0.0267	0	27.69	0.02	R	LNHEPFSVK	V
c9335_g2_i2	Arylphorin subunit alpha	6712	84247	169	169	43	43	705	357.535	1069.58	3	1069.56	0.0267	0	35.65	0.00059	R	LNHEPFSVK	V
c9335_g2_i2	Arylphorin subunit alpha	6712	84247	169	169	43	43	705	541.788	1081.56	2	1081.62	-0.0639	1	29.67	0.013	K	LAPGVNKVER	K
c9335_g2_i2	Arylphorin subunit alpha	6712	84247	169	169	43	43	705	541.798	1081.58	2	1081.62	-0.0422	1	55.68	4e-05	K	LAPGVNKVER	K
c9335_g2_i2	Arylphorin subunit alpha	6712	84247	169	169	43	43	705	541.799	1081.58	2	1081.62	-0.0407	1	71.43	1.1e-06	K	LAPGVNKVER	K
c9335_g2_i2	Arylphorin subunit alpha	6712	84247	169	169	43	43	705	560.287	1118.56	2	1118.58	-0.0176	1	65.13	4.4e-06	R	KSSQFTFFK	N
c9335_g2_i2	Arylphorin subunit alpha	6712	84247	169	169	43	43	705	594.792	1187.57	2	1187.62	-0.0538	0	66.77	2.6e-06	R	IVDYFIQYK	Q
c9335_g2_i2	Arylphorin subunit alpha	6712	84247	169	169	43	43	705	594.807	1187.6	2	1187.62	-0.0229	0	68.77	1.9e-06	R	IVDYFIQYK	Q
c9335_g2_i2	Arylphorin subunit alpha	6712	84247	169	169	43	43	705	613.775	1225.53	2	1225.62	-0.0883	0	72.64	1.5e-07	K	AVEDFLELYK	T
c9335_g2_i2	Arylphorin subunit alpha	6712	84247	169	169	43	43	705	613.778	1225.54	2	1225.62	-0.0808	0	72.4	1.6e-07	K	AVEDFLELYK	T
c9335_g2_i2	Arylphorin subunit alpha	6712	84247	169	169	43	43	705	613.808	1225.6	2	1225.62	-0.0224	0	67.38	6.5e-07	K	AVEDFLELYK	T
c9335_g2_i2	Arylphorin subunit alpha	6712	84247	169	169	43	43	705	613.808	1225.6	2	1225.62	-0.0224	0	54.56	1.1e-05	K	AVEDFLELYK	T
c9335_g2_i2	Arylphorin subunit alpha	6712	84247	169	169	43	43	705	613.831	1225.65	2	1225.62	0.0246	0	36.4	0.00043	K	AVEDFLELYK	T
c9335_g2_i2	Arylphorin subunit alpha	6712	84247	169	169	43	43	705	613.831	1225.65	2	1225.62	0.0246	0	16.78	0.027	K	AVEDFLELYK	T
c9335_g2_i2	Arylphorin subunit alpha	6712	84247	169	169	43	43	705	621.238	1240.46	2	1240.54	-0.0755	0	50.53	1.9e-05	R	SNYYDVHSEK	N
c9335_g2_i2	Arylphorin subunit alpha	6712	84247	169	169	43	43	705	621.238	1240.46	2	1240.54	-0.0754	0	50.42	2e-05	R	SNYYDVHSEK	N
c9335_g2_i2	Arylphorin subunit alpha	6712	84247	169	169	43	43	705	621.265	1240.52	2	1240.54	-0.0209	0	55.17	8.5e-06	R	SNYYDVHSEK	N
c9335_g2_i2	Arylphorin subunit alpha	6712	84247	169	169	43	43	705	621.279	1240.54	2	1240.54	0.0081	0	40.64	0.00015	R	SNYYDVHSEK	N
c9335_g2_i2	Arylphorin subunit alpha	6712	84247	169	169	43	43	705	621.279	1240.54	2	1240.54	0.0081	0	37.34	0.00032	R	SNYYDVHSEK	N
c9335_g2_i2	Arylphorin subunit alpha	6712	84247	169	169	43	43	705	649.3	1296.59	2	1296.61	-0.0206	0	48.93	5.6e-05	K	VPYDMSVFPDK	M
c9335_g2_i2	Arylphorin subunit alpha	6712	84247	169	169	43	43	705	650.793	1299.57	2	1299.62	-0.0527	0	50.25	2.2e-05	R	DPAFYQLYQR	I
c9335_g2_i2	Arylphorin subunit alpha	6712	84247	169	169	43	43	705	650.793	1299.57	2	1299.62	-0.0527	0	48.74	3.2e-05	R	DPAFYQLYQR	I
c9335_g2_i2	Arylphorin subunit alpha	6712	84247	169	169	43	43	705	650.793	1299.57	2	1299.62	-0.0527	0	55.83	9.7e-06	R	DPAFYQLYQR	I
c9335_g2_i2	Arylphorin subunit alpha	6712	84247	169	169	43	43	705	650.8	1299.59	2	1299.62	-0.0385	0	63.35	1.3e-06	R	DPAFYQLYQR	I
c9335_g2_i2	Arylphorin subunit alpha	6712	84247	169	169	43	43	705	657.312	1312.61	2	1312.6	0.0075	0	65.47	2.2e-06	K	VPYDMSVFPDK	M
c9335_g2_i2	Arylphorin subunit alpha	6712	84247	169	169	43	43	705	662.838	1323.66	2	1323.69	-0.025	0	63.42	5.2e-06	K	FLELDWFVQK	L
c9335_g2_i2	Arylphorin subunit alpha	6712	84247	169	169	43	43	705	662.845	1323.67	2	1323.69	-0.0119	0	69.97	1.2e-06	K	FLELDWFVQK	L
c9335_g2_i2	Arylphorin subunit alpha	6712	84247	169	169	43	43	705	443.221	1326.64	3	1326.69	-0.0514	1	44.68	6.5e-05	R	HVLSGSPKPYDK	Y
c9335_g2_i2	Arylphorin subunit alpha	6712	84247	169	169	43	43	705	443.221	1326.64	3	1326.69	-0.0514	1	58.31	1.5e-05	R	HVLSGSPKPYDK	Y
c9335_g2_i2	Arylphorin subunit alpha	6712	84247	169	169	43	43	705	664.337	1326.66	2	1326.69	-0.0345	1	85.02	2e-08	R	HVLSGSPKPYDK	Y
c9335_g2_i2	Arylphorin subunit alpha	6712	84247	169	169	43	43	705	677.837	1353.66	2	1353.72	-0.0595	1	107.87	2e-10	K	KAVEDFLELYK	T
c9335_g2_i2	Arylphorin subunit alpha	6712	84247	169	169	43	43	705	677.856	1353.7	2	1353.72	-0.0204	1	94.72	4.6e-09	K	KAVEDFLELYK	T
c9335_g2_i2	Arylphorin subunit alpha	6712	84247	169	169	43	43	705	678.815	1355.61	2	1355.69	-0.0725	1	40.79	0.00071	K	FKPVDADFVYR	Q
c9335_g2_i2	Arylphorin subunit alpha	6712	84247	169	169	43	43	705	678.82	1355.62	2	1355.69	-0.0627	1	39.12	0.00054	K	FKPVDADFVYR	Q
c9335_g2_i2	Arylphorin subunit alpha	6712	84247	169	169	43	43	705	678.824	1355.63	2	1355.69	-0.0529	1	45.95	0.00028	K	FKPVDADFVYR	Q
c9335_g2_i2	Arylphorin subunit alpha	6712	84247	169	169	43	43	705	678.828	1355.64	2	1355.69	-0.0458	1	53.8	4.6e-05	K	FKPVDADFVYR	Q
c9335_g2_i2	Arylphorin subunit alpha	6712	84247	169	169	43	43	705	678.828	1355.64	2	1355.69	-0.0458	1	52.81	5.8e-05	K	FKPVDADFVYR	Q
c9335_g2_i2	Arylphorin subunit alpha	6712	84247	169	169	43	43	705	678.84	1355.66	2	1355.69	-0.0225	1	48.58	0.00016	K	FKPVDADFVYR	Q
c9335_g2_i2	Arylphorin subunit alpha	6712	84247	169	169	43	43	705	678.84	1355.66	2	1355.69	-0.0225	1	48.54	0.00016	K	FKPVDADFVYR	Q
c9335_g2_i2	Arylphorin subunit alpha	6712	84247	169	169	43	43	705	452.909	1355.71	3	1355.69	0.0188	1	58.42	6.7e-06	K	FKPVDADFVYR	Q
c9335_g2_i2	Arylphorin subunit alpha	6712	84247	169	169	43	43	705	452.909	1355.71	3	1355.69	0.0188	1	90.91	5.9e-09	K	FKPVDADFVYR	Q
c9335_g2_i2	Arylphorin subunit alpha	6712	84247	169	169	43	43	705	689.821	1377.63	2	1377.69	-0.0616	0	84.28	4.2e-08	K	AGLNYNIGSNIDK	Y
c9335_g2_i2	Arylphorin subunit alpha	6712	84247	169	169	43	43	705	689.821	1377.63	2	1377.69	-0.0614	0	65.01	3.5e-06	K	AGLNYNIGSNIDK	Y
c9335_g2_i2	Arylphorin subunit alpha	6712	84247	169	169	43	43	705	689.821	1377.63	2	1377.69	-0.0614	0	68.38	1.6e-06	K	AGLNYNIGSNIDK	Y
c9335_g2_i2	Arylphorin subunit alpha	6712	84247	169	169	43	43	705	731.311	1460.61	2	1460.58	0.0241	0	33.59	0.0018	R	VEENDQTSDCHK	A
c9335_g2_i2	Arylphorin subunit alpha	6712	84247	169	169	43	43	705	731.311	1460.61	2	1460.58	0.0241	0	33.91	0.0016	R	VEENDQTSDCHK	A
c9335_g2_i2	Arylphorin subunit alpha	6712	84247	169	169	43	43	705	772.388	1542.76	2	1542.76	-0.0008	0	64.09	9.8e-07	K	TFFQYLQQGHFK	A
c9335_g2_i2	Arylphorin subunit alpha	6712	84247	169	169	43	43	705	772.388	1542.76	2	1542.76	-0.0008	0	67.93	7.5e-07	K	TFFQYLQQGHFK	A
c9335_g2_i2	Arylphorin subunit alpha	6712	84247	169	169	43	43	705	772.389	1542.76	2	1542.76	0.0014	0	77.2	5.8e-08	K	TFFQYLQQGHFK	A
c9335_g2_i2	Arylphorin subunit alpha	6712	84247	169	169	43	43	705	772.389	1542.76	2	1542.76	0.0014	0	74.76	2.9e-07	K	TFFQYLQQGHFK	A
c9335_g2_i2	Arylphorin subunit alpha	6712	84247	169	169	43	43	705	772.39	1542.77	2	1542.76	0.0034	0	95.06	2.3e-09	K	TFFQYLQQGHFK	A
c9335_g2_i2	Arylphorin subunit alpha	6712	84247	169	169	43	43	705	772.39	1542.77	2	1542.76	0.0034	0	70.21	9.7e-07	K	TFFQYLQQGHFK	A
c9335_g2_i2	Arylphorin subunit alpha	6712	84247	169	169	43	43	705	772.391	1542.77	2	1542.76	0.0051	0	75.67	1.9e-07	K	TFFQYLQQGHFK	A
c9335_g2_i2	Arylphorin subunit alpha	6712	84247	169	169	43	43	705	772.393	1542.77	2	1542.76	0.0087	0	66.53	5.8e-07	K	TFFQYLQQGHFK	A
c9335_g2_i2	Arylphorin subunit alpha	6712	84247	169	169	43	43	705	772.393	1542.77	2	1542.76	0.0087	0	66.17	6.2e-07	K	TFFQYLQQGHFK	A
c9335_g2_i2	Arylphorin subunit alpha	6712	84247	169	169	43	43	705	515.27	1542.79	3	1542.76	0.0252	0	37.75	0.00031	K	TFFQYLQQGHFK	A
c9335_g2_i2	Arylphorin subunit alpha	6712	84247	169	169	43	43	705	515.27	1542.79	3	1542.76	0.0252	0	33.24	0.0008	K	TFFQYLQQGHFK	A
c9335_g2_i2	Arylphorin subunit alpha	6712	84247	169	169	43	43	705	515.27	1542.79	3	1542.76	0.0258	0	40.26	0.00019	K	TFFQYLQQGHFK	A
c9335_g2_i2	Arylphorin subunit alpha	6712	84247	169	169	43	43	705	515.271	1542.79	3	1542.76	0.0295	0	36.25	0.00044	K	TFFQYLQQGHFK	A
c9335_g2_i2	Arylphorin subunit alpha	6712	84247	169	169	43	43	705	515.271	1542.79	3	1542.76	0.0304	0	33.18	0.00089	K	TFFQYLQQGHFK	A
c9335_g2_i2	Arylphorin subunit alpha	6712	84247	169	169	43	43	705	515.271	1542.79	3	1542.76	0.0304	0	39.85	0.00021	K	TFFQYLQQGHFK	A
c9335_g2_i2	Arylphorin subunit alpha	6712	84247	169	169	43	43	705	515.272	1542.79	3	1542.76	0.0315	0	33.57	0.00071	K	TFFQYLQQGHFK	A
c9335_g2_i2	Arylphorin subunit alpha	6712	84247	169	169	43	43	705	774.908	1547.8	2	1547.81	-0.0077	1	62.45	5.5e-06	K	QLEDFKHSYLIR	Q
c9335_g2_i2	Arylphorin subunit alpha	6712	84247	169	169	43	43	705	516.943	1547.81	3	1547.81	-0.0015	1	37.61	0.0003	K	QLEDFKHSYLIR	Q
c9335_g2_i2	Arylphorin subunit alpha	6712	84247	169	169	43	43	705	516.946	1547.82	3	1547.81	0.0057	1	49.68	2.2e-05	K	QLEDFKHSYLIR	Q
c9335_g2_i2	Arylphorin subunit alpha	6712	84247	169	169	43	43	705	516.946	1547.82	3	1547.81	0.0057	1	53.66	9.3e-06	K	QLEDFKHSYLIR	Q
c9335_g2_i2	Arylphorin subunit alpha	6712	84247	169	169	43	43	705	782.326	1562.64	2	1562.7	-0.0666	0	99.15	4e-10	K	DFETFYNTAAWAK	V
c9335_g2_i2	Arylphorin subunit alpha	6712	84247	169	169	43	43	705	782.326	1562.64	2	1562.7	-0.0666	0	89.67	3.6e-09	K	DFETFYNTAAWAK	V
c9335_g2_i2	Arylphorin subunit alpha	6712	84247	169	169	43	43	705	782.326	1562.64	2	1562.7	-0.0666	0	96.73	7e-10	K	DFETFYNTAAWAK	V
c9335_g2_i2	Arylphorin subunit alpha	6712	84247	169	169	43	43	705	782.331	1562.65	2	1562.7	-0.0559	0	96.37	8.2e-10	K	DFETFYNTAAWAK	V
c9335_g2_i2	Arylphorin subunit alpha	6712	84247	169	169	43	43	705	882.961	1763.91	2	1763.89	0.0189	0	72.79	3.1e-07	R	GEIYYTFYQQLLAR	Y
c9335_g2_i2	Arylphorin subunit alpha	6712	84247	169	169	43	43	705	882.965	1763.91	2	1763.89	0.0267	0	41.21	0.00014	R	GEIYYTFYQQLLAR	Y
c9335_g2_i2	Arylphorin subunit alpha	6712	84247	169	169	43	43	705	599.616	1795.83	3	1795.82	0.0038	0	50.69	1.8e-05	K	QPNMFFEDVEIYHK	G
c9335_g2_i2	Arylphorin subunit alpha	6712	84247	169	169	43	43	705	599.616	1795.83	3	1795.82	0.0038	0	36	0.00042	K	QPNMFFEDVEIYHK	G
c9335_g2_i2	Arylphorin subunit alpha	6712	84247	169	169	43	43	705	628.99	1883.95	3	1883.94	0.0103	1	65.88	2.4e-06	K	AGLNYNIGSNIDKYTNK	K
c9335_g2_i2	Arylphorin subunit alpha	6712	84247	169	169	43	43	705	961.011	1920.01	2	1919.99	0.0173	1	23.38	0.022	R	RGEIYYTFYQQLLAR	Y
c9335_g2_i2	Arylphorin subunit alpha	6712	84247	169	169	43	43	705	961.011	1920.01	2	1919.99	0.0173	1	34.53	0.0016	R	RGEIYYTFYQQLLAR	Y
c9335_g2_i2	Arylphorin subunit alpha	6712	84247	169	169	43	43	705	641.014	1920.02	3	1919.99	0.0318	1	38.43	0.00025	R	RGEIYYTFYQQLLAR	Y
c9335_g2_i2	Arylphorin subunit alpha	6712	84247	169	169	43	43	705	641.014	1920.02	3	1919.99	0.0318	1	33.72	0.00069	R	RGEIYYTFYQQLLAR	Y
c9335_g2_i2	Arylphorin subunit alpha	6712	84247	169	169	43	43	705	641.015	1920.02	3	1919.99	0.0336	1	63.85	1e-06	R	RGEIYYTFYQQLLAR	Y
c9335_g2_i2	Arylphorin subunit alpha	6712	84247	169	169	43	43	705	643.64	1927.9	3	1927.91	-0.007	0	41.36	0.00014	K	YNVNGHPLNIEEDWTK	F
c9335_g2_i2	Arylphorin subunit alpha	6712	84247	169	169	43	43	705	643.65	1927.93	3	1927.91	0.0217	0	37.51	0.0003	K	YNVNGHPLNIEEDWTK	F
c9335_g2_i2	Arylphorin subunit alpha	6712	84247	169	169	43	43	705	643.65	1927.93	3	1927.91	0.0217	0	22.29	0.0081	K	YNVNGHPLNIEEDWTK	F
c9335_g2_i2	Arylphorin subunit alpha	6712	84247	169	169	43	43	705	643.651	1927.93	3	1927.91	0.0235	0	52.65	1.2e-05	K	YNVNGHPLNIEEDWTK	F
c9335_g2_i2	Arylphorin subunit alpha	6712	84247	169	169	43	43	705	643.651	1927.93	3	1927.91	0.0235	0	61	2.5e-06	K	YNVNGHPLNIEEDWTK	F
c9335_g2_i2	Arylphorin subunit alpha	6712	84247	169	169	43	43	705	970.463	1938.91	2	1938.92	-0.0071	0	77	6.8e-08	K	YTFMPSALDFYQTSLR	D
c9335_g2_i2	Arylphorin subunit alpha	6712	84247	169	169	43	43	705	970.463	1938.91	2	1938.92	-0.0071	0	65.99	6.8e-07	K	YTFMPSALDFYQTSLR	D
c9335_g2_i2	Arylphorin subunit alpha	6712	84247	169	169	43	43	705	970.469	1938.92	2	1938.92	0.0047	0	74.3	1.1e-07	K	YTFMPSALDFYQTSLR	D
c9335_g2_i2	Arylphorin subunit alpha	6712	84247	169	169	43	43	705	970.469	1938.92	2	1938.92	0.0047	0	55.74	5.9e-06	K	YTFMPSALDFYQTSLR	D
c9335_g2_i2	Arylphorin subunit alpha	6712	84247	169	169	43	43	705	970.469	1938.92	2	1938.92	0.0047	0	59.22	2.8e-06	K	YTFMPSALDFYQTSLR	D
c9335_g2_i2	Arylphorin subunit alpha	6712	84247	169	169	43	43	705	970.473	1938.93	2	1938.92	0.0137	0	38.52	0.00039	K	YTFMPSALDFYQTSLR	D
c9335_g2_i2	Arylphorin subunit alpha	6712	84247	169	169	43	43	705	973.447	1944.88	2	1944.97	-0.0938	0	93.34	2.2e-09	K	TGYYPQLTAGYIPFAQR	S
c9335_g2_i2	Arylphorin subunit alpha	6712	84247	169	169	43	43	705	973.504	1944.99	2	1944.97	0.0204	0	61.51	4.8e-06	K	TGYYPQLTAGYIPFAQR	S
c9335_g2_i2	Arylphorin subunit alpha	6712	84247	169	169	43	43	705	973.504	1944.99	2	1944.97	0.0204	0	94.35	2.6e-09	K	TGYYPQLTAGYIPFAQR	S
c9335_g2_i2	Arylphorin subunit alpha	6712	84247	169	169	43	43	705	649.34	1945	3	1944.97	0.0242	0	44.92	6.1e-05	K	TGYYPQLTAGYIPFAQR	S
c9335_g2_i2	Arylphorin subunit alpha	6712	84247	169	169	43	43	705	666.642	1996.9	3	1996.93	-0.0245	1	68.87	3.5e-07	R	SNYYDVHSEKNFEPIR	F
c9335_g2_i2	Arylphorin subunit alpha	6712	84247	169	169	43	43	705	999.472	1996.93	2	1996.93	0.0015	1	73.01	1.4e-07	R	SNYYDVHSEKNFEPIR	F
c9335_g2_i2	Arylphorin subunit alpha	6712	84247	169	169	43	43	705	999.472	1996.93	2	1996.93	0.0015	1	75.74	9.1e-08	R	SNYYDVHSEKNFEPIR	F
c9335_g2_i2	Arylphorin subunit alpha	6712	84247	169	169	43	43	705	666.653	1996.94	3	1996.93	0.0095	1	27.61	0.0026	R	SNYYDVHSEKNFEPIR	F
c9335_g2_i2	Arylphorin subunit alpha	6712	84247	169	169	43	43	705	666.653	1996.94	3	1996.93	0.0095	1	30.45	0.0014	R	SNYYDVHSEKNFEPIR	F
c9335_g2_i2	Arylphorin subunit alpha	6712	84247	169	169	43	43	705	672.962	2015.87	3	2015.95	-0.0899	1	79.53	2.9e-08	K	YLEEGKVPYDMSVFPDK	M
c9335_g2_i2	Arylphorin subunit alpha	6712	84247	169	169	43	43	705	672.962	2015.87	3	2015.95	-0.0899	1	77.87	4.2e-08	K	YLEEGKVPYDMSVFPDK	M
c9335_g2_i2	Arylphorin subunit alpha	6712	84247	169	169	43	43	705	672.962	2015.87	3	2015.95	-0.0899	1	83.44	1.2e-08	K	YLEEGKVPYDMSVFPDK	M
c9335_g2_i2	Arylphorin subunit alpha	6712	84247	169	169	43	43	705	672.964	2015.87	3	2015.95	-0.0835	1	77.69	4.8e-08	K	YLEEGKVPYDMSVFPDK	M
c9335_g2_i2	Arylphorin subunit alpha	6712	84247	169	169	43	43	705	672.966	2015.88	3	2015.95	-0.078	1	67.15	6.1e-07	K	YLEEGKVPYDMSVFPDK	M
c9335_g2_i2	Arylphorin subunit alpha	6712	84247	169	169	43	43	705	1008.95	2015.88	2	2015.95	-0.072	1	129.35	3.7e-13	K	YLEEGKVPYDMSVFPDK	M
c9335_g2_i2	Arylphorin subunit alpha	6712	84247	169	169	43	43	705	672.97	2015.89	3	2015.95	-0.067	1	74.52	1.2e-07	K	YLEEGKVPYDMSVFPDK	M
c9335_g2_i2	Arylphorin subunit alpha	6712	84247	169	169	43	43	705	1008.95	2015.89	2	2015.95	-0.067	1	110.93	2.8e-11	K	YLEEGKVPYDMSVFPDK	M
c9335_g2_i2	Arylphorin subunit alpha	6712	84247	169	169	43	43	705	1008.95	2015.89	2	2015.95	-0.0634	1	122.42	2e-12	K	YLEEGKVPYDMSVFPDK	M
c9335_g2_i2	Arylphorin subunit alpha	6712	84247	169	169	43	43	705	1008.95	2015.89	2	2015.95	-0.0634	1	118.06	5.5e-12	K	YLEEGKVPYDMSVFPDK	M
c9335_g2_i2	Arylphorin subunit alpha	6712	84247	169	169	43	43	705	1008.95	2015.89	2	2015.95	-0.0634	1	91.23	2.7e-09	K	YLEEGKVPYDMSVFPDK	M
c9335_g2_i2	Arylphorin subunit alpha	6712	84247	169	169	43	43	705	1008.96	2015.9	2	2015.95	-0.0584	1	102.58	2e-10	K	YLEEGKVPYDMSVFPDK	M
c9335_g2_i2	Arylphorin subunit alpha	6712	84247	169	169	43	43	705	681.306	2040.9	3	2040.99	-0.0982	0	93.32	1.5e-09	K	QYLQPYGYDDLHFVGVK	I
c9335_g2_i2	Arylphorin subunit alpha	6712	84247	169	169	43	43	705	681.306	2040.9	3	2040.99	-0.0982	0	80.75	2.7e-08	K	QYLQPYGYDDLHFVGVK	I
c9335_g2_i2	Arylphorin subunit alpha	6712	84247	169	169	43	43	705	681.312	2040.92	3	2040.99	-0.0792	0	79.2	4.3e-08	K	QYLQPYGYDDLHFVGVK	I
c9335_g2_i2	Arylphorin subunit alpha	6712	84247	169	169	43	43	705	1021.48	2040.94	2	2040.99	-0.0541	0	104.47	1.8e-10	K	QYLQPYGYDDLHFVGVK	I
c9335_g2_i2	Arylphorin subunit alpha	6712	84247	169	169	43	43	705	1021.48	2040.94	2	2040.99	-0.0541	0	106.3	1.1e-10	K	QYLQPYGYDDLHFVGVK	I
c9335_g2_i2	Arylphorin subunit alpha	6712	84247	169	169	43	43	705	1021.48	2040.95	2	2040.99	-0.0397	0	60.41	3.2e-06	K	QYLQPYGYDDLHFVGVK	I
c9335_g2_i2	Arylphorin subunit alpha	6712	84247	169	169	43	43	705	1021.48	2040.95	2	2040.99	-0.0397	0	32.96	0.00081	K	QYLQPYGYDDLHFVGVK	I
c9335_g2_i2	Arylphorin subunit alpha	6712	84247	169	169	43	43	705	1021.48	2040.95	2	2040.99	-0.0397	0	23.42	0.0064	K	QYLQPYGYDDLHFVGVK	I
c9335_g2_i2	Arylphorin subunit alpha	6712	84247	169	169	43	43	705	681.327	2040.96	3	2040.99	-0.0355	0	94.14	1.9e-09	K	QYLQPYGYDDLHFVGVK	I
c9335_g2_i2	Arylphorin subunit alpha	6712	84247	169	169	43	43	705	690.309	2067.9	3	2067.94	-0.0316	0	67.81	5.3e-07	K	GELYPNQMTNPEYFTHK	K
c9335_g2_i2	Arylphorin subunit alpha	6712	84247	169	169	43	43	705	690.309	2067.9	3	2067.94	-0.0315	0	59.05	4e-06	K	GELYPNQMTNPEYFTHK	K
c9335_g2_i2	Arylphorin subunit alpha	6712	84247	169	169	43	43	705	690.309	2067.9	3	2067.94	-0.0315	0	61.21	2.4e-06	K	GELYPNQMTNPEYFTHK	K
c9335_g2_i2	Arylphorin subunit alpha	6712	84247	169	169	43	43	705	690.309	2067.9	3	2067.94	-0.0315	0	60.41	2.9e-06	K	GELYPNQMTNPEYFTHK	K
c9335_g2_i2	Arylphorin subunit alpha	6712	84247	169	169	43	43	705	1034.96	2067.91	2	2067.94	-0.0222	0	68.24	5.1e-07	K	GELYPNQMTNPEYFTHK	K
c9335_g2_i2	Arylphorin subunit alpha	6712	84247	169	169	43	43	705	1034.97	2067.92	2	2067.94	-0.0204	0	58.14	5.2e-06	K	GELYPNQMTNPEYFTHK	K
c9335_g2_i2	Arylphorin subunit alpha	6712	84247	169	169	43	43	705	1041.98	2081.95	2	2082.05	-0.0972	0	122.26	2.9e-12	R	IVNGLGDTPEFSWYLPFK	T
c9335_g2_i2	Arylphorin subunit alpha	6712	84247	169	169	43	43	705	1041.98	2081.95	2	2082.05	-0.0972	0	112.7	2.7e-11	R	IVNGLGDTPEFSWYLPFK	T
c9335_g2_i2	Arylphorin subunit alpha	6712	84247	169	169	43	43	705	1041.99	2081.96	2	2082.05	-0.0876	0	126.68	1.2e-12	R	IVNGLGDTPEFSWYLPFK	T
c9335_g2_i2	Arylphorin subunit alpha	6712	84247	169	169	43	43	705	1042	2081.99	2	2082.05	-0.0596	0	31.62	0.0011	R	IVNGLGDTPEFSWYLPFK	T
c9335_g2_i2	Arylphorin subunit alpha	6712	84247	169	169	43	43	705	1042	2081.99	2	2082.05	-0.0596	0	32.39	0.00092	R	IVNGLGDTPEFSWYLPFK	T
c9335_g2_i2	Arylphorin subunit alpha	6712	84247	169	169	43	43	705	1042	2081.99	2	2082.05	-0.0596	0	33.22	0.00077	R	IVNGLGDTPEFSWYLPFK	T
c9335_g2_i2	Arylphorin subunit alpha	6712	84247	169	169	43	43	705	1042	2081.99	2	2082.05	-0.0596	0	30.18	0.0015	R	IVNGLGDTPEFSWYLPFK	T
c9335_g2_i2	Arylphorin subunit alpha	6712	84247	169	169	43	43	705	695.652	2083.93	3	2083.93	0.0028	0	43.06	0.0002	K	GELYPNQMTNPEYFTHK	K
c9335_g2_i2	Arylphorin subunit alpha	6712	84247	169	169	43	43	705	695.652	2083.93	3	2083.93	0.0028	0	20.7	0.034	K	GELYPNQMTNPEYFTHK	K
c9335_g2_i2	Arylphorin subunit alpha	6712	84247	169	169	43	43	705	815.071	2442.19	3	2442.16	0.0339	1	50.55	1.8e-05	K	PYDKYTFMPSALDFYQTSLR	D
c9335_g2_i1	Arylphorin subunit alpha	6471	84602	190	190	44	44	705	388.216	774.417	2	774.402	0.0149	0	27.34	0.042	K	NFEPIR	F
c9335_g2_i1	Arylphorin subunit alpha	6471	84602	190	190	44	44	705	388.227	774.439	2	774.424	0.0146	1	27.15	0.043	R	RMMLPK	G
c9335_g2_i1	Arylphorin subunit alpha	6471	84602	190	190	44	44	705	393.68	785.346	2	785.327	0.019	0	35.61	0.0032	K	DTEMYK	N
c9335_g2_i1	Arylphorin subunit alpha	6471	84602	190	190	44	44	705	397.72	793.426	2	793.445	-0.019	0	50.07	0.00017	R	HVLGGSPK	P
c9335_g2_i1	Arylphorin subunit alpha	6471	84602	190	190	44	44	705	397.72	793.426	2	793.445	-0.019	0	50.09	0.00017	R	HVLGGSPK	P
c9335_g2_i1	Arylphorin subunit alpha	6471	84602	190	190	44	44	705	397.724	793.433	2	793.445	-0.0115	0	27.66	0.017	R	HVLGGSPK	P
c9335_g2_i1	Arylphorin subunit alpha	6471	84602	190	190	44	44	705	405.233	808.452	2	808.433	0.0193	1	27.59	0.028	K	ELEKYK	Y
c9335_g2_i1	Arylphorin subunit alpha	6471	84602	190	190	44	44	705	405.233	808.452	2	808.433	0.0193	1	30.56	0.014	K	ELEKYK	Y
c9335_g2_i1	Arylphorin subunit alpha	6471	84602	190	190	44	44	705	407.73	813.446	2	813.438	0.0072	0	32.3	0.0099	K	YSYLIR	Q
c9335_g2_i1	Arylphorin subunit alpha	6471	84602	190	190	44	44	705	407.732	813.45	2	813.438	0.0111	0	39.51	0.0019	K	YSYLIR	Q
c9335_g2_i1	Arylphorin subunit alpha	6471	84602	190	190	44	44	705	407.732	813.45	2	813.438	0.0111	0	36.25	0.004	K	YSYLIR	Q
c9335_g2_i1	Arylphorin subunit alpha	6471	84602	190	190	44	44	705	432.257	862.5	2	862.491	0.0086	0	49.76	0.00017	K	VLSLFER	V
c9335_g2_i1	Arylphorin subunit alpha	6471	84602	190	190	44	44	705	432.26	862.505	2	862.491	0.0133	0	49.73	0.00017	K	VLSLFER	V
c9335_g2_i1	Arylphorin subunit alpha	6471	84602	190	190	44	44	705	451.211	900.408	2	900.423	-0.0151	0	46.76	0.00033	R	FLDSYEK	T
c9335_g2_i1	Arylphorin subunit alpha	6471	84602	190	190	44	44	705	451.213	900.411	2	900.423	-0.0116	0	43.9	0.00065	R	FLDSYEK	T
c9335_g2_i1	Arylphorin subunit alpha	6471	84602	190	190	44	44	705	451.213	900.411	2	900.423	-0.0116	0	36.27	0.0038	R	FLDSYEK	T
c9335_g2_i1	Arylphorin subunit alpha	6471	84602	190	190	44	44	705	451.226	900.437	2	900.423	0.0141	0	48.59	0.00026	R	FLDSYEK	T
c9335_g2_i1	Arylphorin subunit alpha	6471	84602	190	190	44	44	705	457.751	913.488	2	913.502	-0.014	0	52.65	9.1e-05	K	DLHFVGVK	I
c9335_g2_i1	Arylphorin subunit alpha	6471	84602	190	190	44	44	705	457.753	913.491	2	913.502	-0.0106	0	55.13	5.1e-05	K	DLHFVGVK	I
c9335_g2_i1	Arylphorin subunit alpha	6471	84602	190	190	44	44	705	457.755	913.496	2	913.502	-0.0066	0	49.79	0.00017	K	DLHFVGVK	I
c9335_g2_i1	Arylphorin subunit alpha	6471	84602	190	190	44	44	705	457.773	913.532	2	913.502	0.0299	0	31.77	0.01	K	DLHFVGVK	I
c9335_g2_i1	Arylphorin subunit alpha	6471	84602	190	190	44	44	705	461.268	920.521	2	920.497	0.0242	0	45.95	0.0004	R	FSVNIDVK	S
c9335_g2_i1	Arylphorin subunit alpha	6471	84602	190	190	44	44	705	461.268	920.521	2	920.497	0.0242	0	49.04	0.0002	R	FSVNIDVK	S
c9335_g2_i1	Arylphorin subunit alpha	6471	84602	190	190	44	44	705	465.757	929.499	2	929.518	-0.019	1	66.08	4.6e-06	K	INDVKVDK	L
c9335_g2_i1	Arylphorin subunit alpha	6471	84602	190	190	44	44	705	310.858	929.553	3	929.518	0.0353	1	20.66	0.024	K	INDVKVDK	L
c9335_g2_i1	Arylphorin subunit alpha	6471	84602	190	190	44	44	705	475.243	948.472	2	948.455	0.0167	0	24.28	0.041	K	EVDFTNPK	A
c9335_g2_i1	Arylphorin subunit alpha	6471	84602	190	190	44	44	705	475.724	949.433	2	949.422	0.0115	0	43.06	0.00075	K	IEEDWMK	F
c9335_g2_i1	Arylphorin subunit alpha	6471	84602	190	190	44	44	705	475.724	949.433	2	949.422	0.0115	0	45.02	0.00048	K	IEEDWMK	F
c9335_g2_i1	Arylphorin subunit alpha	6471	84602	190	190	44	44	705	475.728	949.442	2	949.422	0.021	0	47.14	0.00032	K	IEEDWMK	F
c9335_g2_i1	Arylphorin subunit alpha	6471	84602	190	190	44	44	705	496.308	990.602	2	990.586	0.0157	1	52.29	5.5e-05	K	KVLSLFER	V
c9335_g2_i1	Arylphorin subunit alpha	6471	84602	190	190	44	44	705	496.308	990.602	2	990.586	0.0157	1	42.82	0.00049	K	KVLSLFER	V
c9335_g2_i1	Arylphorin subunit alpha	6471	84602	190	190	44	44	705	496.31	990.605	2	990.586	0.0184	1	42.66	0.0005	K	KVLSLFER	V
c9335_g2_i1	Arylphorin subunit alpha	6471	84602	190	190	44	44	705	496.313	990.612	2	990.586	0.0254	1	30.61	0.0077	K	KVLSLFER	V
c9335_g2_i1	Arylphorin subunit alpha	6471	84602	190	190	44	44	705	496.313	990.612	2	990.586	0.0254	1	36.05	0.0022	K	KVLSLFER	V
c9335_g2_i1	Arylphorin subunit alpha	6471	84602	190	190	44	44	705	511.749	1021.48	2	1021.46	0.025	0	62.94	7.5e-06	K	SSEFMFFK	E
c9335_g2_i1	Arylphorin subunit alpha	6471	84602	190	190	44	44	705	511.751	1021.49	2	1021.46	0.0293	0	30.48	0.0027	K	SSEFMFFK	E
c9335_g2_i1	Arylphorin subunit alpha	6471	84602	190	190	44	44	705	511.751	1021.49	2	1021.46	0.0293	0	57.14	2.9e-05	K	SSEFMFFK	E
c9335_g2_i1	Arylphorin subunit alpha	6471	84602	190	190	44	44	705	553.311	1104.61	2	1104.6	0.0108	1	39.72	0.0016	K	YKYSYLIR	Q
c9335_g2_i1	Arylphorin subunit alpha	6471	84602	190	190	44	44	705	563.27	1124.52	2	1124.52	0.0077	0	38.64	0.0017	K	SDIACDAVFK	I
c9335_g2_i1	Arylphorin subunit alpha	6471	84602	190	190	44	44	705	563.274	1124.53	2	1124.52	0.0165	0	72	8e-07	K	SDIACDAVFK	I
c9335_g2_i1	Arylphorin subunit alpha	6471	84602	190	190	44	44	705	565.285	1128.56	2	1128.63	-0.0689	1	72.14	8.3e-07	K	LNTGVNKVER	K
c9335_g2_i1	Arylphorin subunit alpha	6471	84602	190	190	44	44	705	565.306	1128.6	2	1128.63	-0.027	1	71.99	8.6e-07	K	LNTGVNKVER	K
c9335_g2_i1	Arylphorin subunit alpha	6471	84602	190	190	44	44	705	377.221	1128.64	3	1128.63	0.0168	1	28.84	0.014	K	LNTGVNKVER	K
c9335_g2_i1	Arylphorin subunit alpha	6471	84602	190	190	44	44	705	377.221	1128.64	3	1128.63	0.0168	1	32.09	0.0051	K	LNTGVNKVER	K
c9335_g2_i1	Arylphorin subunit alpha	6471	84602	190	190	44	44	705	575.793	1149.57	2	1149.55	0.0184	1	48.04	0.00022	R	KSSEFMFFK	E
c9335_g2_i1	Arylphorin subunit alpha	6471	84602	190	190	44	44	705	575.793	1149.57	2	1149.55	0.0191	1	29.98	0.0083	R	KSSEFMFFK	E
c9335_g2_i1	Arylphorin subunit alpha	6471	84602	190	190	44	44	705	591.315	1180.62	2	1180.63	-0.0129	0	59.56	1.6e-05	R	IVDYFIHFK	Q
c9335_g2_i1	Arylphorin subunit alpha	6471	84602	190	190	44	44	705	591.326	1180.64	2	1180.63	0.0098	0	55.89	3.3e-05	R	IVDYFIHFK	Q
c9335_g2_i1	Arylphorin subunit alpha	6471	84602	190	190	44	44	705	591.326	1180.64	2	1180.63	0.0102	0	56.76	3e-05	R	IVDYFIHFK	Q
c9335_g2_i1	Arylphorin subunit alpha	6471	84602	190	190	44	44	705	394.56	1180.66	3	1180.63	0.0307	0	32.14	0.0011	R	IVDYFIHFK	Q
c9335_g2_i1	Arylphorin subunit alpha	6471	84602	190	190	44	44	705	394.56	1180.66	3	1180.63	0.0307	0	35.61	0.00056	R	IVDYFIHFK	Q
c9335_g2_i1	Arylphorin subunit alpha	6471	84602	190	190	44	44	705	602.272	1202.53	2	1202.6	-0.0682	0	53.5	4e-05	K	QYLQPYTYK	D
c9335_g2_i1	Arylphorin subunit alpha	6471	84602	190	190	44	44	705	602.293	1202.57	2	1202.6	-0.0254	0	52.03	8.1e-05	K	QYLQPYTYK	D
c9335_g2_i1	Arylphorin subunit alpha	6471	84602	190	190	44	44	705	613.25	1224.49	2	1224.54	-0.0557	0	59.64	4.1e-06	R	SNYFDVHSEK	N
c9335_g2_i1	Arylphorin subunit alpha	6471	84602	190	190	44	44	705	613.255	1224.5	2	1224.54	-0.0447	0	48.51	6.2e-05	R	SNYFDVHSEK	N
c9335_g2_i1	Arylphorin subunit alpha	6471	84602	190	190	44	44	705	613.259	1224.5	2	1224.54	-0.0379	0	58.93	6.1e-06	R	SNYFDVHSEK	N
c9335_g2_i1	Arylphorin subunit alpha	6471	84602	190	190	44	44	705	409.196	1224.57	3	1224.54	0.0263	0	31.22	0.0012	R	SNYFDVHSEK	N
c9335_g2_i1	Arylphorin subunit alpha	6471	84602	190	190	44	44	705	409.198	1224.57	3	1224.54	0.0306	0	25.89	0.0037	R	SNYFDVHSEK	N
c9335_g2_i1	Arylphorin subunit alpha	6471	84602	190	190	44	44	705	613.827	1225.64	2	1225.62	0.0158	0	46.26	0.00019	K	AVEDFLELYK	T
c9335_g2_i1	Arylphorin subunit alpha	6471	84602	190	190	44	44	705	613.828	1225.64	2	1225.62	0.0181	0	44.69	6.7e-05	K	AVEDFLELYK	T
c9335_g2_i1	Arylphorin subunit alpha	6471	84602	190	190	44	44	705	648.315	1294.62	2	1294.63	-0.0136	0	40.47	0.00045	K	EDSLPTTEIYK	Y
c9335_g2_i1	Arylphorin subunit alpha	6471	84602	190	190	44	44	705	649.34	1296.67	2	1296.68	-0.0168	1	81.33	7.9e-08	R	HVLGGSPKPYDK	Y
c9335_g2_i1	Arylphorin subunit alpha	6471	84602	190	190	44	44	705	649.343	1296.67	2	1296.68	-0.0118	1	69.27	1.3e-06	R	HVLGGSPKPYDK	Y
c9335_g2_i1	Arylphorin subunit alpha	6471	84602	190	190	44	44	705	433.232	1296.67	3	1296.68	-0.0085	1	42.41	0.00062	R	HVLGGSPKPYDK	Y
c9335_g2_i1	Arylphorin subunit alpha	6471	84602	190	190	44	44	705	433.232	1296.68	3	1296.68	-0.0074	1	31.92	0.0057	R	HVLGGSPKPYDK	Y
c9335_g2_i1	Arylphorin subunit alpha	6471	84602	190	190	44	44	705	650.814	1299.61	2	1299.62	-0.0108	0	63.84	4.3e-06	R	DPAFYQLYQR	I
c9335_g2_i1	Arylphorin subunit alpha	6471	84602	190	190	44	44	705	650.815	1299.62	2	1299.62	-0.0095	0	58.74	1.1e-05	R	DPAFYQLYQR	I
c9335_g2_i1	Arylphorin subunit alpha	6471	84602	190	190	44	44	705	650.818	1299.62	2	1299.62	-0.004	0	53.72	1.2e-05	R	DPAFYQLYQR	I
c9335_g2_i1	Arylphorin subunit alpha	6471	84602	190	190	44	44	705	650.818	1299.62	2	1299.62	-0.004	0	45.78	5.1e-05	R	DPAFYQLYQR	I
c9335_g2_i1	Arylphorin subunit alpha	6471	84602	190	190	44	44	705	677.875	1353.73	2	1353.72	0.017	1	37.84	0.0003	K	KAVEDFLELYK	T
c9335_g2_i1	Arylphorin subunit alpha	6471	84602	190	190	44	44	705	678.859	1355.7	2	1355.69	0.015	1	25.23	0.037	K	FKPVDADFVYR	Q
c9335_g2_i1	Arylphorin subunit alpha	6471	84602	190	190	44	44	705	687.826	1373.64	2	1373.67	-0.0289	0	68.62	9.5e-07	K	FYELDWFVQK	L
c9335_g2_i1	Arylphorin subunit alpha	6471	84602	190	190	44	44	705	687.826	1373.64	2	1373.67	-0.0288	0	66.07	6.4e-07	K	FYELDWFVQK	L
c9335_g2_i1	Arylphorin subunit alpha	6471	84602	190	190	44	44	705	687.828	1373.64	2	1373.67	-0.024	0	33.32	0.0026	K	FYELDWFVQK	L
c9335_g2_i1	Arylphorin subunit alpha	6471	84602	190	190	44	44	705	687.83	1373.65	2	1373.67	-0.0196	0	64.82	2.6e-06	K	FYELDWFVQK	L
c9335_g2_i1	Arylphorin subunit alpha	6471	84602	190	190	44	44	705	687.835	1373.66	2	1373.67	-0.0098	0	60.48	3.1e-06	K	FYELDWFVQK	L
c9335_g2_i1	Arylphorin subunit alpha	6471	84602	190	190	44	44	705	687.835	1373.66	2	1373.67	-0.0098	0	55	7.1e-06	K	FYELDWFVQK	L
c9335_g2_i1	Arylphorin subunit alpha	6471	84602	190	190	44	44	705	687.849	1373.68	2	1373.67	0.0175	0	46.61	7.3e-05	K	FYELDWFVQK	L
c9335_g2_i1	Arylphorin subunit alpha	6471	84602	190	190	44	44	705	687.85	1373.68	2	1373.67	0.0189	0	43.57	8.2e-05	K	FYELDWFVQK	L
c9335_g2_i1	Arylphorin subunit alpha	6471	84602	190	190	44	44	705	687.85	1373.68	2	1373.67	0.0189	0	54.51	1.4e-05	K	FYELDWFVQK	L
c9335_g2_i1	Arylphorin subunit alpha	6471	84602	190	190	44	44	705	687.855	1373.69	2	1373.67	0.0293	0	43.07	9.1e-05	K	FYELDWFVQK	L
c9335_g2_i1	Arylphorin subunit alpha	6471	84602	190	190	44	44	705	687.855	1373.69	2	1373.67	0.0293	0	44.76	6.3e-05	K	FYELDWFVQK	L
c9335_g2_i1	Arylphorin subunit alpha	6471	84602	190	190	44	44	705	705.818	1409.62	2	1409.68	-0.0614	1	91.3	5.2e-09	K	AFDKEVDFTNPK	A
c9335_g2_i1	Arylphorin subunit alpha	6471	84602	190	190	44	44	705	705.818	1409.62	2	1409.68	-0.0602	1	87.66	1.2e-08	K	AFDKEVDFTNPK	A
c9335_g2_i1	Arylphorin subunit alpha	6471	84602	190	190	44	44	705	705.824	1409.63	2	1409.68	-0.0494	1	87.48	1.3e-08	K	AFDKEVDFTNPK	A
c9335_g2_i1	Arylphorin subunit alpha	6471	84602	190	190	44	44	705	470.905	1409.69	3	1409.68	0.011	1	48.02	4.2e-05	K	AFDKEVDFTNPK	A
c9335_g2_i1	Arylphorin subunit alpha	6471	84602	190	190	44	44	705	470.905	1409.69	3	1409.68	0.011	1	43.01	0.00012	K	AFDKEVDFTNPK	A
c9335_g2_i1	Arylphorin subunit alpha	6471	84602	190	190	44	44	705	470.906	1409.69	3	1409.68	0.0121	1	67.56	6.9e-07	K	AFDKEVDFTNPK	A
c9335_g2_i1	Arylphorin subunit alpha	6471	84602	190	190	44	44	705	470.906	1409.69	3	1409.68	0.0121	1	44.73	9.1e-05	K	AFDKEVDFTNPK	A
c9335_g2_i1	Arylphorin subunit alpha	6471	84602	190	190	44	44	705	470.907	1409.7	3	1409.68	0.0178	1	43.96	9.1e-05	K	AFDKEVDFTNPK	A
c9335_g2_i1	Arylphorin subunit alpha	6471	84602	190	190	44	44	705	772.379	1542.74	2	1542.76	-0.0179	0	68.97	8.3e-07	K	TFFQYLQQGHFK	A
c9335_g2_i1	Arylphorin subunit alpha	6471	84602	190	190	44	44	705	772.38	1542.75	2	1542.76	-0.0156	0	75.31	2.8e-07	K	TFFQYLQQGHFK	A
c9335_g2_i1	Arylphorin subunit alpha	6471	84602	190	190	44	44	705	772.382	1542.75	2	1542.76	-0.0127	0	70.99	2.2e-07	K	TFFQYLQQGHFK	A
c9335_g2_i1	Arylphorin subunit alpha	6471	84602	190	190	44	44	705	772.382	1542.75	2	1542.76	-0.0127	0	66.61	8.3e-07	K	TFFQYLQQGHFK	A
c9335_g2_i1	Arylphorin subunit alpha	6471	84602	190	190	44	44	705	515.267	1542.78	3	1542.76	0.0175	0	30.83	0.0014	K	TFFQYLQQGHFK	A
c9335_g2_i1	Arylphorin subunit alpha	6471	84602	190	190	44	44	705	772.397	1542.78	2	1542.76	0.0183	0	60.41	2.2e-06	K	TFFQYLQQGHFK	A
c9335_g2_i1	Arylphorin subunit alpha	6471	84602	190	190	44	44	705	515.268	1542.78	3	1542.76	0.0209	0	39.71	0.00019	K	TFFQYLQQGHFK	A
c9335_g2_i1	Arylphorin subunit alpha	6471	84602	190	190	44	44	705	772.399	1542.78	2	1542.76	0.0215	0	57.44	4.1e-06	K	TFFQYLQQGHFK	A
c9335_g2_i1	Arylphorin subunit alpha	6471	84602	190	190	44	44	705	772.399	1542.78	2	1542.76	0.0219	0	54.37	8e-06	K	TFFQYLQQGHFK	A
c9335_g2_i1	Arylphorin subunit alpha	6471	84602	190	190	44	44	705	772.399	1542.78	2	1542.76	0.0219	0	61.94	1.6e-06	K	TFFQYLQQGHFK	A
c9335_g2_i1	Arylphorin subunit alpha	6471	84602	190	190	44	44	705	515.269	1542.79	3	1542.76	0.0246	0	36.48	0.00043	K	TFFQYLQQGHFK	A
c9335_g2_i1	Arylphorin subunit alpha	6471	84602	190	190	44	44	705	515.269	1542.79	3	1542.76	0.0246	0	30.21	0.0015	K	TFFQYLQQGHFK	A
c9335_g2_i1	Arylphorin subunit alpha	6471	84602	190	190	44	44	705	772.401	1542.79	2	1542.76	0.0257	0	41.16	0.00014	K	TFFQYLQQGHFK	A
c9335_g2_i1	Arylphorin subunit alpha	6471	84602	190	190	44	44	705	515.272	1542.79	3	1542.76	0.0315	0	17.86	0.021	K	TFFQYLQQGHFK	A
c9335_g2_i1	Arylphorin subunit alpha	6471	84602	190	190	44	44	705	515.272	1542.8	3	1542.76	0.0332	0	33.19	0.00082	K	TFFQYLQQGHFK	A
c9335_g2_i1	Arylphorin subunit alpha	6471	84602	190	190	44	44	705	782.332	1562.65	2	1562.7	-0.0547	0	96.84	7.3e-10	K	DFETFYNTAAWAK	V
c9335_g2_i1	Arylphorin subunit alpha	6471	84602	190	190	44	44	705	782.333	1562.65	2	1562.7	-0.0536	0	89.68	3.9e-09	K	DFETFYNTAAWAK	V
c9335_g2_i1	Arylphorin subunit alpha	6471	84602	190	190	44	44	705	782.338	1562.66	2	1562.7	-0.0429	0	84.26	1.6e-08	K	DFETFYNTAAWAK	V
c9335_g2_i1	Arylphorin subunit alpha	6471	84602	190	190	44	44	705	782.345	1562.68	2	1562.7	-0.028	0	91.34	2.7e-09	K	DFETFYNTAAWAK	V
c9335_g2_i1	Arylphorin subunit alpha	6471	84602	190	190	44	44	705	810.345	1618.68	2	1618.75	-0.0723	0	98.5	4.9e-10	K	VPYDMSVVPDNMPR	R
c9335_g2_i1	Arylphorin subunit alpha	6471	84602	190	190	44	44	705	810.346	1618.68	2	1618.75	-0.0713	0	93.28	1.7e-09	K	VPYDMSVVPDNMPR	R
c9335_g2_i1	Arylphorin subunit alpha	6471	84602	190	190	44	44	705	810.354	1618.69	2	1618.75	-0.0544	0	63.71	2e-06	K	VPYDMSVVPDNMPR	R
c9335_g2_i1	Arylphorin subunit alpha	6471	84602	190	190	44	44	705	810.359	1618.7	2	1618.75	-0.044	0	107.09	1.1e-10	K	VPYDMSVVPDNMPR	R
c9335_g2_i1	Arylphorin subunit alpha	6471	84602	190	190	44	44	705	818.348	1634.68	2	1634.74	-0.062	0	65.06	1.1e-06	K	VPYDMSVVPDNMPR	R
c9335_g2_i1	Arylphorin subunit alpha	6471	84602	190	190	44	44	705	818.357	1634.7	2	1634.74	-0.0432	0	73.61	1.9e-07	K	VPYDMSVVPDNMPR	R
c9335_g2_i1	Arylphorin subunit alpha	6471	84602	190	190	44	44	705	818.375	1634.74	2	1634.74	-0.0073	0	73.8	1.4e-07	K	VPYDMSVVPDNMPR	R
c9335_g2_i1	Arylphorin subunit alpha	6471	84602	190	190	44	44	705	826.377	1650.74	2	1650.74	0.0005	0	44.2	9.6e-05	K	VPYDMSVVPDNMPR	R
c9335_g2_i1	Arylphorin subunit alpha	6471	84602	190	190	44	44	705	826.386	1650.76	2	1650.74	0.0184	0	37.23	0.00032	K	VPYDMSVVPDNMPR	R
c9335_g2_i1	Arylphorin subunit alpha	6471	84602	190	190	44	44	705	898.917	1795.82	2	1795.82	-0.0043	0	61.82	1.7e-06	K	QPNMFFEDVEIYHK	G
c9335_g2_i1	Arylphorin subunit alpha	6471	84602	190	190	44	44	705	898.917	1795.82	2	1795.82	-0.0043	0	72.93	1.9e-07	K	QPNMFFEDVEIYHK	G
c9335_g2_i1	Arylphorin subunit alpha	6471	84602	190	190	44	44	705	898.919	1795.82	2	1795.82	0.0003	0	36.6	0.00048	K	QPNMFFEDVEIYHK	G
c9335_g2_i1	Arylphorin subunit alpha	6471	84602	190	190	44	44	705	599.621	1795.84	3	1795.82	0.0175	0	60.39	2.2e-06	K	QPNMFFEDVEIYHK	G
c9335_g2_i1	Arylphorin subunit alpha	6471	84602	190	190	44	44	705	599.622	1795.84	3	1795.82	0.0192	0	38.85	0.00023	K	QPNMFFEDVEIYHK	G
c9335_g2_i1	Arylphorin subunit alpha	6471	84602	190	190	44	44	705	599.622	1795.84	3	1795.82	0.0192	0	38.68	0.00024	K	QPNMFFEDVEIYHK	G
c9335_g2_i1	Arylphorin subunit alpha	6471	84602	190	190	44	44	705	599.622	1795.84	3	1795.82	0.0192	0	51.2	1.6e-05	K	QPNMFFEDVEIYHK	G
c9335_g2_i1	Arylphorin subunit alpha	6471	84602	190	190	44	44	705	961.488	1920.96	2	1920.96	-0.0004	0	45.46	5.5e-05	K	YTFLPSALDFYQTSLR	D
c9335_g2_i1	Arylphorin subunit alpha	6471	84602	190	190	44	44	705	961.488	1920.96	2	1920.96	-0.0004	0	41.32	0.00026	K	YTFLPSALDFYQTSLR	D
c9335_g2_i1	Arylphorin subunit alpha	6471	84602	190	190	44	44	705	961.488	1920.96	2	1920.96	-0.0004	0	65.67	7e-07	K	YTFLPSALDFYQTSLR	D
c9335_g2_i1	Arylphorin subunit alpha	6471	84602	190	190	44	44	705	961.497	1920.98	2	1920.96	0.0173	0	44.09	7.3e-05	K	YTFLPSALDFYQTSLR	D
c9335_g2_i1	Arylphorin subunit alpha	6471	84602	190	190	44	44	705	968.447	1934.88	2	1934.95	-0.0721	0	114.86	1.8e-11	K	TGYYSQLSTGFLPFAQR	S
c9335_g2_i1	Arylphorin subunit alpha	6471	84602	190	190	44	44	705	968.447	1934.88	2	1934.95	-0.0721	0	99.19	5e-10	K	TGYYSQLSTGFLPFAQR	S
c9335_g2_i1	Arylphorin subunit alpha	6471	84602	190	190	44	44	705	968.453	1934.89	2	1934.95	-0.0619	0	110.83	4.1e-11	K	TGYYSQLSTGFLPFAQR	S
c9335_g2_i1	Arylphorin subunit alpha	6471	84602	190	190	44	44	705	968.453	1934.89	2	1934.95	-0.0619	0	101.97	3.3e-10	K	TGYYSQLSTGFLPFAQR	S
c9335_g2_i1	Arylphorin subunit alpha	6471	84602	190	190	44	44	705	968.453	1934.89	2	1934.95	-0.0619	0	117.46	1.1e-11	K	TGYYSQLSTGFLPFAQR	S
c9335_g2_i1	Arylphorin subunit alpha	6471	84602	190	190	44	44	705	968.453	1934.89	2	1934.95	-0.0619	0	131.21	4.6e-13	K	TGYYSQLSTGFLPFAQR	S
c9335_g2_i1	Arylphorin subunit alpha	6471	84602	190	190	44	44	705	968.453	1934.89	2	1934.95	-0.0619	0	128.23	9.1e-13	K	TGYYSQLSTGFLPFAQR	S
c9335_g2_i1	Arylphorin subunit alpha	6471	84602	190	190	44	44	705	968.46	1934.91	2	1934.95	-0.047	0	101.38	4.8e-10	K	TGYYSQLSTGFLPFAQR	S
c9335_g2_i1	Arylphorin subunit alpha	6471	84602	190	190	44	44	705	968.46	1934.91	2	1934.95	-0.047	0	101.7	4.5e-10	K	TGYYSQLSTGFLPFAQR	S
c9335_g2_i1	Arylphorin subunit alpha	6471	84602	190	190	44	44	705	968.48	1934.95	2	1934.95	-0.0068	0	90.82	6.4e-09	K	TGYYSQLSTGFLPFAQR	S
c9335_g2_i1	Arylphorin subunit alpha	6471	84602	190	190	44	44	705	968.48	1934.95	2	1934.95	-0.0068	0	94.64	1.3e-09	K	TGYYSQLSTGFLPFAQR	S
c9335_g2_i1	Arylphorin subunit alpha	6471	84602	190	190	44	44	705	677.324	2028.95	3	2028.93	0.0254	1	24.29	0.0053	K	YNQNGYPVKIEEDWMK	F
c9335_g2_i1	Arylphorin subunit alpha	6471	84602	190	190	44	44	705	677.324	2028.95	3	2028.93	0.0254	1	19.97	0.013	K	YNQNGYPVKIEEDWMK	F
c9335_g2_i1	Arylphorin subunit alpha	6471	84602	190	190	44	44	705	1034.97	2067.92	2	2067.94	-0.0174	0	61.28	2.6e-06	K	GELYPNQMTNPEYFTHK	K
c9335_g2_i1	Arylphorin subunit alpha	6471	84602	190	190	44	44	705	1034.97	2067.92	2	2067.94	-0.0138	0	58.98	4.6e-06	K	GELYPNQMTNPEYFTHK	K
c9335_g2_i1	Arylphorin subunit alpha	6471	84602	190	190	44	44	705	690.317	2067.93	3	2067.94	-0.0061	0	49.83	4.2e-05	K	GELYPNQMTNPEYFTHK	K
c9335_g2_i1	Arylphorin subunit alpha	6471	84602	190	190	44	44	705	690.317	2067.93	3	2067.94	-0.0061	0	59.97	4e-06	K	GELYPNQMTNPEYFTHK	K
c9335_g2_i1	Arylphorin subunit alpha	6471	84602	190	190	44	44	705	690.317	2067.93	3	2067.94	-0.0061	0	48.69	5.4e-05	K	GELYPNQMTNPEYFTHK	K
c9335_g2_i1	Arylphorin subunit alpha	6471	84602	190	190	44	44	705	1034.97	2067.93	2	2067.94	-0.0026	0	55.66	1.1e-05	K	GELYPNQMTNPEYFTHK	K
c9335_g2_i1	Arylphorin subunit alpha	6471	84602	190	190	44	44	705	690.319	2067.94	3	2067.94	-0.0004	0	40.1	0.00042	K	GELYPNQMTNPEYFTHK	K
c9335_g2_i1	Arylphorin subunit alpha	6471	84602	190	190	44	44	705	690.319	2067.94	3	2067.94	-0.0004	0	55.4	1.2e-05	K	GELYPNQMTNPEYFTHK	K
c9335_g2_i1	Arylphorin subunit alpha	6471	84602	190	190	44	44	705	690.323	2067.95	3	2067.94	0.0115	0	56.43	1e-05	K	GELYPNQMTNPEYFTHK	K
c9335_g2_i1	Arylphorin subunit alpha	6471	84602	190	190	44	44	705	690.323	2067.95	3	2067.94	0.0115	0	69.35	5.2e-07	K	GELYPNQMTNPEYFTHK	K
c9335_g2_i1	Arylphorin subunit alpha	6471	84602	190	190	44	44	705	1041.99	2081.97	2	2082.05	-0.0778	0	28.89	0.002	R	IVNGLGDTPEFSWYLPFK	T
c9335_g2_i1	Arylphorin subunit alpha	6471	84602	190	190	44	44	705	1041.99	2081.97	2	2082.05	-0.0778	0	25.78	0.0038	R	IVNGLGDTPEFSWYLPFK	T
c9335_g2_i1	Arylphorin subunit alpha	6471	84602	190	190	44	44	705	1041.99	2081.97	2	2082.05	-0.0778	0	29.88	0.0016	R	IVNGLGDTPEFSWYLPFK	T
c9335_g2_i1	Arylphorin subunit alpha	6471	84602	190	190	44	44	705	1041.99	2081.97	2	2082.05	-0.0778	0	35.88	0.00043	R	IVNGLGDTPEFSWYLPFK	T
c9335_g2_i1	Arylphorin subunit alpha	6471	84602	190	190	44	44	705	1042.02	2082.03	2	2082.05	-0.0178	0	31.43	0.0011	R	IVNGLGDTPEFSWYLPFK	T
c9335_g2_i1	Arylphorin subunit alpha	6471	84602	190	190	44	44	705	1042.02	2082.03	2	2082.05	-0.0178	0	30.38	0.0014	R	IVNGLGDTPEFSWYLPFK	T
c9335_g2_i1	Arylphorin subunit alpha	6471	84602	190	190	44	44	705	1042.02	2082.03	2	2082.05	-0.0118	0	62.25	1.8e-06	R	IVNGLGDTPEFSWYLPFK	T
c9335_g2_i1	Arylphorin subunit alpha	6471	84602	190	190	44	44	705	1042.97	2083.93	2	2083.93	-0.0051	0	47.06	6.6e-05	K	GELYPNQMTNPEYFTHK	K
c9335_g2_i1	Arylphorin subunit alpha	6471	84602	190	190	44	44	705	1042.97	2083.93	2	2083.93	-0.0051	0	48.04	5.3e-05	K	GELYPNQMTNPEYFTHK	K
c9335_g2_i1	Arylphorin subunit alpha	6471	84602	190	190	44	44	705	695.652	2083.93	3	2083.93	0.0031	0	41.15	0.00031	K	GELYPNQMTNPEYFTHK	K
c9335_g2_i1	Arylphorin subunit alpha	6471	84602	190	190	44	44	705	1042.98	2083.94	2	2083.93	0.0115	0	24.8	0.014	K	GELYPNQMTNPEYFTHK	K
c9335_g2_i1	Arylphorin subunit alpha	6471	84602	190	190	44	44	705	695.657	2083.95	3	2083.93	0.0181	0	28.21	0.0069	K	GELYPNQMTNPEYFTHK	K
c9335_g2_i1	Arylphorin subunit alpha	6471	84602	190	190	44	44	705	695.657	2083.95	3	2083.93	0.0192	0	21.49	0.033	K	GELYPNQMTNPEYFTHK	K
c9335_g2_i1	Arylphorin subunit alpha	6471	84602	190	190	44	44	705	700.38	2098.12	3	2098.09	0.0297	1	39.08	0.00022	K	QYLQPYTYKDLHFVGVK	I
c9335_g2_i1	Arylphorin subunit alpha	6471	84602	190	190	44	44	705	767.026	2298.05	3	2298.08	-0.0217	1	70.51	3.5e-07	K	SSEFMFFKEDSLPTTEIYK	Y
c9335_g2_i1	Arylphorin subunit alpha	6471	84602	190	190	44	44	705	1150.04	2298.06	2	2298.08	-0.0177	1	94.3	1.5e-09	K	SSEFMFFKEDSLPTTEIYK	Y
c9335_g2_i1	Arylphorin subunit alpha	6471	84602	190	190	44	44	705	767.037	2298.09	3	2298.08	0.0118	1	50.22	4.3e-05	K	SSEFMFFKEDSLPTTEIYK	Y
c9335_g2_i1	Arylphorin subunit alpha	6471	84602	190	190	44	44	705	767.037	2298.09	3	2298.08	0.0118	1	49.31	5.3e-05	K	SSEFMFFKEDSLPTTEIYK	Y
c9335_g2_i1	Arylphorin subunit alpha	6471	84602	190	190	44	44	705	767.046	2298.12	3	2298.08	0.0392	1	21.43	0.031	K	SSEFMFFKEDSLPTTEIYK	Y
c9335_g2_i1	Arylphorin subunit alpha	6471	84602	190	190	44	44	705	772.366	2314.08	3	2314.07	0.0036	1	69.07	4.5e-07	K	SSEFMFFKEDSLPTTEIYK	Y
c9335_g2_i1	Arylphorin subunit alpha	6471	84602	190	190	44	44	705	1158.05	2314.08	2	2314.07	0.0073	1	78.06	5.7e-08	K	SSEFMFFKEDSLPTTEIYK	Y
c9335_g2_i1	Arylphorin subunit alpha	6471	84602	190	190	44	44	705	1158.05	2314.08	2	2314.07	0.0073	1	69.55	4e-07	K	SSEFMFFKEDSLPTTEIYK	Y
c9335_g2_i1	Arylphorin subunit alpha	6471	84602	190	190	44	44	705	772.367	2314.08	3	2314.07	0.0081	1	54.79	1.2e-05	K	SSEFMFFKEDSLPTTEIYK	Y
c9335_g2_i1	Arylphorin subunit alpha	6471	84602	190	190	44	44	705	772.367	2314.08	3	2314.07	0.0081	1	52.11	2.2e-05	K	SSEFMFFKEDSLPTTEIYK	Y
c9335_g2_i1	Arylphorin subunit alpha	6471	84602	190	190	44	44	705	772.371	2314.09	3	2314.07	0.0184	1	33.67	0.0016	K	SSEFMFFKEDSLPTTEIYK	Y
c9335_g2_i1	Arylphorin subunit alpha	6471	84602	190	190	44	44	705	780.04	2337.1	3	2337.11	-0.0137	1	54.98	1.4e-05	K	YLEQGKVPYDMSVVPDNMPR	R
c9335_g2_i1	Arylphorin subunit alpha	6471	84602	190	190	44	44	705	780.042	2337.1	3	2337.11	-0.0107	1	58.4	6.5e-06	K	YLEQGKVPYDMSVVPDNMPR	R
c9335_g2_i1	Arylphorin subunit alpha	6471	84602	190	190	44	44	705	780.042	2337.1	3	2337.11	-0.0107	1	59.5	5e-06	K	YLEQGKVPYDMSVVPDNMPR	R
c9335_g2_i1	Arylphorin subunit alpha	6471	84602	190	190	44	44	705	780.042	2337.1	3	2337.11	-0.0107	1	85.11	1.4e-08	K	YLEQGKVPYDMSVVPDNMPR	R
c9335_g2_i1	Arylphorin subunit alpha	6471	84602	190	190	44	44	705	780.05	2337.13	3	2337.11	0.0144	1	49.61	5.2e-05	K	YLEQGKVPYDMSVVPDNMPR	R
c9335_g2_i1	Arylphorin subunit alpha	6471	84602	190	190	44	44	705	780.05	2337.13	3	2337.11	0.0144	1	62.02	3e-06	K	YLEQGKVPYDMSVVPDNMPR	R
c9335_g2_i1	Arylphorin subunit alpha	6471	84602	190	190	44	44	705	785.376	2353.11	3	2353.11	-0.0012	1	69.97	4e-07	K	YLEQGKVPYDMSVVPDNMPR	R
c9335_g2_i1	Arylphorin subunit alpha	6471	84602	190	190	44	44	705	785.384	2353.13	3	2353.11	0.0225	1	24.63	0.014	K	YLEQGKVPYDMSVVPDNMPR	R
c9335_g2_i1	Arylphorin subunit alpha	6471	84602	190	190	44	44	705	785.384	2353.13	3	2353.11	0.0225	1	35.71	0.0011	K	YLEQGKVPYDMSVVPDNMPR	R
c9335_g2_i1	Arylphorin subunit alpha	6471	84602	190	190	44	44	705	790.714	2369.12	3	2369.1	0.0164	1	42.12	0.00028	K	YLEQGKVPYDMSVVPDNMPR	R
c9335_g2_i1	Arylphorin subunit alpha	6471	84602	190	190	44	44	705	790.715	2369.12	3	2369.1	0.0193	1	29.35	0.0053	K	YLEQGKVPYDMSVVPDNMPR	R
c9335_g2_i1	Arylphorin subunit alpha	6471	84602	190	190	44	44	705	1199.1	2396.18	2	2396.18	-0.0057	0	26.95	0.009	K	GTSGGYPFQLFVFVYPFNGATK	D
c9335_g2_i1	Arylphorin subunit alpha	6471	84602	190	190	44	44	705	1068.55	3202.61	3	3202.58	0.0371	1	17.55	0.037	K	YTFLPSALDFYQTSLRDPAFYQLYQR	I
c9335_g2_i1	Arylphorin subunit alpha	6157	84602	158	158	39	39	705	388.205	774.395	2	774.424	-0.0292	1	29.53	0.025	R	RMMLPK	G
c9335_g2_i1	Arylphorin subunit alpha	6157	84602	158	158	39	39	705	393.682	785.348	2	785.327	0.0218	0	34.03	0.0046	K	DTEMYK	N
c9335_g2_i1	Arylphorin subunit alpha	6157	84602	158	158	39	39	705	393.682	785.348	2	785.327	0.0218	0	37.37	0.0022	K	DTEMYK	N
c9335_g2_i1	Arylphorin subunit alpha	6157	84602	158	158	39	39	705	397.724	793.433	2	793.445	-0.0113	0	30.75	0.014	R	HVLGGSPK	P
c9335_g2_i1	Arylphorin subunit alpha	6157	84602	158	158	39	39	705	407.73	813.446	2	813.438	0.0076	0	34.71	0.0057	K	YSYLIR	Q
c9335_g2_i1	Arylphorin subunit alpha	6157	84602	158	158	39	39	705	407.731	813.448	2	813.438	0.01	0	37.41	0.003	K	YSYLIR	Q
c9335_g2_i1	Arylphorin subunit alpha	6157	84602	158	158	39	39	705	407.731	813.448	2	813.438	0.01	0	37.39	0.0031	K	YSYLIR	Q
c9335_g2_i1	Arylphorin subunit alpha	6157	84602	158	158	39	39	705	432.249	862.483	2	862.491	-0.0078	0	49.25	0.00021	K	VLSLFER	V
c9335_g2_i1	Arylphorin subunit alpha	6157	84602	158	158	39	39	705	432.252	862.489	2	862.491	-0.0022	0	41.21	0.0013	K	VLSLFER	V
c9335_g2_i1	Arylphorin subunit alpha	6157	84602	158	158	39	39	705	432.252	862.489	2	862.491	-0.0022	0	51.38	0.00013	K	VLSLFER	V
c9335_g2_i1	Arylphorin subunit alpha	6157	84602	158	158	39	39	705	451.207	900.4	2	900.423	-0.0227	0	44.79	0.00041	R	FLDSYEK	T
c9335_g2_i1	Arylphorin subunit alpha	6157	84602	158	158	39	39	705	451.213	900.412	2	900.423	-0.0109	0	46.79	0.00034	R	FLDSYEK	T
c9335_g2_i1	Arylphorin subunit alpha	6157	84602	158	158	39	39	705	451.22	900.425	2	900.423	0.0024	0	42.52	0.00098	R	FLDSYEK	T
c9335_g2_i1	Arylphorin subunit alpha	6157	84602	158	158	39	39	705	457.751	913.488	2	913.502	-0.014	0	58.09	2.6e-05	K	DLHFVGVK	I
c9335_g2_i1	Arylphorin subunit alpha	6157	84602	158	158	39	39	705	457.755	913.496	2	913.502	-0.0064	0	52.13	0.0001	K	DLHFVGVK	I
c9335_g2_i1	Arylphorin subunit alpha	6157	84602	158	158	39	39	705	465.747	929.479	2	929.518	-0.0388	1	60.27	1.8e-05	K	INDVKVDK	L
c9335_g2_i1	Arylphorin subunit alpha	6157	84602	158	158	39	39	705	475.719	949.423	2	949.422	0.001	0	47.14	0.00027	K	IEEDWMK	F
c9335_g2_i1	Arylphorin subunit alpha	6157	84602	158	158	39	39	705	475.719	949.423	2	949.422	0.001	0	43.45	0.00062	K	IEEDWMK	F
c9335_g2_i1	Arylphorin subunit alpha	6157	84602	158	158	39	39	705	496.273	990.532	2	990.586	-0.0542	1	56.73	3.5e-05	K	KVLSLFER	V
c9335_g2_i1	Arylphorin subunit alpha	6157	84602	158	158	39	39	705	496.287	990.56	2	990.586	-0.0262	1	48.01	0.00023	K	KVLSLFER	V
c9335_g2_i1	Arylphorin subunit alpha	6157	84602	158	158	39	39	705	496.312	990.609	2	990.586	0.0228	1	44.96	0.00029	K	KVLSLFER	V
c9335_g2_i1	Arylphorin subunit alpha	6157	84602	158	158	39	39	705	496.312	990.609	2	990.586	0.0228	1	51.13	7e-05	K	KVLSLFER	V
c9335_g2_i1	Arylphorin subunit alpha	6157	84602	158	158	39	39	705	498.723	995.431	2	995.439	-0.0083	0	43.85	0.00044	K	YFYNFDK	W
c9335_g2_i1	Arylphorin subunit alpha	6157	84602	158	158	39	39	705	498.726	995.437	2	995.439	-0.0016	0	40.49	0.00096	K	YFYNFDK	W
c9335_g2_i1	Arylphorin subunit alpha	6157	84602	158	158	39	39	705	526.767	1051.52	2	1051.53	-0.0147	0	44.71	0.0005	K	WASEYGIVK	E
c9335_g2_i1	Arylphorin subunit alpha	6157	84602	158	158	39	39	705	526.769	1051.52	2	1051.53	-0.0115	0	47.9	0.00024	K	WASEYGIVK	E
c9335_g2_i1	Arylphorin subunit alpha	6157	84602	158	158	39	39	705	563.273	1124.53	2	1124.52	0.014	0	56.12	3.1e-05	K	SDIACDAVFK	I
c9335_g2_i1	Arylphorin subunit alpha	6157	84602	158	158	39	39	705	591.321	1180.63	2	1180.63	-0.0004	0	53.49	4e-05	R	IVDYFIHFK	Q
c9335_g2_i1	Arylphorin subunit alpha	6157	84602	158	158	39	39	705	394.561	1180.66	3	1180.63	0.0323	0	35.53	0.00048	R	IVDYFIHFK	Q
c9335_g2_i1	Arylphorin subunit alpha	6157	84602	158	158	39	39	705	394.561	1180.66	3	1180.63	0.0323	0	32.78	0.00084	R	IVDYFIHFK	Q
c9335_g2_i1	Arylphorin subunit alpha	6157	84602	158	158	39	39	705	602.297	1202.58	2	1202.6	-0.0169	0	47.66	0.00023	K	QYLQPYTYK	D
c9335_g2_i1	Arylphorin subunit alpha	6157	84602	158	158	39	39	705	602.301	1202.59	2	1202.6	-0.0101	0	32.3	0.0081	K	QYLQPYTYK	D
c9335_g2_i1	Arylphorin subunit alpha	6157	84602	158	158	39	39	705	613.251	1224.49	2	1224.54	-0.0537	0	50.22	3.6e-05	R	SNYFDVHSEK	N
c9335_g2_i1	Arylphorin subunit alpha	6157	84602	158	158	39	39	705	613.26	1224.51	2	1224.54	-0.0347	0	48.51	3.2e-05	R	SNYFDVHSEK	N
c9335_g2_i1	Arylphorin subunit alpha	6157	84602	158	158	39	39	705	613.26	1224.51	2	1224.54	-0.0347	0	50.11	2.9e-05	R	SNYFDVHSEK	N
c9335_g2_i1	Arylphorin subunit alpha	6157	84602	158	158	39	39	705	613.263	1224.51	2	1224.54	-0.0298	0	55.46	6.6e-06	R	SNYFDVHSEK	N
c9335_g2_i1	Arylphorin subunit alpha	6157	84602	158	158	39	39	705	613.263	1224.51	2	1224.54	-0.0298	0	48.72	3.8e-05	R	SNYFDVHSEK	N
c9335_g2_i1	Arylphorin subunit alpha	6157	84602	158	158	39	39	705	409.197	1224.57	3	1224.54	0.0269	0	34.89	0.00055	R	SNYFDVHSEK	N
c9335_g2_i1	Arylphorin subunit alpha	6157	84602	158	158	39	39	705	409.197	1224.57	3	1224.54	0.0269	0	30.29	0.0014	R	SNYFDVHSEK	N
c9335_g2_i1	Arylphorin subunit alpha	6157	84602	158	158	39	39	705	613.775	1225.53	2	1225.62	-0.0883	0	72.64	1.5e-07	K	AVEDFLELYK	T
c9335_g2_i1	Arylphorin subunit alpha	6157	84602	158	158	39	39	705	613.778	1225.54	2	1225.62	-0.0808	0	72.4	1.6e-07	K	AVEDFLELYK	T
c9335_g2_i1	Arylphorin subunit alpha	6157	84602	158	158	39	39	705	613.808	1225.6	2	1225.62	-0.0224	0	67.38	6.5e-07	K	AVEDFLELYK	T
c9335_g2_i1	Arylphorin subunit alpha	6157	84602	158	158	39	39	705	613.808	1225.6	2	1225.62	-0.0224	0	54.56	1.1e-05	K	AVEDFLELYK	T
c9335_g2_i1	Arylphorin subunit alpha	6157	84602	158	158	39	39	705	613.831	1225.65	2	1225.62	0.0246	0	36.4	0.00043	K	AVEDFLELYK	T
c9335_g2_i1	Arylphorin subunit alpha	6157	84602	158	158	39	39	705	613.831	1225.65	2	1225.62	0.0246	0	16.78	0.027	K	AVEDFLELYK	T
c9335_g2_i1	Arylphorin subunit alpha	6157	84602	158	158	39	39	705	648.307	1294.6	2	1294.63	-0.0306	0	44.11	0.00037	K	EDSLPTTEIYK	Y
c9335_g2_i1	Arylphorin subunit alpha	6157	84602	158	158	39	39	705	648.319	1294.62	2	1294.63	-0.0065	0	32.78	0.0039	K	EDSLPTTEIYK	Y
c9335_g2_i1	Arylphorin subunit alpha	6157	84602	158	158	39	39	705	649.346	1296.68	2	1296.68	-0.0054	1	43.36	0.00048	R	HVLGGSPKPYDK	Y
c9335_g2_i1	Arylphorin subunit alpha	6157	84602	158	158	39	39	705	649.346	1296.68	2	1296.68	-0.0054	1	70.37	1e-06	R	HVLGGSPKPYDK	Y
c9335_g2_i1	Arylphorin subunit alpha	6157	84602	158	158	39	39	705	433.233	1296.68	3	1296.68	-0.004	1	50.68	9.2e-05	R	HVLGGSPKPYDK	Y
c9335_g2_i1	Arylphorin subunit alpha	6157	84602	158	158	39	39	705	650.793	1299.57	2	1299.62	-0.0527	0	50.25	2.2e-05	R	DPAFYQLYQR	I
c9335_g2_i1	Arylphorin subunit alpha	6157	84602	158	158	39	39	705	650.793	1299.57	2	1299.62	-0.0527	0	48.74	3.2e-05	R	DPAFYQLYQR	I
c9335_g2_i1	Arylphorin subunit alpha	6157	84602	158	158	39	39	705	650.793	1299.57	2	1299.62	-0.0527	0	55.83	9.7e-06	R	DPAFYQLYQR	I
c9335_g2_i1	Arylphorin subunit alpha	6157	84602	158	158	39	39	705	650.8	1299.59	2	1299.62	-0.0385	0	63.35	1.3e-06	R	DPAFYQLYQR	I
c9335_g2_i1	Arylphorin subunit alpha	6157	84602	158	158	39	39	705	677.837	1353.66	2	1353.72	-0.0595	1	107.87	2e-10	K	KAVEDFLELYK	T
c9335_g2_i1	Arylphorin subunit alpha	6157	84602	158	158	39	39	705	677.856	1353.7	2	1353.72	-0.0204	1	94.72	4.6e-09	K	KAVEDFLELYK	T
c9335_g2_i1	Arylphorin subunit alpha	6157	84602	158	158	39	39	705	678.815	1355.61	2	1355.69	-0.0725	1	40.79	0.00071	K	FKPVDADFVYR	Q
c9335_g2_i1	Arylphorin subunit alpha	6157	84602	158	158	39	39	705	678.82	1355.62	2	1355.69	-0.0627	1	39.12	0.00054	K	FKPVDADFVYR	Q
c9335_g2_i1	Arylphorin subunit alpha	6157	84602	158	158	39	39	705	678.824	1355.63	2	1355.69	-0.0529	1	45.95	0.00028	K	FKPVDADFVYR	Q
c9335_g2_i1	Arylphorin subunit alpha	6157	84602	158	158	39	39	705	678.828	1355.64	2	1355.69	-0.0458	1	53.8	4.6e-05	K	FKPVDADFVYR	Q
c9335_g2_i1	Arylphorin subunit alpha	6157	84602	158	158	39	39	705	678.828	1355.64	2	1355.69	-0.0458	1	52.81	5.8e-05	K	FKPVDADFVYR	Q
c9335_g2_i1	Arylphorin subunit alpha	6157	84602	158	158	39	39	705	678.84	1355.66	2	1355.69	-0.0225	1	48.58	0.00016	K	FKPVDADFVYR	Q
c9335_g2_i1	Arylphorin subunit alpha	6157	84602	158	158	39	39	705	678.84	1355.66	2	1355.69	-0.0225	1	48.54	0.00016	K	FKPVDADFVYR	Q
c9335_g2_i1	Arylphorin subunit alpha	6157	84602	158	158	39	39	705	452.909	1355.71	3	1355.69	0.0188	1	58.42	6.7e-06	K	FKPVDADFVYR	Q
c9335_g2_i1	Arylphorin subunit alpha	6157	84602	158	158	39	39	705	452.909	1355.71	3	1355.69	0.0188	1	90.91	5.9e-09	K	FKPVDADFVYR	Q
c9335_g2_i1	Arylphorin subunit alpha	6157	84602	158	158	39	39	705	687.83	1373.65	2	1373.67	-0.0204	0	56.02	1.8e-05	K	FYELDWFVQK	L
c9335_g2_i1	Arylphorin subunit alpha	6157	84602	158	158	39	39	705	687.832	1373.65	2	1373.67	-0.0169	0	60.45	3.7e-06	K	FYELDWFVQK	L
c9335_g2_i1	Arylphorin subunit alpha	6157	84602	158	158	39	39	705	687.833	1373.65	2	1373.67	-0.0139	0	60.35	5.2e-06	K	FYELDWFVQK	L
c9335_g2_i1	Arylphorin subunit alpha	6157	84602	158	158	39	39	705	689.821	1377.63	2	1377.69	-0.0616	0	84.28	4.2e-08	K	AGLNYNIGSNIDK	Y
c9335_g2_i1	Arylphorin subunit alpha	6157	84602	158	158	39	39	705	689.821	1377.63	2	1377.69	-0.0614	0	65.01	3.5e-06	K	AGLNYNIGSNIDK	Y
c9335_g2_i1	Arylphorin subunit alpha	6157	84602	158	158	39	39	705	689.821	1377.63	2	1377.69	-0.0614	0	68.38	1.6e-06	K	AGLNYNIGSNIDK	Y
c9335_g2_i1	Arylphorin subunit alpha	6157	84602	158	158	39	39	705	705.823	1409.63	2	1409.68	-0.0512	1	91.23	5.7e-09	K	AFDKEVDFTNPK	A
c9335_g2_i1	Arylphorin subunit alpha	6157	84602	158	158	39	39	705	705.829	1409.64	2	1409.68	-0.0388	1	94.03	3.3e-09	K	AFDKEVDFTNPK	A
c9335_g2_i1	Arylphorin subunit alpha	6157	84602	158	158	39	39	705	705.831	1409.65	2	1409.68	-0.0357	1	96.48	1.9e-09	K	AFDKEVDFTNPK	A
c9335_g2_i1	Arylphorin subunit alpha	6157	84602	158	158	39	39	705	705.831	1409.65	2	1409.68	-0.0357	1	91.46	6.1e-09	K	AFDKEVDFTNPK	A
c9335_g2_i1	Arylphorin subunit alpha	6157	84602	158	158	39	39	705	470.904	1409.69	3	1409.68	0.0079	1	61.59	6.8e-06	K	AFDKEVDFTNPK	A
c9335_g2_i1	Arylphorin subunit alpha	6157	84602	158	158	39	39	705	470.907	1409.7	3	1409.68	0.016	1	55.34	9.9e-06	K	AFDKEVDFTNPK	A
c9335_g2_i1	Arylphorin subunit alpha	6157	84602	158	158	39	39	705	470.907	1409.7	3	1409.68	0.016	1	54.04	1.9e-05	K	AFDKEVDFTNPK	A
c9335_g2_i1	Arylphorin subunit alpha	6157	84602	158	158	39	39	705	470.911	1409.71	3	1409.68	0.0285	1	37.36	0.00036	K	AFDKEVDFTNPK	A
c9335_g2_i1	Arylphorin subunit alpha	6157	84602	158	158	39	39	705	470.911	1409.71	3	1409.68	0.0285	1	45.67	6e-05	K	AFDKEVDFTNPK	A
c9335_g2_i1	Arylphorin subunit alpha	6157	84602	158	158	39	39	705	731.311	1460.61	2	1460.58	0.0241	0	33.59	0.0018	R	VEENDQTSDCHK	A
c9335_g2_i1	Arylphorin subunit alpha	6157	84602	158	158	39	39	705	731.311	1460.61	2	1460.58	0.0241	0	33.91	0.0016	R	VEENDQTSDCHK	A
c9335_g2_i1	Arylphorin subunit alpha	6157	84602	158	158	39	39	705	772.388	1542.76	2	1542.76	-0.0008	0	64.09	9.8e-07	K	TFFQYLQQGHFK	A
c9335_g2_i1	Arylphorin subunit alpha	6157	84602	158	158	39	39	705	772.388	1542.76	2	1542.76	-0.0008	0	67.93	7.5e-07	K	TFFQYLQQGHFK	A
c9335_g2_i1	Arylphorin subunit alpha	6157	84602	158	158	39	39	705	772.389	1542.76	2	1542.76	0.0014	0	77.2	5.8e-08	K	TFFQYLQQGHFK	A
c9335_g2_i1	Arylphorin subunit alpha	6157	84602	158	158	39	39	705	772.389	1542.76	2	1542.76	0.0014	0	74.76	2.9e-07	K	TFFQYLQQGHFK	A
c9335_g2_i1	Arylphorin subunit alpha	6157	84602	158	158	39	39	705	772.39	1542.77	2	1542.76	0.0034	0	95.06	2.3e-09	K	TFFQYLQQGHFK	A
c9335_g2_i1	Arylphorin subunit alpha	6157	84602	158	158	39	39	705	772.39	1542.77	2	1542.76	0.0034	0	70.21	9.7e-07	K	TFFQYLQQGHFK	A
c9335_g2_i1	Arylphorin subunit alpha	6157	84602	158	158	39	39	705	772.391	1542.77	2	1542.76	0.0051	0	75.67	1.9e-07	K	TFFQYLQQGHFK	A
c9335_g2_i1	Arylphorin subunit alpha	6157	84602	158	158	39	39	705	772.393	1542.77	2	1542.76	0.0087	0	66.53	5.8e-07	K	TFFQYLQQGHFK	A
c9335_g2_i1	Arylphorin subunit alpha	6157	84602	158	158	39	39	705	772.393	1542.77	2	1542.76	0.0087	0	66.17	6.2e-07	K	TFFQYLQQGHFK	A
c9335_g2_i1	Arylphorin subunit alpha	6157	84602	158	158	39	39	705	515.27	1542.79	3	1542.76	0.0252	0	37.75	0.00031	K	TFFQYLQQGHFK	A
c9335_g2_i1	Arylphorin subunit alpha	6157	84602	158	158	39	39	705	515.27	1542.79	3	1542.76	0.0252	0	33.24	0.0008	K	TFFQYLQQGHFK	A
c9335_g2_i1	Arylphorin subunit alpha	6157	84602	158	158	39	39	705	515.27	1542.79	3	1542.76	0.0258	0	40.26	0.00019	K	TFFQYLQQGHFK	A
c9335_g2_i1	Arylphorin subunit alpha	6157	84602	158	158	39	39	705	515.271	1542.79	3	1542.76	0.0295	0	36.25	0.00044	K	TFFQYLQQGHFK	A
c9335_g2_i1	Arylphorin subunit alpha	6157	84602	158	158	39	39	705	515.271	1542.79	3	1542.76	0.0304	0	33.18	0.00089	K	TFFQYLQQGHFK	A
c9335_g2_i1	Arylphorin subunit alpha	6157	84602	158	158	39	39	705	515.271	1542.79	3	1542.76	0.0304	0	39.85	0.00021	K	TFFQYLQQGHFK	A
c9335_g2_i1	Arylphorin subunit alpha	6157	84602	158	158	39	39	705	515.272	1542.79	3	1542.76	0.0315	0	33.57	0.00071	K	TFFQYLQQGHFK	A
c9335_g2_i1	Arylphorin subunit alpha	6157	84602	158	158	39	39	705	782.326	1562.64	2	1562.7	-0.0666	0	99.15	4e-10	K	DFETFYNTAAWAK	V
c9335_g2_i1	Arylphorin subunit alpha	6157	84602	158	158	39	39	705	782.326	1562.64	2	1562.7	-0.0666	0	89.67	3.6e-09	K	DFETFYNTAAWAK	V
c9335_g2_i1	Arylphorin subunit alpha	6157	84602	158	158	39	39	705	782.326	1562.64	2	1562.7	-0.0666	0	96.73	7e-10	K	DFETFYNTAAWAK	V
c9335_g2_i1	Arylphorin subunit alpha	6157	84602	158	158	39	39	705	782.331	1562.65	2	1562.7	-0.0559	0	96.37	8.2e-10	K	DFETFYNTAAWAK	V
c9335_g2_i1	Arylphorin subunit alpha	6157	84602	158	158	39	39	705	810.341	1618.67	2	1618.75	-0.0805	0	107.18	5.7e-11	K	VPYDMSVVPDNMPR	R
c9335_g2_i1	Arylphorin subunit alpha	6157	84602	158	158	39	39	705	810.346	1618.68	2	1618.75	-0.0702	0	93.13	1.8e-09	K	VPYDMSVVPDNMPR	R
c9335_g2_i1	Arylphorin subunit alpha	6157	84602	158	158	39	39	705	810.349	1618.68	2	1618.75	-0.0644	0	107.17	7.9e-11	K	VPYDMSVVPDNMPR	R
c9335_g2_i1	Arylphorin subunit alpha	6157	84602	158	158	39	39	705	818.352	1634.69	2	1634.74	-0.0543	0	60.42	3.5e-06	K	VPYDMSVVPDNMPR	R
c9335_g2_i1	Arylphorin subunit alpha	6157	84602	158	158	39	39	705	818.365	1634.71	2	1634.74	-0.0285	0	76.39	9.8e-08	K	VPYDMSVVPDNMPR	R
c9335_g2_i1	Arylphorin subunit alpha	6157	84602	158	158	39	39	705	826.38	1650.75	2	1650.74	0.0078	0	35.94	0.00075	K	VPYDMSVVPDNMPR	R
c9335_g2_i1	Arylphorin subunit alpha	6157	84602	158	158	39	39	705	826.38	1650.75	2	1650.74	0.0078	0	40.67	0.00015	K	VPYDMSVVPDNMPR	R
c9335_g2_i1	Arylphorin subunit alpha	6157	84602	158	158	39	39	705	882.961	1763.91	2	1763.89	0.0189	0	72.79	3.1e-07	R	GEIYYTFYQQLLAR	Y
c9335_g2_i1	Arylphorin subunit alpha	6157	84602	158	158	39	39	705	882.965	1763.91	2	1763.89	0.0267	0	41.21	0.00014	R	GEIYYTFYQQLLAR	Y
c9335_g2_i1	Arylphorin subunit alpha	6157	84602	158	158	39	39	705	599.616	1795.83	3	1795.82	0.0038	0	50.69	1.8e-05	K	QPNMFFEDVEIYHK	G
c9335_g2_i1	Arylphorin subunit alpha	6157	84602	158	158	39	39	705	599.616	1795.83	3	1795.82	0.0038	0	36	0.00042	K	QPNMFFEDVEIYHK	G
c9335_g2_i1	Arylphorin subunit alpha	6157	84602	158	158	39	39	705	628.99	1883.95	3	1883.94	0.0103	1	65.88	2.4e-06	K	AGLNYNIGSNIDKYTNK	K
c9335_g2_i1	Arylphorin subunit alpha	6157	84602	158	158	39	39	705	961.011	1920.01	2	1919.99	0.0173	1	23.38	0.022	R	RGEIYYTFYQQLLAR	Y
c9335_g2_i1	Arylphorin subunit alpha	6157	84602	158	158	39	39	705	961.011	1920.01	2	1919.99	0.0173	1	34.53	0.0016	R	RGEIYYTFYQQLLAR	Y
c9335_g2_i1	Arylphorin subunit alpha	6157	84602	158	158	39	39	705	641.014	1920.02	3	1919.99	0.0318	1	38.43	0.00025	R	RGEIYYTFYQQLLAR	Y
c9335_g2_i1	Arylphorin subunit alpha	6157	84602	158	158	39	39	705	641.014	1920.02	3	1919.99	0.0318	1	33.72	0.00069	R	RGEIYYTFYQQLLAR	Y
c9335_g2_i1	Arylphorin subunit alpha	6157	84602	158	158	39	39	705	641.015	1920.02	3	1919.99	0.0336	1	63.85	1e-06	R	RGEIYYTFYQQLLAR	Y
c9335_g2_i1	Arylphorin subunit alpha	6157	84602	158	158	39	39	705	961.489	1920.96	2	1920.96	0.001	0	38.69	0.00024	K	YTFLPSALDFYQTSLR	D
c9335_g2_i1	Arylphorin subunit alpha	6157	84602	158	158	39	39	705	961.491	1920.97	2	1920.96	0.0059	0	61.24	1.9e-06	K	YTFLPSALDFYQTSLR	D
c9335_g2_i1	Arylphorin subunit alpha	6157	84602	158	158	39	39	705	968.454	1934.89	2	1934.95	-0.0589	0	99.36	7.1e-10	K	TGYYSQLSTGFLPFAQR	S
c9335_g2_i1	Arylphorin subunit alpha	6157	84602	158	158	39	39	705	968.461	1934.91	2	1934.95	-0.0445	0	101.43	4.8e-10	K	TGYYSQLSTGFLPFAQR	S
c9335_g2_i1	Arylphorin subunit alpha	6157	84602	158	158	39	39	705	968.461	1934.91	2	1934.95	-0.0445	0	114.79	2.2e-11	K	TGYYSQLSTGFLPFAQR	S
c9335_g2_i1	Arylphorin subunit alpha	6157	84602	158	158	39	39	705	968.468	1934.92	2	1934.95	-0.0318	0	118.91	9.3e-12	K	TGYYSQLSTGFLPFAQR	S
c9335_g2_i1	Arylphorin subunit alpha	6157	84602	158	158	39	39	705	968.468	1934.92	2	1934.95	-0.0318	0	106.94	1.5e-10	K	TGYYSQLSTGFLPFAQR	S
c9335_g2_i1	Arylphorin subunit alpha	6157	84602	158	158	39	39	705	968.468	1934.92	2	1934.95	-0.0318	0	113.6	3.1e-11	K	TGYYSQLSTGFLPFAQR	S
c9335_g2_i1	Arylphorin subunit alpha	6157	84602	158	158	39	39	705	968.468	1934.92	2	1934.95	-0.0318	0	117.48	1.3e-11	K	TGYYSQLSTGFLPFAQR	S
c9335_g2_i1	Arylphorin subunit alpha	6157	84602	158	158	39	39	705	690.309	2067.9	3	2067.94	-0.0316	0	67.81	5.3e-07	K	GELYPNQMTNPEYFTHK	K
c9335_g2_i1	Arylphorin subunit alpha	6157	84602	158	158	39	39	705	690.309	2067.9	3	2067.94	-0.0315	0	59.05	4e-06	K	GELYPNQMTNPEYFTHK	K
c9335_g2_i1	Arylphorin subunit alpha	6157	84602	158	158	39	39	705	690.309	2067.9	3	2067.94	-0.0315	0	61.21	2.4e-06	K	GELYPNQMTNPEYFTHK	K
c9335_g2_i1	Arylphorin subunit alpha	6157	84602	158	158	39	39	705	690.309	2067.9	3	2067.94	-0.0315	0	60.41	2.9e-06	K	GELYPNQMTNPEYFTHK	K
c9335_g2_i1	Arylphorin subunit alpha	6157	84602	158	158	39	39	705	1034.96	2067.91	2	2067.94	-0.0222	0	68.24	5.1e-07	K	GELYPNQMTNPEYFTHK	K
c9335_g2_i1	Arylphorin subunit alpha	6157	84602	158	158	39	39	705	1034.97	2067.92	2	2067.94	-0.0204	0	58.14	5.2e-06	K	GELYPNQMTNPEYFTHK	K
c9335_g2_i1	Arylphorin subunit alpha	6157	84602	158	158	39	39	705	1041.98	2081.95	2	2082.05	-0.0972	0	122.26	2.9e-12	R	IVNGLGDTPEFSWYLPFK	T
c9335_g2_i1	Arylphorin subunit alpha	6157	84602	158	158	39	39	705	1041.98	2081.95	2	2082.05	-0.0972	0	112.7	2.7e-11	R	IVNGLGDTPEFSWYLPFK	T
c9335_g2_i1	Arylphorin subunit alpha	6157	84602	158	158	39	39	705	1041.99	2081.96	2	2082.05	-0.0876	0	126.68	1.2e-12	R	IVNGLGDTPEFSWYLPFK	T
c9335_g2_i1	Arylphorin subunit alpha	6157	84602	158	158	39	39	705	1042	2081.99	2	2082.05	-0.0596	0	31.62	0.0011	R	IVNGLGDTPEFSWYLPFK	T
c9335_g2_i1	Arylphorin subunit alpha	6157	84602	158	158	39	39	705	1042	2081.99	2	2082.05	-0.0596	0	32.39	0.00092	R	IVNGLGDTPEFSWYLPFK	T
c9335_g2_i1	Arylphorin subunit alpha	6157	84602	158	158	39	39	705	1042	2081.99	2	2082.05	-0.0596	0	33.22	0.00077	R	IVNGLGDTPEFSWYLPFK	T
c9335_g2_i1	Arylphorin subunit alpha	6157	84602	158	158	39	39	705	1042	2081.99	2	2082.05	-0.0596	0	30.18	0.0015	R	IVNGLGDTPEFSWYLPFK	T
c9335_g2_i1	Arylphorin subunit alpha	6157	84602	158	158	39	39	705	695.652	2083.93	3	2083.93	0.0028	0	43.06	0.0002	K	GELYPNQMTNPEYFTHK	K
c9335_g2_i1	Arylphorin subunit alpha	6157	84602	158	158	39	39	705	695.652	2083.93	3	2083.93	0.0028	0	20.7	0.034	K	GELYPNQMTNPEYFTHK	K
c9335_g2_i1	Arylphorin subunit alpha	6157	84602	158	158	39	39	705	767.028	2298.06	3	2298.08	-0.0153	1	41.69	0.00027	K	SSEFMFFKEDSLPTTEIYK	Y
c9335_g2_i1	Arylphorin subunit alpha	6157	84602	158	158	39	39	705	767.028	2298.06	3	2298.08	-0.0153	1	63.56	1.8e-06	K	SSEFMFFKEDSLPTTEIYK	Y
c9335_g2_i1	Arylphorin subunit alpha	6157	84602	158	158	39	39	705	767.028	2298.06	3	2298.08	-0.0153	1	60.85	3.3e-06	K	SSEFMFFKEDSLPTTEIYK	Y
c9335_g2_i1	Arylphorin subunit alpha	6157	84602	158	158	39	39	705	1150.04	2298.07	2	2298.08	-0.0017	1	89.45	4.9e-09	K	SSEFMFFKEDSLPTTEIYK	Y
c9335_g2_i1	Arylphorin subunit alpha	6157	84602	158	158	39	39	705	767.041	2298.1	3	2298.08	0.0245	1	32.1	0.0027	K	SSEFMFFKEDSLPTTEIYK	Y
c9335_g2_i1	Arylphorin subunit alpha	6157	84602	158	158	39	39	705	767.041	2298.1	3	2298.08	0.0245	1	33.91	0.0018	K	SSEFMFFKEDSLPTTEIYK	Y
c9335_g2_i1	Arylphorin subunit alpha	6157	84602	158	158	39	39	705	767.042	2298.1	3	2298.08	0.0267	1	63.44	2e-06	K	SSEFMFFKEDSLPTTEIYK	Y
c9335_g2_i1	Arylphorin subunit alpha	6157	84602	158	158	39	39	705	767.042	2298.1	3	2298.08	0.0267	1	75.55	1.2e-07	K	SSEFMFFKEDSLPTTEIYK	Y
c9335_g2_i1	Arylphorin subunit alpha	6157	84602	158	158	39	39	705	772.371	2314.09	3	2314.07	0.0193	1	40.52	0.00033	K	SSEFMFFKEDSLPTTEIYK	Y
c9335_g2_i1	Arylphorin subunit alpha	6157	84602	158	158	39	39	705	772.371	2314.09	3	2314.07	0.0193	1	24.88	0.012	K	SSEFMFFKEDSLPTTEIYK	Y
c9335_g2_i1	Arylphorin subunit alpha	6157	84602	158	158	39	39	705	780.031	2337.07	3	2337.11	-0.0412	1	70.15	3.7e-07	K	YLEQGKVPYDMSVVPDNMPR	R
c9335_g2_i1	Arylphorin subunit alpha	6157	84602	158	158	39	39	705	780.031	2337.07	3	2337.11	-0.0412	1	76.71	8.2e-08	K	YLEQGKVPYDMSVVPDNMPR	R
c9335_g2_i1	Arylphorin subunit alpha	6157	84602	158	158	39	39	705	780.031	2337.07	3	2337.11	-0.0412	1	59.45	4.4e-06	K	YLEQGKVPYDMSVVPDNMPR	R
c9335_g2_i1	Arylphorin subunit alpha	6157	84602	158	158	39	39	705	780.04	2337.1	3	2337.11	-0.0148	1	84.65	1.5e-08	K	YLEQGKVPYDMSVVPDNMPR	R
c9335_g2_i1	Arylphorin subunit alpha	6157	84602	158	158	39	39	705	785.378	2353.11	3	2353.11	0.0028	1	61.58	2.8e-06	K	YLEQGKVPYDMSVVPDNMPR	R
c9335_g2_i3	Arylphorin subunit alpha	6023	84135	170	170	41	41	704	388.216	774.417	2	774.402	0.0149	0	27.34	0.042	K	NFEPIR	F
c9335_g2_i3	Arylphorin subunit alpha	6023	84135	170	170	41	41	704	388.227	774.439	2	774.424	0.0146	1	27.15	0.043	R	RMMLPK	G
c9335_g2_i3	Arylphorin subunit alpha	6023	84135	170	170	41	41	704	397.72	793.426	2	793.445	-0.019	0	50.07	0.00017	R	HVLGGSPK	P
c9335_g2_i3	Arylphorin subunit alpha	6023	84135	170	170	41	41	704	397.72	793.426	2	793.445	-0.019	0	50.09	0.00017	R	HVLGGSPK	P
c9335_g2_i3	Arylphorin subunit alpha	6023	84135	170	170	41	41	704	397.724	793.433	2	793.445	-0.0115	0	27.66	0.017	R	HVLGGSPK	P
c9335_g2_i3	Arylphorin subunit alpha	6023	84135	170	170	41	41	704	405.233	808.452	2	808.433	0.0193	1	27.59	0.028	K	ELEKYK	Y
c9335_g2_i3	Arylphorin subunit alpha	6023	84135	170	170	41	41	704	405.233	808.452	2	808.433	0.0193	1	30.56	0.014	K	ELEKYK	Y
c9335_g2_i3	Arylphorin subunit alpha	6023	84135	170	170	41	41	704	407.73	813.446	2	813.438	0.0072	0	32.3	0.0099	K	YSYLIR	Q
c9335_g2_i3	Arylphorin subunit alpha	6023	84135	170	170	41	41	704	407.732	813.45	2	813.438	0.0111	0	39.51	0.0019	K	YSYLIR	Q
c9335_g2_i3	Arylphorin subunit alpha	6023	84135	170	170	41	41	704	407.732	813.45	2	813.438	0.0111	0	36.25	0.004	K	YSYLIR	Q
c9335_g2_i3	Arylphorin subunit alpha	6023	84135	170	170	41	41	704	432.257	862.5	2	862.491	0.0086	0	49.76	0.00017	K	VLSLFER	V
c9335_g2_i3	Arylphorin subunit alpha	6023	84135	170	170	41	41	704	432.26	862.505	2	862.491	0.0133	0	49.73	0.00017	K	VLSLFER	V
c9335_g2_i3	Arylphorin subunit alpha	6023	84135	170	170	41	41	704	451.211	900.408	2	900.423	-0.0151	0	46.76	0.00033	R	FLDSYEK	T
c9335_g2_i3	Arylphorin subunit alpha	6023	84135	170	170	41	41	704	451.213	900.411	2	900.423	-0.0116	0	43.9	0.00065	R	FLDSYEK	T
c9335_g2_i3	Arylphorin subunit alpha	6023	84135	170	170	41	41	704	451.213	900.411	2	900.423	-0.0116	0	36.27	0.0038	R	FLDSYEK	T
c9335_g2_i3	Arylphorin subunit alpha	6023	84135	170	170	41	41	704	451.226	900.437	2	900.423	0.0141	0	48.59	0.00026	R	FLDSYEK	T
c9335_g2_i3	Arylphorin subunit alpha	6023	84135	170	170	41	41	704	457.751	913.488	2	913.502	-0.014	0	52.65	9.1e-05	K	DLHFVGVK	I
c9335_g2_i3	Arylphorin subunit alpha	6023	84135	170	170	41	41	704	457.753	913.491	2	913.502	-0.0106	0	55.13	5.1e-05	K	DLHFVGVK	I
c9335_g2_i3	Arylphorin subunit alpha	6023	84135	170	170	41	41	704	457.755	913.496	2	913.502	-0.0066	0	49.79	0.00017	K	DLHFVGVK	I
c9335_g2_i3	Arylphorin subunit alpha	6023	84135	170	170	41	41	704	457.773	913.532	2	913.502	0.0299	0	31.77	0.01	K	DLHFVGVK	I
c9335_g2_i3	Arylphorin subunit alpha	6023	84135	170	170	41	41	704	465.757	929.499	2	929.518	-0.019	1	66.08	4.6e-06	K	INDVKVDK	L
c9335_g2_i3	Arylphorin subunit alpha	6023	84135	170	170	41	41	704	310.858	929.553	3	929.518	0.0353	1	20.66	0.024	K	INDVKVDK	L
c9335_g2_i3	Arylphorin subunit alpha	6023	84135	170	170	41	41	704	475.243	948.472	2	948.455	0.0167	0	24.28	0.041	K	EVDFTNPK	A
c9335_g2_i3	Arylphorin subunit alpha	6023	84135	170	170	41	41	704	496.308	990.602	2	990.586	0.0157	1	52.29	5.5e-05	K	KVLSLFER	V
c9335_g2_i3	Arylphorin subunit alpha	6023	84135	170	170	41	41	704	496.308	990.602	2	990.586	0.0157	1	42.82	0.00049	K	KVLSLFER	V
c9335_g2_i3	Arylphorin subunit alpha	6023	84135	170	170	41	41	704	496.31	990.605	2	990.586	0.0184	1	42.66	0.0005	K	KVLSLFER	V
c9335_g2_i3	Arylphorin subunit alpha	6023	84135	170	170	41	41	704	496.313	990.612	2	990.586	0.0254	1	30.61	0.0077	K	KVLSLFER	V
c9335_g2_i3	Arylphorin subunit alpha	6023	84135	170	170	41	41	704	496.313	990.612	2	990.586	0.0254	1	36.05	0.0022	K	KVLSLFER	V
c9335_g2_i3	Arylphorin subunit alpha	6023	84135	170	170	41	41	704	511.749	1021.48	2	1021.46	0.025	0	62.94	7.5e-06	K	SSEFMFFK	E
c9335_g2_i3	Arylphorin subunit alpha	6023	84135	170	170	41	41	704	511.751	1021.49	2	1021.46	0.0293	0	30.48	0.0027	K	SSEFMFFK	E
c9335_g2_i3	Arylphorin subunit alpha	6023	84135	170	170	41	41	704	511.751	1021.49	2	1021.46	0.0293	0	57.14	2.9e-05	K	SSEFMFFK	E
c9335_g2_i3	Arylphorin subunit alpha	6023	84135	170	170	41	41	704	553.311	1104.61	2	1104.6	0.0108	1	39.72	0.0016	K	YKYSYLIR	Q
c9335_g2_i3	Arylphorin subunit alpha	6023	84135	170	170	41	41	704	563.27	1124.52	2	1124.52	0.0077	0	38.64	0.0017	K	SDIACDAVFK	I
c9335_g2_i3	Arylphorin subunit alpha	6023	84135	170	170	41	41	704	563.274	1124.53	2	1124.52	0.0165	0	72	8e-07	K	SDIACDAVFK	I
c9335_g2_i3	Arylphorin subunit alpha	6023	84135	170	170	41	41	704	565.285	1128.56	2	1128.63	-0.0689	1	72.14	8.3e-07	K	LNTGVNKVER	K
c9335_g2_i3	Arylphorin subunit alpha	6023	84135	170	170	41	41	704	565.306	1128.6	2	1128.63	-0.027	1	71.99	8.6e-07	K	LNTGVNKVER	K
c9335_g2_i3	Arylphorin subunit alpha	6023	84135	170	170	41	41	704	377.221	1128.64	3	1128.63	0.0168	1	28.84	0.014	K	LNTGVNKVER	K
c9335_g2_i3	Arylphorin subunit alpha	6023	84135	170	170	41	41	704	377.221	1128.64	3	1128.63	0.0168	1	32.09	0.0051	K	LNTGVNKVER	K
c9335_g2_i3	Arylphorin subunit alpha	6023	84135	170	170	41	41	704	575.793	1149.57	2	1149.55	0.0184	1	48.04	0.00022	R	KSSEFMFFK	E
c9335_g2_i3	Arylphorin subunit alpha	6023	84135	170	170	41	41	704	575.793	1149.57	2	1149.55	0.0191	1	29.98	0.0083	R	KSSEFMFFK	E
c9335_g2_i3	Arylphorin subunit alpha	6023	84135	170	170	41	41	704	591.315	1180.62	2	1180.63	-0.0129	0	59.56	1.6e-05	R	IVDYFIHFK	Q
c9335_g2_i3	Arylphorin subunit alpha	6023	84135	170	170	41	41	704	591.326	1180.64	2	1180.63	0.0098	0	55.89	3.3e-05	R	IVDYFIHFK	Q
c9335_g2_i3	Arylphorin subunit alpha	6023	84135	170	170	41	41	704	591.326	1180.64	2	1180.63	0.0102	0	56.76	3e-05	R	IVDYFIHFK	Q
c9335_g2_i3	Arylphorin subunit alpha	6023	84135	170	170	41	41	704	394.56	1180.66	3	1180.63	0.0307	0	32.14	0.0011	R	IVDYFIHFK	Q
c9335_g2_i3	Arylphorin subunit alpha	6023	84135	170	170	41	41	704	394.56	1180.66	3	1180.63	0.0307	0	35.61	0.00056	R	IVDYFIHFK	Q
c9335_g2_i3	Arylphorin subunit alpha	6023	84135	170	170	41	41	704	602.272	1202.53	2	1202.6	-0.0682	0	53.5	4e-05	K	QYLQPYTYK	D
c9335_g2_i3	Arylphorin subunit alpha	6023	84135	170	170	41	41	704	602.293	1202.57	2	1202.6	-0.0254	0	52.03	8.1e-05	K	QYLQPYTYK	D
c9335_g2_i3	Arylphorin subunit alpha	6023	84135	170	170	41	41	704	613.25	1224.49	2	1224.54	-0.0557	0	59.64	4.1e-06	R	SNYFDVHSEK	N
c9335_g2_i3	Arylphorin subunit alpha	6023	84135	170	170	41	41	704	613.255	1224.5	2	1224.54	-0.0447	0	48.51	6.2e-05	R	SNYFDVHSEK	N
c9335_g2_i3	Arylphorin subunit alpha	6023	84135	170	170	41	41	704	613.259	1224.5	2	1224.54	-0.0379	0	58.93	6.1e-06	R	SNYFDVHSEK	N
c9335_g2_i3	Arylphorin subunit alpha	6023	84135	170	170	41	41	704	409.196	1224.57	3	1224.54	0.0263	0	31.22	0.0012	R	SNYFDVHSEK	N
c9335_g2_i3	Arylphorin subunit alpha	6023	84135	170	170	41	41	704	409.198	1224.57	3	1224.54	0.0306	0	25.89	0.0037	R	SNYFDVHSEK	N
c9335_g2_i3	Arylphorin subunit alpha	6023	84135	170	170	41	41	704	613.827	1225.64	2	1225.62	0.0158	0	46.26	0.00019	K	AVEDFLELYK	T
c9335_g2_i3	Arylphorin subunit alpha	6023	84135	170	170	41	41	704	613.828	1225.64	2	1225.62	0.0181	0	44.69	6.7e-05	K	AVEDFLELYK	T
c9335_g2_i3	Arylphorin subunit alpha	6023	84135	170	170	41	41	704	627.806	1253.6	2	1253.58	0.0219	0	28.83	0.0041	K	QPNMFFEDVK	I
c9335_g2_i3	Arylphorin subunit alpha	6023	84135	170	170	41	41	704	627.806	1253.6	2	1253.58	0.0219	0	67.56	1.9e-06	K	QPNMFFEDVK	I
c9335_g2_i3	Arylphorin subunit alpha	6023	84135	170	170	41	41	704	627.808	1253.6	2	1253.58	0.0253	0	83.49	4.9e-08	K	QPNMFFEDVK	I
c9335_g2_i3	Arylphorin subunit alpha	6023	84135	170	170	41	41	704	648.315	1294.62	2	1294.63	-0.0136	0	40.47	0.00045	K	EDSLPTTEIYK	Y
c9335_g2_i3	Arylphorin subunit alpha	6023	84135	170	170	41	41	704	649.34	1296.67	2	1296.68	-0.0168	1	81.33	7.9e-08	R	HVLGGSPKPYDK	Y
c9335_g2_i3	Arylphorin subunit alpha	6023	84135	170	170	41	41	704	649.343	1296.67	2	1296.68	-0.0118	1	69.27	1.3e-06	R	HVLGGSPKPYDK	Y
c9335_g2_i3	Arylphorin subunit alpha	6023	84135	170	170	41	41	704	433.232	1296.67	3	1296.68	-0.0085	1	42.41	0.00062	R	HVLGGSPKPYDK	Y
c9335_g2_i3	Arylphorin subunit alpha	6023	84135	170	170	41	41	704	433.232	1296.68	3	1296.68	-0.0074	1	31.92	0.0057	R	HVLGGSPKPYDK	Y
c9335_g2_i3	Arylphorin subunit alpha	6023	84135	170	170	41	41	704	650.814	1299.61	2	1299.62	-0.0108	0	63.84	4.3e-06	R	DPAFYQLYQR	I
c9335_g2_i3	Arylphorin subunit alpha	6023	84135	170	170	41	41	704	650.815	1299.62	2	1299.62	-0.0095	0	58.74	1.1e-05	R	DPAFYQLYQR	I
c9335_g2_i3	Arylphorin subunit alpha	6023	84135	170	170	41	41	704	650.818	1299.62	2	1299.62	-0.004	0	53.72	1.2e-05	R	DPAFYQLYQR	I
c9335_g2_i3	Arylphorin subunit alpha	6023	84135	170	170	41	41	704	650.818	1299.62	2	1299.62	-0.004	0	45.78	5.1e-05	R	DPAFYQLYQR	I
c9335_g2_i3	Arylphorin subunit alpha	6023	84135	170	170	41	41	704	677.875	1353.73	2	1353.72	0.017	1	37.84	0.0003	K	KAVEDFLELYK	T
c9335_g2_i3	Arylphorin subunit alpha	6023	84135	170	170	41	41	704	678.859	1355.7	2	1355.69	0.015	1	25.23	0.037	K	FKPVDADFVYR	Q
c9335_g2_i3	Arylphorin subunit alpha	6023	84135	170	170	41	41	704	687.826	1373.64	2	1373.67	-0.0289	0	68.62	9.5e-07	K	FYELDWFVQK	L
c9335_g2_i3	Arylphorin subunit alpha	6023	84135	170	170	41	41	704	687.826	1373.64	2	1373.67	-0.0288	0	66.07	6.4e-07	K	FYELDWFVQK	L
c9335_g2_i3	Arylphorin subunit alpha	6023	84135	170	170	41	41	704	687.828	1373.64	2	1373.67	-0.024	0	33.32	0.0026	K	FYELDWFVQK	L
c9335_g2_i3	Arylphorin subunit alpha	6023	84135	170	170	41	41	704	687.83	1373.65	2	1373.67	-0.0196	0	64.82	2.6e-06	K	FYELDWFVQK	L
c9335_g2_i3	Arylphorin subunit alpha	6023	84135	170	170	41	41	704	687.835	1373.66	2	1373.67	-0.0098	0	60.48	3.1e-06	K	FYELDWFVQK	L
c9335_g2_i3	Arylphorin subunit alpha	6023	84135	170	170	41	41	704	687.835	1373.66	2	1373.67	-0.0098	0	55	7.1e-06	K	FYELDWFVQK	L
c9335_g2_i3	Arylphorin subunit alpha	6023	84135	170	170	41	41	704	687.849	1373.68	2	1373.67	0.0175	0	46.61	7.3e-05	K	FYELDWFVQK	L
c9335_g2_i3	Arylphorin subunit alpha	6023	84135	170	170	41	41	704	687.85	1373.68	2	1373.67	0.0189	0	43.57	8.2e-05	K	FYELDWFVQK	L
c9335_g2_i3	Arylphorin subunit alpha	6023	84135	170	170	41	41	704	687.85	1373.68	2	1373.67	0.0189	0	54.51	1.4e-05	K	FYELDWFVQK	L
c9335_g2_i3	Arylphorin subunit alpha	6023	84135	170	170	41	41	704	687.855	1373.69	2	1373.67	0.0293	0	43.07	9.1e-05	K	FYELDWFVQK	L
c9335_g2_i3	Arylphorin subunit alpha	6023	84135	170	170	41	41	704	687.855	1373.69	2	1373.67	0.0293	0	44.76	6.3e-05	K	FYELDWFVQK	L
c9335_g2_i3	Arylphorin subunit alpha	6023	84135	170	170	41	41	704	705.818	1409.62	2	1409.68	-0.0614	1	91.3	5.2e-09	K	AFDKEVDFTNPK	A
c9335_g2_i3	Arylphorin subunit alpha	6023	84135	170	170	41	41	704	705.818	1409.62	2	1409.68	-0.0602	1	87.66	1.2e-08	K	AFDKEVDFTNPK	A
c9335_g2_i3	Arylphorin subunit alpha	6023	84135	170	170	41	41	704	705.824	1409.63	2	1409.68	-0.0494	1	87.48	1.3e-08	K	AFDKEVDFTNPK	A
c9335_g2_i3	Arylphorin subunit alpha	6023	84135	170	170	41	41	704	470.905	1409.69	3	1409.68	0.011	1	48.02	4.2e-05	K	AFDKEVDFTNPK	A
c9335_g2_i3	Arylphorin subunit alpha	6023	84135	170	170	41	41	704	470.905	1409.69	3	1409.68	0.011	1	43.01	0.00012	K	AFDKEVDFTNPK	A
c9335_g2_i3	Arylphorin subunit alpha	6023	84135	170	170	41	41	704	470.906	1409.69	3	1409.68	0.0121	1	67.56	6.9e-07	K	AFDKEVDFTNPK	A
c9335_g2_i3	Arylphorin subunit alpha	6023	84135	170	170	41	41	704	470.906	1409.69	3	1409.68	0.0121	1	44.73	9.1e-05	K	AFDKEVDFTNPK	A
c9335_g2_i3	Arylphorin subunit alpha	6023	84135	170	170	41	41	704	470.907	1409.7	3	1409.68	0.0178	1	43.96	9.1e-05	K	AFDKEVDFTNPK	A
c9335_g2_i3	Arylphorin subunit alpha	6023	84135	170	170	41	41	704	772.379	1542.74	2	1542.76	-0.0179	0	68.97	8.3e-07	K	TFFQYLQQGHFK	A
c9335_g2_i3	Arylphorin subunit alpha	6023	84135	170	170	41	41	704	772.38	1542.75	2	1542.76	-0.0156	0	75.31	2.8e-07	K	TFFQYLQQGHFK	A
c9335_g2_i3	Arylphorin subunit alpha	6023	84135	170	170	41	41	704	772.382	1542.75	2	1542.76	-0.0127	0	70.99	2.2e-07	K	TFFQYLQQGHFK	A
c9335_g2_i3	Arylphorin subunit alpha	6023	84135	170	170	41	41	704	772.382	1542.75	2	1542.76	-0.0127	0	66.61	8.3e-07	K	TFFQYLQQGHFK	A
c9335_g2_i3	Arylphorin subunit alpha	6023	84135	170	170	41	41	704	515.267	1542.78	3	1542.76	0.0175	0	30.83	0.0014	K	TFFQYLQQGHFK	A
c9335_g2_i3	Arylphorin subunit alpha	6023	84135	170	170	41	41	704	772.397	1542.78	2	1542.76	0.0183	0	60.41	2.2e-06	K	TFFQYLQQGHFK	A
c9335_g2_i3	Arylphorin subunit alpha	6023	84135	170	170	41	41	704	515.268	1542.78	3	1542.76	0.0209	0	39.71	0.00019	K	TFFQYLQQGHFK	A
c9335_g2_i3	Arylphorin subunit alpha	6023	84135	170	170	41	41	704	772.399	1542.78	2	1542.76	0.0215	0	57.44	4.1e-06	K	TFFQYLQQGHFK	A
c9335_g2_i3	Arylphorin subunit alpha	6023	84135	170	170	41	41	704	772.399	1542.78	2	1542.76	0.0219	0	54.37	8e-06	K	TFFQYLQQGHFK	A
c9335_g2_i3	Arylphorin subunit alpha	6023	84135	170	170	41	41	704	772.399	1542.78	2	1542.76	0.0219	0	61.94	1.6e-06	K	TFFQYLQQGHFK	A
c9335_g2_i3	Arylphorin subunit alpha	6023	84135	170	170	41	41	704	515.269	1542.79	3	1542.76	0.0246	0	36.48	0.00043	K	TFFQYLQQGHFK	A
c9335_g2_i3	Arylphorin subunit alpha	6023	84135	170	170	41	41	704	515.269	1542.79	3	1542.76	0.0246	0	30.21	0.0015	K	TFFQYLQQGHFK	A
c9335_g2_i3	Arylphorin subunit alpha	6023	84135	170	170	41	41	704	772.401	1542.79	2	1542.76	0.0257	0	41.16	0.00014	K	TFFQYLQQGHFK	A
c9335_g2_i3	Arylphorin subunit alpha	6023	84135	170	170	41	41	704	515.272	1542.79	3	1542.76	0.0315	0	17.86	0.021	K	TFFQYLQQGHFK	A
c9335_g2_i3	Arylphorin subunit alpha	6023	84135	170	170	41	41	704	515.272	1542.8	3	1542.76	0.0332	0	33.19	0.00082	K	TFFQYLQQGHFK	A
c9335_g2_i3	Arylphorin subunit alpha	6023	84135	170	170	41	41	704	782.332	1562.65	2	1562.7	-0.0547	0	96.84	7.3e-10	K	DFETFYNTAAWAK	V
c9335_g2_i3	Arylphorin subunit alpha	6023	84135	170	170	41	41	704	782.333	1562.65	2	1562.7	-0.0536	0	89.68	3.9e-09	K	DFETFYNTAAWAK	V
c9335_g2_i3	Arylphorin subunit alpha	6023	84135	170	170	41	41	704	782.338	1562.66	2	1562.7	-0.0429	0	84.26	1.6e-08	K	DFETFYNTAAWAK	V
c9335_g2_i3	Arylphorin subunit alpha	6023	84135	170	170	41	41	704	782.345	1562.68	2	1562.7	-0.028	0	91.34	2.7e-09	K	DFETFYNTAAWAK	V
c9335_g2_i3	Arylphorin subunit alpha	6023	84135	170	170	41	41	704	810.345	1618.68	2	1618.75	-0.0723	0	98.5	4.9e-10	K	VPYDMSVVPDNMPR	R
c9335_g2_i3	Arylphorin subunit alpha	6023	84135	170	170	41	41	704	810.346	1618.68	2	1618.75	-0.0713	0	93.28	1.7e-09	K	VPYDMSVVPDNMPR	R
c9335_g2_i3	Arylphorin subunit alpha	6023	84135	170	170	41	41	704	810.354	1618.69	2	1618.75	-0.0544	0	63.71	2e-06	K	VPYDMSVVPDNMPR	R
c9335_g2_i3	Arylphorin subunit alpha	6023	84135	170	170	41	41	704	810.359	1618.7	2	1618.75	-0.044	0	107.09	1.1e-10	K	VPYDMSVVPDNMPR	R
c9335_g2_i3	Arylphorin subunit alpha	6023	84135	170	170	41	41	704	818.348	1634.68	2	1634.74	-0.062	0	65.06	1.1e-06	K	VPYDMSVVPDNMPR	R
c9335_g2_i3	Arylphorin subunit alpha	6023	84135	170	170	41	41	704	818.357	1634.7	2	1634.74	-0.0432	0	73.61	1.9e-07	K	VPYDMSVVPDNMPR	R
c9335_g2_i3	Arylphorin subunit alpha	6023	84135	170	170	41	41	704	818.375	1634.74	2	1634.74	-0.0073	0	73.8	1.4e-07	K	VPYDMSVVPDNMPR	R
c9335_g2_i3	Arylphorin subunit alpha	6023	84135	170	170	41	41	704	826.377	1650.74	2	1650.74	0.0005	0	44.2	9.6e-05	K	VPYDMSVVPDNMPR	R
c9335_g2_i3	Arylphorin subunit alpha	6023	84135	170	170	41	41	704	826.386	1650.76	2	1650.74	0.0184	0	37.23	0.00032	K	VPYDMSVVPDNMPR	R
c9335_g2_i3	Arylphorin subunit alpha	6023	84135	170	170	41	41	704	961.488	1920.96	2	1920.96	-0.0004	0	45.46	5.5e-05	K	YTFLPSALDFYQTSLR	D
c9335_g2_i3	Arylphorin subunit alpha	6023	84135	170	170	41	41	704	961.488	1920.96	2	1920.96	-0.0004	0	41.32	0.00026	K	YTFLPSALDFYQTSLR	D
c9335_g2_i3	Arylphorin subunit alpha	6023	84135	170	170	41	41	704	961.488	1920.96	2	1920.96	-0.0004	0	65.67	7e-07	K	YTFLPSALDFYQTSLR	D
c9335_g2_i3	Arylphorin subunit alpha	6023	84135	170	170	41	41	704	961.497	1920.98	2	1920.96	0.0173	0	44.09	7.3e-05	K	YTFLPSALDFYQTSLR	D
c9335_g2_i3	Arylphorin subunit alpha	6023	84135	170	170	41	41	704	968.447	1934.88	2	1934.95	-0.0721	0	114.86	1.8e-11	K	TGYYSQLSTGFLPFAQR	S
c9335_g2_i3	Arylphorin subunit alpha	6023	84135	170	170	41	41	704	968.447	1934.88	2	1934.95	-0.0721	0	99.19	5e-10	K	TGYYSQLSTGFLPFAQR	S
c9335_g2_i3	Arylphorin subunit alpha	6023	84135	170	170	41	41	704	968.453	1934.89	2	1934.95	-0.0619	0	110.83	4.1e-11	K	TGYYSQLSTGFLPFAQR	S
c9335_g2_i3	Arylphorin subunit alpha	6023	84135	170	170	41	41	704	968.453	1934.89	2	1934.95	-0.0619	0	101.97	3.3e-10	K	TGYYSQLSTGFLPFAQR	S
c9335_g2_i3	Arylphorin subunit alpha	6023	84135	170	170	41	41	704	968.453	1934.89	2	1934.95	-0.0619	0	117.46	1.1e-11	K	TGYYSQLSTGFLPFAQR	S
c9335_g2_i3	Arylphorin subunit alpha	6023	84135	170	170	41	41	704	968.453	1934.89	2	1934.95	-0.0619	0	131.21	4.6e-13	K	TGYYSQLSTGFLPFAQR	S
c9335_g2_i3	Arylphorin subunit alpha	6023	84135	170	170	41	41	704	968.453	1934.89	2	1934.95	-0.0619	0	128.23	9.1e-13	K	TGYYSQLSTGFLPFAQR	S
c9335_g2_i3	Arylphorin subunit alpha	6023	84135	170	170	41	41	704	968.46	1934.91	2	1934.95	-0.047	0	101.38	4.8e-10	K	TGYYSQLSTGFLPFAQR	S
c9335_g2_i3	Arylphorin subunit alpha	6023	84135	170	170	41	41	704	968.46	1934.91	2	1934.95	-0.047	0	101.7	4.5e-10	K	TGYYSQLSTGFLPFAQR	S
c9335_g2_i3	Arylphorin subunit alpha	6023	84135	170	170	41	41	704	968.48	1934.95	2	1934.95	-0.0068	0	90.82	6.4e-09	K	TGYYSQLSTGFLPFAQR	S
c9335_g2_i3	Arylphorin subunit alpha	6023	84135	170	170	41	41	704	968.48	1934.95	2	1934.95	-0.0068	0	94.64	1.3e-09	K	TGYYSQLSTGFLPFAQR	S
c9335_g2_i3	Arylphorin subunit alpha	6023	84135	170	170	41	41	704	1000.93	1999.84	2	1999.86	-0.0257	0	91.42	1.6e-09	K	YNQDGYPVNIEEDWMK	F
c9335_g2_i3	Arylphorin subunit alpha	6023	84135	170	170	41	41	704	1000.94	1999.87	2	1999.86	0.0041	0	42.92	0.00017	K	YNQDGYPVNIEEDWMK	F
c9335_g2_i3	Arylphorin subunit alpha	6023	84135	170	170	41	41	704	1000.94	1999.87	2	1999.86	0.0041	0	33.57	0.0014	K	YNQDGYPVNIEEDWMK	F
c9335_g2_i3	Arylphorin subunit alpha	6023	84135	170	170	41	41	704	1000.94	1999.87	2	1999.86	0.0041	0	42.68	0.00018	K	YNQDGYPVNIEEDWMK	F
c9335_g2_i3	Arylphorin subunit alpha	6023	84135	170	170	41	41	704	1008.95	2015.88	2	2015.86	0.0192	0	49.87	3.2e-05	K	YNQDGYPVNIEEDWMK	F
c9335_g2_i3	Arylphorin subunit alpha	6023	84135	170	170	41	41	704	1008.95	2015.88	2	2015.86	0.0216	0	26.47	0.0071	K	YNQDGYPVNIEEDWMK	F
c9335_g2_i3	Arylphorin subunit alpha	6023	84135	170	170	41	41	704	1041.99	2081.97	2	2082.05	-0.0778	0	28.89	0.002	R	IVNGLGDTPEFSWYLPFK	T
c9335_g2_i3	Arylphorin subunit alpha	6023	84135	170	170	41	41	704	1041.99	2081.97	2	2082.05	-0.0778	0	25.78	0.0038	R	IVNGLGDTPEFSWYLPFK	T
c9335_g2_i3	Arylphorin subunit alpha	6023	84135	170	170	41	41	704	1041.99	2081.97	2	2082.05	-0.0778	0	29.88	0.0016	R	IVNGLGDTPEFSWYLPFK	T
c9335_g2_i3	Arylphorin subunit alpha	6023	84135	170	170	41	41	704	1041.99	2081.97	2	2082.05	-0.0778	0	35.88	0.00043	R	IVNGLGDTPEFSWYLPFK	T
c9335_g2_i3	Arylphorin subunit alpha	6023	84135	170	170	41	41	704	1042.02	2082.03	2	2082.05	-0.0178	0	31.43	0.0011	R	IVNGLGDTPEFSWYLPFK	T
c9335_g2_i3	Arylphorin subunit alpha	6023	84135	170	170	41	41	704	1042.02	2082.03	2	2082.05	-0.0178	0	30.38	0.0014	R	IVNGLGDTPEFSWYLPFK	T
c9335_g2_i3	Arylphorin subunit alpha	6023	84135	170	170	41	41	704	1042.02	2082.03	2	2082.05	-0.0118	0	62.25	1.8e-06	R	IVNGLGDTPEFSWYLPFK	T
c9335_g2_i3	Arylphorin subunit alpha	6023	84135	170	170	41	41	704	1049.05	2096.08	2	2096.06	0.022	0	47.6	3.4e-05	K	GEVFPYQLNVPSYITQNK	A
c9335_g2_i3	Arylphorin subunit alpha	6023	84135	170	170	41	41	704	700.38	2098.12	3	2098.09	0.0297	1	39.08	0.00022	K	QYLQPYTYKDLHFVGVK	I
c9335_g2_i3	Arylphorin subunit alpha	6023	84135	170	170	41	41	704	1084.56	2167.1	2	2167.09	0.0019	1	34.11	0.00063	K	GEVFPYQLNVPSYITQNKA	-
c9335_g2_i3	Arylphorin subunit alpha	6023	84135	170	170	41	41	704	1084.56	2167.11	2	2167.09	0.0105	1	75.66	8.1e-08	K	GEVFPYQLNVPSYITQNKA	-
c9335_g2_i3	Arylphorin subunit alpha	6023	84135	170	170	41	41	704	767.026	2298.05	3	2298.08	-0.0217	1	70.51	3.5e-07	K	SSEFMFFKEDSLPTTEIYK	Y
c9335_g2_i3	Arylphorin subunit alpha	6023	84135	170	170	41	41	704	1150.04	2298.06	2	2298.08	-0.0177	1	94.3	1.5e-09	K	SSEFMFFKEDSLPTTEIYK	Y
c9335_g2_i3	Arylphorin subunit alpha	6023	84135	170	170	41	41	704	767.037	2298.09	3	2298.08	0.0118	1	50.22	4.3e-05	K	SSEFMFFKEDSLPTTEIYK	Y
c9335_g2_i3	Arylphorin subunit alpha	6023	84135	170	170	41	41	704	767.037	2298.09	3	2298.08	0.0118	1	49.31	5.3e-05	K	SSEFMFFKEDSLPTTEIYK	Y
c9335_g2_i3	Arylphorin subunit alpha	6023	84135	170	170	41	41	704	767.046	2298.12	3	2298.08	0.0392	1	21.43	0.031	K	SSEFMFFKEDSLPTTEIYK	Y
c9335_g2_i3	Arylphorin subunit alpha	6023	84135	170	170	41	41	704	772.366	2314.08	3	2314.07	0.0036	1	69.07	4.5e-07	K	SSEFMFFKEDSLPTTEIYK	Y
c9335_g2_i3	Arylphorin subunit alpha	6023	84135	170	170	41	41	704	1158.05	2314.08	2	2314.07	0.0073	1	78.06	5.7e-08	K	SSEFMFFKEDSLPTTEIYK	Y
c9335_g2_i3	Arylphorin subunit alpha	6023	84135	170	170	41	41	704	1158.05	2314.08	2	2314.07	0.0073	1	69.55	4e-07	K	SSEFMFFKEDSLPTTEIYK	Y
c9335_g2_i3	Arylphorin subunit alpha	6023	84135	170	170	41	41	704	772.367	2314.08	3	2314.07	0.0081	1	54.79	1.2e-05	K	SSEFMFFKEDSLPTTEIYK	Y
c9335_g2_i3	Arylphorin subunit alpha	6023	84135	170	170	41	41	704	772.367	2314.08	3	2314.07	0.0081	1	52.11	2.2e-05	K	SSEFMFFKEDSLPTTEIYK	Y
c9335_g2_i3	Arylphorin subunit alpha	6023	84135	170	170	41	41	704	772.371	2314.09	3	2314.07	0.0184	1	33.67	0.0016	K	SSEFMFFKEDSLPTTEIYK	Y
c9335_g2_i3	Arylphorin subunit alpha	6023	84135	170	170	41	41	704	780.04	2337.1	3	2337.11	-0.0137	1	54.98	1.4e-05	K	YLEQGKVPYDMSVVPDNMPR	R
c9335_g2_i3	Arylphorin subunit alpha	6023	84135	170	170	41	41	704	780.042	2337.1	3	2337.11	-0.0107	1	58.4	6.5e-06	K	YLEQGKVPYDMSVVPDNMPR	R
c9335_g2_i3	Arylphorin subunit alpha	6023	84135	170	170	41	41	704	780.042	2337.1	3	2337.11	-0.0107	1	59.5	5e-06	K	YLEQGKVPYDMSVVPDNMPR	R
c9335_g2_i3	Arylphorin subunit alpha	6023	84135	170	170	41	41	704	780.042	2337.1	3	2337.11	-0.0107	1	85.11	1.4e-08	K	YLEQGKVPYDMSVVPDNMPR	R
c9335_g2_i3	Arylphorin subunit alpha	6023	84135	170	170	41	41	704	780.05	2337.13	3	2337.11	0.0144	1	49.61	5.2e-05	K	YLEQGKVPYDMSVVPDNMPR	R
c9335_g2_i3	Arylphorin subunit alpha	6023	84135	170	170	41	41	704	780.05	2337.13	3	2337.11	0.0144	1	62.02	3e-06	K	YLEQGKVPYDMSVVPDNMPR	R
c9335_g2_i3	Arylphorin subunit alpha	6023	84135	170	170	41	41	704	785.376	2353.11	3	2353.11	-0.0012	1	69.97	4e-07	K	YLEQGKVPYDMSVVPDNMPR	R
c9335_g2_i3	Arylphorin subunit alpha	6023	84135	170	170	41	41	704	785.384	2353.13	3	2353.11	0.0225	1	24.63	0.014	K	YLEQGKVPYDMSVVPDNMPR	R
c9335_g2_i3	Arylphorin subunit alpha	6023	84135	170	170	41	41	704	785.384	2353.13	3	2353.11	0.0225	1	35.71	0.0011	K	YLEQGKVPYDMSVVPDNMPR	R
c9335_g2_i3	Arylphorin subunit alpha	6023	84135	170	170	41	41	704	790.714	2369.12	3	2369.1	0.0164	1	42.12	0.00028	K	YLEQGKVPYDMSVVPDNMPR	R
c9335_g2_i3	Arylphorin subunit alpha	6023	84135	170	170	41	41	704	790.715	2369.12	3	2369.1	0.0193	1	29.35	0.0053	K	YLEQGKVPYDMSVVPDNMPR	R
c9335_g2_i3	Arylphorin subunit alpha	6023	84135	170	170	41	41	704	1068.55	3202.61	3	3202.58	0.0371	1	17.55	0.037	K	YTFLPSALDFYQTSLRDPAFYQLYQR	I
c8494_g1_i1	Basic juvenile hormone-suppressible protein 1	5592	90441	164	164	47	47	766	377.739	753.463	2	753.442	0.0209	0	33	0.0046	R	ILYFAK	D
c8494_g1_i1	Basic juvenile hormone-suppressible protein 1	5592	90441	164	164	47	47	766	380.238	758.461	2	758.447	0.0135	0	53.67	0.0001	R	LLLGGMR	L
c8494_g1_i1	Basic juvenile hormone-suppressible protein 1	5592	90441	164	164	47	47	766	391.272	780.529	2	780.522	0.0068	0	37.97	0.00066	R	LLLPLGR	V
c8494_g1_i1	Basic juvenile hormone-suppressible protein 1	5592	90441	164	164	47	47	766	410.726	819.438	2	819.416	0.0218	0	32.57	0.011	R	LMSLNDK	R
c8494_g1_i1	Basic juvenile hormone-suppressible protein 1	5592	90441	164	164	47	47	766	410.726	819.438	2	819.416	0.0218	0	39.53	0.0024	R	LMSLNDK	R
c8494_g1_i1	Basic juvenile hormone-suppressible protein 1	5592	90441	164	164	47	47	766	436.226	870.437	2	870.449	-0.0116	0	53.87	5.7e-05	K	TFIDTFK	M
c8494_g1_i1	Basic juvenile hormone-suppressible protein 1	5592	90441	164	164	47	47	766	436.23	870.445	2	870.449	-0.0035	0	53.8	6.1e-05	K	TFIDTFK	M
c8494_g1_i1	Basic juvenile hormone-suppressible protein 1	5592	90441	164	164	47	47	766	446.743	891.471	2	891.471	-0.0005	0	35.46	0.0059	R	LNHHPFK	V
c8494_g1_i1	Basic juvenile hormone-suppressible protein 1	5592	90441	164	164	47	47	766	451.26	900.506	2	900.503	0.0032	0	28.21	0.031	R	DGTIINLR	K
c8494_g1_i1	Basic juvenile hormone-suppressible protein 1	5592	90441	164	164	47	47	766	463.736	925.457	2	925.433	0.0244	0	60.42	1.3e-05	R	SDMTFVAR	T
c8494_g1_i1	Basic juvenile hormone-suppressible protein 1	5592	90441	164	164	47	47	766	463.736	925.457	2	925.433	0.0244	0	55.76	3.9e-05	R	SDMTFVAR	T
c8494_g1_i1	Basic juvenile hormone-suppressible protein 1	5592	90441	164	164	47	47	766	463.738	925.462	2	925.433	0.0295	0	60.4	1.4e-05	R	SDMTFVAR	T
c8494_g1_i1	Basic juvenile hormone-suppressible protein 1	5592	90441	164	164	47	47	766	474.25	946.485	2	946.497	-0.0122	0	51.47	0.00013	K	VAIDVTSDK	T
c8494_g1_i1	Basic juvenile hormone-suppressible protein 1	5592	90441	164	164	47	47	766	481.224	960.433	2	960.408	0.0248	0	19.47	0.047	R	HSMTTNDR	I
c8494_g1_i1	Basic juvenile hormone-suppressible protein 1	5592	90441	164	164	47	47	766	488.76	975.506	2	975.517	-0.0113	1	43.58	0.00078	R	LMSLNDKR	L
c8494_g1_i1	Basic juvenile hormone-suppressible protein 1	5592	90441	164	164	47	47	766	495.732	989.449	2	989.485	-0.0365	0	64.77	5.1e-06	K	VMLDDIER	M
c8494_g1_i1	Basic juvenile hormone-suppressible protein 1	5592	90441	164	164	47	47	766	495.746	989.477	2	989.485	-0.0086	0	31.9	0.0041	K	VMLDDIER	M
c8494_g1_i1	Basic juvenile hormone-suppressible protein 1	5592	90441	164	164	47	47	766	495.746	989.477	2	989.485	-0.0086	0	31.61	0.0034	K	VMLDDIER	M
c8494_g1_i1	Basic juvenile hormone-suppressible protein 1	5592	90441	164	164	47	47	766	495.746	989.477	2	989.485	-0.0086	0	35.16	0.0021	K	VMLDDIER	M
c8494_g1_i1	Basic juvenile hormone-suppressible protein 1	5592	90441	164	164	47	47	766	496.772	991.528	2	991.512	0.0163	1	15.31	0.041	R	LMSLNDKR	L
c8494_g1_i1	Basic juvenile hormone-suppressible protein 1	5592	90441	164	164	47	47	766	503.743	1005.47	2	1005.48	-0.0082	0	51.52	0.00011	K	VMLDDIER	M
c8494_g1_i1	Basic juvenile hormone-suppressible protein 1	5592	90441	164	164	47	47	766	503.751	1005.49	2	1005.48	0.008	0	41.58	0.0012	K	VMLDDIER	M
c8494_g1_i1	Basic juvenile hormone-suppressible protein 1	5592	90441	164	164	47	47	766	507.803	1013.59	2	1013.57	0.0251	0	43.35	0.00047	K	NLVVIDWR	K
c8494_g1_i1	Basic juvenile hormone-suppressible protein 1	5592	90441	164	164	47	47	766	512.24	1022.47	2	1022.49	-0.0256	0	70.03	1.1e-06	R	EELDFSGVK	I
c8494_g1_i1	Basic juvenile hormone-suppressible protein 1	5592	90441	164	164	47	47	766	512.245	1022.48	2	1022.49	-0.0159	0	61.15	9.1e-06	R	EELDFSGVK	I
c8494_g1_i1	Basic juvenile hormone-suppressible protein 1	5592	90441	164	164	47	47	766	513.287	1024.56	2	1024.59	-0.032	0	71.01	1.1e-06	K	QPLVNVDIK	M
c8494_g1_i1	Basic juvenile hormone-suppressible protein 1	5592	90441	164	164	47	47	766	513.297	1024.58	2	1024.59	-0.0124	0	54.23	4.6e-05	K	QPLVNVDIK	M
c8494_g1_i1	Basic juvenile hormone-suppressible protein 1	5592	90441	164	164	47	47	766	513.297	1024.58	2	1024.59	-0.0124	0	63.17	5.9e-06	K	QPLVNVDIK	M
c8494_g1_i1	Basic juvenile hormone-suppressible protein 1	5592	90441	164	164	47	47	766	513.714	1025.41	2	1025.42	-0.0032	0	38.83	0.00084	K	DMDMSNVSK	D
c8494_g1_i1	Basic juvenile hormone-suppressible protein 1	5592	90441	164	164	47	47	766	513.714	1025.41	2	1025.42	-0.0032	0	44.16	0.00025	K	DMDMSNVSK	D
c8494_g1_i1	Basic juvenile hormone-suppressible protein 1	5592	90441	164	164	47	47	766	521.72	1041.43	2	1041.41	0.0146	0	46.01	0.00011	K	DMDMSNVSK	D
c8494_g1_i1	Basic juvenile hormone-suppressible protein 1	5592	90441	164	164	47	47	766	521.724	1041.43	2	1041.41	0.0228	0	55.24	1e-05	K	DMDMSNVSK	D
c8494_g1_i1	Basic juvenile hormone-suppressible protein 1	5592	90441	164	164	47	47	766	529.315	1056.61	2	1056.6	0.0106	1	51.51	8.6e-05	R	RDGTIINLR	K
c8494_g1_i1	Basic juvenile hormone-suppressible protein 1	5592	90441	164	164	47	47	766	529.315	1056.61	2	1056.6	0.0106	1	69.17	1.5e-06	R	RDGTIINLR	K
c8494_g1_i1	Basic juvenile hormone-suppressible protein 1	5592	90441	164	164	47	47	766	532.259	1062.5	2	1062.51	-0.0087	0	62.89	7.9e-06	R	DGIMSGSIQR	R
c8494_g1_i1	Basic juvenile hormone-suppressible protein 1	5592	90441	164	164	47	47	766	540.247	1078.48	2	1078.51	-0.0277	0	37.39	0.00053	R	DGIMSGSIQR	R
c8494_g1_i1	Basic juvenile hormone-suppressible protein 1	5592	90441	164	164	47	47	766	541.783	1081.55	2	1081.53	0.0167	1	44.46	0.00056	K	RSDMTFVAR	T
c8494_g1_i1	Basic juvenile hormone-suppressible protein 1	5592	90441	164	164	47	47	766	546.756	1091.5	2	1091.51	-0.0138	0	50.79	3.5e-05	K	FYDVMVYR	K
c8494_g1_i1	Basic juvenile hormone-suppressible protein 1	5592	90441	164	164	47	47	766	546.761	1091.51	2	1091.51	-0.0041	0	43.84	0.00011	K	FYDVMVYR	K
c8494_g1_i1	Basic juvenile hormone-suppressible protein 1	5592	90441	164	164	47	47	766	554.765	1107.51	2	1107.51	0.0088	0	51.33	9.5e-05	K	FYDVMVYR	K
c8494_g1_i1	Basic juvenile hormone-suppressible protein 1	5592	90441	164	164	47	47	766	563.82	1125.63	2	1125.62	0.0106	0	43.39	0.00034	K	IVHLMNLMR	K
c8494_g1_i1	Basic juvenile hormone-suppressible protein 1	5592	90441	164	164	47	47	766	563.821	1125.63	2	1125.62	0.0116	0	44.25	0.00026	K	IVHLMNLMR	K
c8494_g1_i1	Basic juvenile hormone-suppressible protein 1	5592	90441	164	164	47	47	766	563.821	1125.63	2	1125.62	0.0116	0	36.67	0.0014	K	IVHLMNLMR	K
c8494_g1_i1	Basic juvenile hormone-suppressible protein 1	5592	90441	164	164	47	47	766	563.829	1125.64	2	1125.62	0.028	0	23.55	0.013	K	IVHLMNLMR	K
c8494_g1_i1	Basic juvenile hormone-suppressible protein 1	5592	90441	164	164	47	47	766	563.829	1125.64	2	1125.62	0.028	0	31.24	0.0026	K	IVHLMNLMR	K
c8494_g1_i1	Basic juvenile hormone-suppressible protein 1	5592	90441	164	164	47	47	766	570.781	1139.55	2	1139.58	-0.0329	0	46.7	0.0003	K	SIMWHEPLK	T
c8494_g1_i1	Basic juvenile hormone-suppressible protein 1	5592	90441	164	164	47	47	766	570.785	1139.56	2	1139.58	-0.0245	0	51.34	0.00011	K	SIMWHEPLK	T
c8494_g1_i1	Basic juvenile hormone-suppressible protein 1	5592	90441	164	164	47	47	766	571.816	1141.62	2	1141.61	0.0082	0	27.07	0.016	K	IVHLMNLMR	K
c8494_g1_i1	Basic juvenile hormone-suppressible protein 1	5592	90441	164	164	47	47	766	571.816	1141.62	2	1141.61	0.0082	0	30.21	0.0036	K	IVHLMNLMR	K
c8494_g1_i1	Basic juvenile hormone-suppressible protein 1	5592	90441	164	164	47	47	766	572.26	1142.51	2	1142.59	-0.0869	1	72.76	4.8e-07	R	KPEDVESLAR	L
c8494_g1_i1	Basic juvenile hormone-suppressible protein 1	5592	90441	164	164	47	47	766	572.295	1142.58	2	1142.59	-0.0182	1	57.32	2.7e-05	R	KPEDVESLAR	L
c8494_g1_i1	Basic juvenile hormone-suppressible protein 1	5592	90441	164	164	47	47	766	578.794	1155.57	2	1155.57	-0.0019	0	51.53	4.5e-05	K	SIMWHEPLK	T
c8494_g1_i1	Basic juvenile hormone-suppressible protein 1	5592	90441	164	164	47	47	766	579.822	1157.63	2	1157.6	0.0236	0	24.27	0.0079	K	IVHLMNLMR	K
c8494_g1_i1	Basic juvenile hormone-suppressible protein 1	5592	90441	164	164	47	47	766	582.31	1162.6	2	1162.58	0.0204	0	41.57	0.00042	R	DPVFWQLMK	R
c8494_g1_i1	Basic juvenile hormone-suppressible protein 1	5592	90441	164	164	47	47	766	582.31	1162.6	2	1162.58	0.0204	0	58.31	1.6e-05	R	DPVFWQLMK	R
c8494_g1_i1	Basic juvenile hormone-suppressible protein 1	5592	90441	164	164	47	47	766	582.314	1162.61	2	1162.58	0.0284	0	58.91	1.8e-05	R	DPVFWQLMK	R
c8494_g1_i1	Basic juvenile hormone-suppressible protein 1	5592	90441	164	164	47	47	766	592.756	1183.5	2	1183.49	0.0058	0	48.96	9.1e-05	K	DIDMSDMVMK	Q
c8494_g1_i1	Basic juvenile hormone-suppressible protein 1	5592	90441	164	164	47	47	766	600.759	1199.5	2	1199.49	0.0165	0	55.01	1.9e-05	K	DIDMSDMVMK	Q
c8494_g1_i1	Basic juvenile hormone-suppressible protein 1	5592	90441	164	164	47	47	766	610.814	1219.61	2	1219.61	0.0068	1	57.09	3e-05	K	FYDVMVYRK	D
c8494_g1_i1	Basic juvenile hormone-suppressible protein 1	5592	90441	164	164	47	47	766	635.774	1269.53	2	1269.52	0.0188	0	56.4	8.9e-06	R	DVMMTSADNMR	R
c8494_g1_i1	Basic juvenile hormone-suppressible protein 1	5592	90441	164	164	47	47	766	663.298	1324.58	2	1324.61	-0.0278	0	51.99	1.5e-05	K	NVDVESWWYK	T
c8494_g1_i1	Basic juvenile hormone-suppressible protein 1	5592	90441	164	164	47	47	766	663.299	1324.58	2	1324.61	-0.0243	0	64.1	1.8e-06	K	NVDVESWWYK	T
c8494_g1_i1	Basic juvenile hormone-suppressible protein 1	5592	90441	164	164	47	47	766	663.302	1324.59	2	1324.61	-0.0194	0	56.12	1e-05	K	NVDVESWWYK	T
c8494_g1_i1	Basic juvenile hormone-suppressible protein 1	5592	90441	164	164	47	47	766	663.302	1324.59	2	1324.61	-0.0194	0	56.53	8.9e-06	K	NVDVESWWYK	T
c8494_g1_i1	Basic juvenile hormone-suppressible protein 1	5592	90441	164	164	47	47	766	687.859	1373.7	2	1373.72	-0.0203	0	57.53	4e-06	K	IVLHTGDHMPVR	A
c8494_g1_i1	Basic juvenile hormone-suppressible protein 1	5592	90441	164	164	47	47	766	687.859	1373.7	2	1373.72	-0.0203	0	68.55	3.7e-07	K	IVLHTGDHMPVR	A
c8494_g1_i1	Basic juvenile hormone-suppressible protein 1	5592	90441	164	164	47	47	766	458.917	1373.73	3	1373.72	0.0042	0	44.3	7e-05	K	IVLHTGDHMPVR	A
c8494_g1_i1	Basic juvenile hormone-suppressible protein 1	5592	90441	164	164	47	47	766	464.252	1389.73	3	1389.72	0.0149	0	29.31	0.0048	K	IVLHTGDHMPVR	A
c8494_g1_i1	Basic juvenile hormone-suppressible protein 1	5592	90441	164	164	47	47	766	464.252	1389.73	3	1389.72	0.0149	0	28.39	0.0026	K	IVLHTGDHMPVR	A
c8494_g1_i1	Basic juvenile hormone-suppressible protein 1	5592	90441	164	164	47	47	766	704.314	1406.61	2	1406.65	-0.0402	0	71.01	6.3e-07	K	MLTYNVYNFDK	Y
c8494_g1_i1	Basic juvenile hormone-suppressible protein 1	5592	90441	164	164	47	47	766	704.342	1406.67	2	1406.65	0.0163	0	46.8	0.00016	K	MLTYNVYNFDK	Y
c8494_g1_i1	Basic juvenile hormone-suppressible protein 1	5592	90441	164	164	47	47	766	732.327	1462.64	2	1462.68	-0.0404	0	86.62	1.7e-08	R	IDTSYFFTPNMK	F
c8494_g1_i1	Basic juvenile hormone-suppressible protein 1	5592	90441	164	164	47	47	766	732.331	1462.65	2	1462.68	-0.0321	0	84.7	2.7e-08	R	IDTSYFFTPNMK	F
c8494_g1_i1	Basic juvenile hormone-suppressible protein 1	5592	90441	164	164	47	47	766	732.352	1462.69	2	1462.68	0.01	0	41.78	0.00012	R	IDTSYFFTPNMK	F
c8494_g1_i1	Basic juvenile hormone-suppressible protein 1	5592	90441	164	164	47	47	766	736.87	1471.73	2	1471.73	-0.0014	0	66.06	1.2e-06	R	LDMVEIDSFLYK	L
c8494_g1_i1	Basic juvenile hormone-suppressible protein 1	5592	90441	164	164	47	47	766	736.87	1471.73	2	1471.73	-0.0014	0	69.45	8.6e-07	R	LDMVEIDSFLYK	L
c8494_g1_i1	Basic juvenile hormone-suppressible protein 1	5592	90441	164	164	47	47	766	736.871	1471.73	2	1471.73	0.0004	0	57.77	8.6e-06	R	LDMVEIDSFLYK	L
c8494_g1_i1	Basic juvenile hormone-suppressible protein 1	5592	90441	164	164	47	47	766	736.878	1471.74	2	1471.73	0.0138	0	20.8	0.013	R	LDMVEIDSFLYK	L
c8494_g1_i1	Basic juvenile hormone-suppressible protein 1	5592	90441	164	164	47	47	766	736.878	1471.74	2	1471.73	0.0138	0	35.95	0.00043	R	LDMVEIDSFLYK	L
c8494_g1_i1	Basic juvenile hormone-suppressible protein 1	5592	90441	164	164	47	47	766	736.884	1471.75	2	1471.73	0.0271	0	74.46	3.3e-07	R	LDMVEIDSFLYK	L
c8494_g1_i1	Basic juvenile hormone-suppressible protein 1	5592	90441	164	164	47	47	766	736.884	1471.75	2	1471.73	0.0271	0	67.56	1.6e-06	R	LDMVEIDSFLYK	L
c8494_g1_i1	Basic juvenile hormone-suppressible protein 1	5592	90441	164	164	47	47	766	756.396	1510.78	2	1510.81	-0.0365	0	79.66	1.1e-07	R	ILDHNVGPLGTTFK	N
c8494_g1_i1	Basic juvenile hormone-suppressible protein 1	5592	90441	164	164	47	47	766	756.4	1510.79	2	1510.81	-0.0279	0	91.67	6.7e-09	R	ILDHNVGPLGTTFK	N
c8494_g1_i1	Basic juvenile hormone-suppressible protein 1	5592	90441	164	164	47	47	766	756.4	1510.79	2	1510.81	-0.0279	0	82.09	6.1e-08	R	ILDHNVGPLGTTFK	N
c8494_g1_i1	Basic juvenile hormone-suppressible protein 1	5592	90441	164	164	47	47	766	756.406	1510.8	2	1510.81	-0.0177	0	70.77	8e-07	R	ILDHNVGPLGTTFK	N
c8494_g1_i1	Basic juvenile hormone-suppressible protein 1	5592	90441	164	164	47	47	766	504.616	1510.83	3	1510.81	0.0122	0	48.23	4.3e-05	R	ILDHNVGPLGTTFK	N
c8494_g1_i1	Basic juvenile hormone-suppressible protein 1	5592	90441	164	164	47	47	766	504.616	1510.83	3	1510.81	0.0133	0	52.7	1.7e-05	R	ILDHNVGPLGTTFK	N
c8494_g1_i1	Basic juvenile hormone-suppressible protein 1	5592	90441	164	164	47	47	766	504.616	1510.83	3	1510.81	0.0133	0	60.87	4e-06	R	ILDHNVGPLGTTFK	N
c8494_g1_i1	Basic juvenile hormone-suppressible protein 1	5592	90441	164	164	47	47	766	504.617	1510.83	3	1510.81	0.0144	0	56.64	5.2e-06	R	ILDHNVGPLGTTFK	N
c8494_g1_i1	Basic juvenile hormone-suppressible protein 1	5592	90441	164	164	47	47	766	771.389	1540.76	2	1540.83	-0.0639	0	39.43	0.00027	K	TGLLQPNIDVNVMK	E
c8494_g1_i1	Basic juvenile hormone-suppressible protein 1	5592	90441	164	164	47	47	766	771.389	1540.76	2	1540.83	-0.0639	0	36.47	0.00038	K	TGLLQPNIDVNVMK	E
c8494_g1_i1	Basic juvenile hormone-suppressible protein 1	5592	90441	164	164	47	47	766	771.391	1540.77	2	1540.83	-0.0611	0	66.06	2.3e-06	K	TGLLQPNIDVNVMK	E
c8494_g1_i1	Basic juvenile hormone-suppressible protein 1	5592	90441	164	164	47	47	766	771.846	1541.68	2	1541.74	-0.066	0	86.78	1e-08	R	AASDPVIMDYYGIK	V
c8494_g1_i1	Basic juvenile hormone-suppressible protein 1	5592	90441	164	164	47	47	766	771.846	1541.68	2	1541.74	-0.066	0	87.44	1e-08	R	AASDPVIMDYYGIK	V
c8494_g1_i1	Basic juvenile hormone-suppressible protein 1	5592	90441	164	164	47	47	766	771.853	1541.69	2	1541.74	-0.0513	0	86.38	1e-08	R	AASDPVIMDYYGIK	V
c8494_g1_i1	Basic juvenile hormone-suppressible protein 1	5592	90441	164	164	47	47	766	771.869	1541.72	2	1541.74	-0.021	0	87.59	1.1e-08	R	AASDPVIMDYYGIK	V
c8494_g1_i1	Basic juvenile hormone-suppressible protein 1	5592	90441	164	164	47	47	766	771.869	1541.72	2	1541.74	-0.021	0	62.3	1.9e-06	R	AASDPVIMDYYGIK	V
c8494_g1_i1	Basic juvenile hormone-suppressible protein 1	5592	90441	164	164	47	47	766	779.402	1556.79	2	1556.82	-0.0331	0	75.44	3.1e-07	K	TGLLQPNIDVNVMK	E
c8494_g1_i1	Basic juvenile hormone-suppressible protein 1	5592	90441	164	164	47	47	766	779.869	1557.72	2	1557.74	-0.0153	0	84	1.6e-08	R	AASDPVIMDYYGIK	V
c8494_g1_i1	Basic juvenile hormone-suppressible protein 1	5592	90441	164	164	47	47	766	779.883	1557.75	2	1557.74	0.0128	0	47.89	5.2e-05	R	AASDPVIMDYYGIK	V
c8494_g1_i1	Basic juvenile hormone-suppressible protein 1	5592	90441	164	164	47	47	766	779.883	1557.75	2	1557.74	0.0128	0	42.29	0.00014	R	AASDPVIMDYYGIK	V
c8494_g1_i1	Basic juvenile hormone-suppressible protein 1	5592	90441	164	164	47	47	766	810.399	1618.78	2	1618.78	0.0023	1	48.86	0.00013	R	RIDTSYFFTPNMK	F
c8494_g1_i1	Basic juvenile hormone-suppressible protein 1	5592	90441	164	164	47	47	766	814.931	1627.85	2	1627.83	0.0185	1	24.61	0.0049	K	RLDMVEIDSFLYK	L
c8494_g1_i1	Basic juvenile hormone-suppressible protein 1	5592	90441	164	164	47	47	766	814.931	1627.85	2	1627.83	0.0185	1	19.15	0.016	K	RLDMVEIDSFLYK	L
c8494_g1_i1	Basic juvenile hormone-suppressible protein 1	5592	90441	164	164	47	47	766	814.933	1627.85	2	1627.83	0.0244	1	36.68	0.00036	K	RLDMVEIDSFLYK	L
c8494_g1_i1	Basic juvenile hormone-suppressible protein 1	5592	90441	164	164	47	47	766	814.934	1627.85	2	1627.83	0.0265	1	27	0.0029	K	RLDMVEIDSFLYK	L
c8494_g1_i1	Basic juvenile hormone-suppressible protein 1	5592	90441	164	164	47	47	766	814.936	1627.86	2	1627.83	0.0289	1	15.36	0.036	K	RLDMVEIDSFLYK	L
c8494_g1_i1	Basic juvenile hormone-suppressible protein 1	5592	90441	164	164	47	47	766	814.937	1627.86	2	1627.83	0.0307	1	30.93	0.004	K	RLDMVEIDSFLYK	L
c8494_g1_i1	Basic juvenile hormone-suppressible protein 1	5592	90441	164	164	47	47	766	814.937	1627.86	2	1627.83	0.0307	1	23.44	0.0063	K	RLDMVEIDSFLYK	L
c8494_g1_i1	Basic juvenile hormone-suppressible protein 1	5592	90441	164	164	47	47	766	814.937	1627.86	2	1627.83	0.0317	1	19.39	0.015	K	RLDMVEIDSFLYK	L
c8494_g1_i1	Basic juvenile hormone-suppressible protein 1	5592	90441	164	164	47	47	766	814.937	1627.86	2	1627.83	0.0317	1	28.87	0.011	K	RLDMVEIDSFLYK	L
c8494_g1_i1	Basic juvenile hormone-suppressible protein 1	5592	90441	164	164	47	47	766	814.938	1627.86	2	1627.83	0.0324	1	35.71	0.00045	K	RLDMVEIDSFLYK	L
c8494_g1_i1	Basic juvenile hormone-suppressible protein 1	5592	90441	164	164	47	47	766	816.413	1630.81	2	1630.83	-0.0227	0	33.24	0.0052	R	ANNMVVLTESNVNVK	V
c8494_g1_i1	Basic juvenile hormone-suppressible protein 1	5592	90441	164	164	47	47	766	816.417	1630.82	2	1630.83	-0.0158	0	112.99	3.7e-11	R	ANNMVVLTESNVNVK	V
c8494_g1_i1	Basic juvenile hormone-suppressible protein 1	5592	90441	164	164	47	47	766	816.417	1630.82	2	1630.83	-0.0158	0	95.42	1.1e-09	R	ANNMVVLTESNVNVK	V
c8494_g1_i1	Basic juvenile hormone-suppressible protein 1	5592	90441	164	164	47	47	766	816.419	1630.82	2	1630.83	-0.0103	0	90.66	3.2e-09	R	ANNMVVLTESNVNVK	V
c8494_g1_i1	Basic juvenile hormone-suppressible protein 1	5592	90441	164	164	47	47	766	816.419	1630.82	2	1630.83	-0.0103	0	93.2	1.8e-09	R	ANNMVVLTESNVNVK	V
c8494_g1_i1	Basic juvenile hormone-suppressible protein 1	5592	90441	164	164	47	47	766	824.408	1646.8	2	1646.83	-0.0277	0	88.38	5.7e-09	R	ANNMVVLTESNVNVK	V
c8494_g1_i1	Basic juvenile hormone-suppressible protein 1	5592	90441	164	164	47	47	766	824.431	1646.85	2	1646.83	0.0176	0	64.68	8.6e-07	R	ANNMVVLTESNVNVK	V
c8494_g1_i1	Basic juvenile hormone-suppressible protein 1	5592	90441	164	164	47	47	766	844.434	1686.85	2	1686.92	-0.0662	0	100.49	8.7e-10	R	VGGMPLQMFAIVTPVK	T
c8494_g1_i1	Basic juvenile hormone-suppressible protein 1	5592	90441	164	164	47	47	766	844.438	1686.86	2	1686.92	-0.0591	0	113.88	2.3e-11	R	VGGMPLQMFAIVTPVK	T
c8494_g1_i1	Basic juvenile hormone-suppressible protein 1	5592	90441	164	164	47	47	766	844.438	1686.86	2	1686.92	-0.0591	0	94.03	1.8e-09	R	VGGMPLQMFAIVTPVK	T
c8494_g1_i1	Basic juvenile hormone-suppressible protein 1	5592	90441	164	164	47	47	766	844.44	1686.87	2	1686.92	-0.0548	0	83.71	2.2e-08	R	VGGMPLQMFAIVTPVK	T
c8494_g1_i1	Basic juvenile hormone-suppressible protein 1	5592	90441	164	164	47	47	766	844.459	1686.9	2	1686.92	-0.0159	0	86.92	7.1e-09	R	VGGMPLQMFAIVTPVK	T
c8494_g1_i1	Basic juvenile hormone-suppressible protein 1	5592	90441	164	164	47	47	766	844.477	1686.94	2	1686.92	0.0202	0	102.82	2.3e-10	R	VGGMPLQMFAIVTPVK	T
c8494_g1_i1	Basic juvenile hormone-suppressible protein 1	5592	90441	164	164	47	47	766	852.455	1702.9	2	1702.91	-0.0197	0	94.99	1.2e-09	R	VGGMPLQMFAIVTPVK	T
c8494_g1_i1	Basic juvenile hormone-suppressible protein 1	5592	90441	164	164	47	47	766	852.455	1702.9	2	1702.91	-0.0197	0	94.88	1.3e-09	R	VGGMPLQMFAIVTPVK	T
c8494_g1_i1	Basic juvenile hormone-suppressible protein 1	5592	90441	164	164	47	47	766	852.455	1702.9	2	1702.91	-0.0197	0	104.42	1.6e-10	R	VGGMPLQMFAIVTPVK	T
c8494_g1_i1	Basic juvenile hormone-suppressible protein 1	5592	90441	164	164	47	47	766	852.461	1702.91	2	1702.91	-0.0068	0	74.8	9.7e-08	R	VGGMPLQMFAIVTPVK	T
c8494_g1_i1	Basic juvenile hormone-suppressible protein 1	5592	90441	164	164	47	47	766	852.462	1702.91	2	1702.91	-0.0058	0	94.99	1.2e-09	R	VGGMPLQMFAIVTPVK	T
c8494_g1_i1	Basic juvenile hormone-suppressible protein 1	5592	90441	164	164	47	47	766	852.464	1702.91	2	1702.91	-0.0023	0	71.24	2.1e-07	R	VGGMPLQMFAIVTPVK	T
c8494_g1_i1	Basic juvenile hormone-suppressible protein 1	5592	90441	164	164	47	47	766	852.466	1702.92	2	1702.91	0.0017	0	88.8	4.7e-09	R	VGGMPLQMFAIVTPVK	T
c8494_g1_i1	Basic juvenile hormone-suppressible protein 1	5592	90441	164	164	47	47	766	860.447	1718.88	2	1718.91	-0.0302	0	104.16	1.8e-10	R	VGGMPLQMFAIVTPVK	T
c8494_g1_i1	Basic juvenile hormone-suppressible protein 1	5592	90441	164	164	47	47	766	905.497	1808.98	2	1808.98	0.002	0	43.44	0.00031	K	LLNHILQPTVYDDIR	E
c8494_g1_i1	Basic juvenile hormone-suppressible protein 1	5592	90441	164	164	47	47	766	905.501	1808.99	2	1808.98	0.01	0	57.31	1.2e-05	K	LLNHILQPTVYDDIR	E
c8494_g1_i1	Basic juvenile hormone-suppressible protein 1	5592	90441	164	164	47	47	766	905.501	1808.99	2	1808.98	0.01	0	45.38	0.00019	K	LLNHILQPTVYDDIR	E
c8494_g1_i1	Basic juvenile hormone-suppressible protein 1	5592	90441	164	164	47	47	766	905.503	1808.99	2	1808.98	0.0138	0	49.72	6.8e-05	K	LLNHILQPTVYDDIR	E
c8494_g1_i1	Basic juvenile hormone-suppressible protein 1	5592	90441	164	164	47	47	766	905.505	1808.99	2	1808.98	0.0161	0	34.93	0.002	K	LLNHILQPTVYDDIR	E
c8494_g1_i1	Basic juvenile hormone-suppressible protein 1	5592	90441	164	164	47	47	766	905.505	1808.99	2	1808.98	0.0161	0	41.56	0.00044	K	LLNHILQPTVYDDIR	E
c8494_g1_i1	Basic juvenile hormone-suppressible protein 1	5592	90441	164	164	47	47	766	905.505	1808.99	2	1808.98	0.0161	0	41.37	0.00046	K	LLNHILQPTVYDDIR	E
c8494_g1_i1	Basic juvenile hormone-suppressible protein 1	5592	90441	164	164	47	47	766	604.01	1809.01	3	1808.98	0.0286	0	30.97	0.0012	K	LLNHILQPTVYDDIR	E
c8494_g1_i1	Basic juvenile hormone-suppressible protein 1	5592	90441	164	164	47	47	766	604.01	1809.01	3	1808.98	0.0297	0	29.37	0.0018	K	LLNHILQPTVYDDIR	E
c8494_g1_i1	Basic juvenile hormone-suppressible protein 1	5592	90441	164	164	47	47	766	604.01	1809.01	3	1808.98	0.0301	0	32.73	0.00085	K	LLNHILQPTVYDDIR	E
c8494_g1_i1	Basic juvenile hormone-suppressible protein 1	5592	90441	164	164	47	47	766	604.01	1809.01	3	1808.98	0.0301	0	36.43	0.00038	K	LLNHILQPTVYDDIR	E
c8494_g1_i1	Basic juvenile hormone-suppressible protein 1	5592	90441	164	164	47	47	766	604.01	1809.01	3	1808.98	0.0312	0	25.57	0.004	K	LLNHILQPTVYDDIR	E
c8494_g1_i1	Basic juvenile hormone-suppressible protein 1	5592	90441	164	164	47	47	766	604.01	1809.01	3	1808.98	0.0312	0	28.37	0.0022	K	LLNHILQPTVYDDIR	E
c8494_g1_i1	Basic juvenile hormone-suppressible protein 1	5592	90441	164	164	47	47	766	941.995	1881.98	2	1881.96	0.0194	0	73.06	2.3e-07	R	INGGMFVYALTAAVFHR	T
c8494_g1_i1	Basic juvenile hormone-suppressible protein 1	5592	90441	164	164	47	47	766	628.337	1881.99	3	1881.96	0.0316	0	53.94	8.8e-06	R	INGGMFVYALTAAVFHR	T
c8494_g1_i1	Basic juvenile hormone-suppressible protein 1	5592	90441	164	164	47	47	766	628.338	1881.99	3	1881.96	0.0351	0	18.99	0.019	R	INGGMFVYALTAAVFHR	T
c8494_g1_i1	Basic juvenile hormone-suppressible protein 1	5592	90441	164	164	47	47	766	628.338	1881.99	3	1881.96	0.0351	0	21.2	0.01	R	INGGMFVYALTAAVFHR	T
c8494_g1_i1	Basic juvenile hormone-suppressible protein 1	5592	90441	164	164	47	47	766	636.329	1905.97	3	1905.97	-0.004	0	62.21	5e-06	R	GEVFVHSNQVHIDQAVK	V
c8494_g1_i1	Basic juvenile hormone-suppressible protein 1	5592	90441	164	164	47	47	766	636.331	1905.97	3	1905.97	0.0011	0	58.22	3.5e-06	R	GEVFVHSNQVHIDQAVK	V
c8494_g1_i1	Basic juvenile hormone-suppressible protein 1	5592	90441	164	164	47	47	766	968.456	1934.9	2	1934.87	0.0283	0	29.94	0.0016	R	FSVCFDTMPLGFPFDR	R
c8494_g1_i1	Basic juvenile hormone-suppressible protein 1	5592	90441	164	164	47	47	766	968.456	1934.9	2	1934.87	0.0283	0	31.69	0.0011	R	FSVCFDTMPLGFPFDR	R
c8494_g1_i1	Basic juvenile hormone-suppressible protein 1	5592	90441	164	164	47	47	766	646.979	1937.91	3	1937.95	-0.0388	1	66.3	1.5e-06	R	NSVEMHGVIEQRPWTR	R
c8494_g1_i1	Basic juvenile hormone-suppressible protein 1	5592	90441	164	164	47	47	766	646.979	1937.91	3	1937.95	-0.0388	1	59.47	2.7e-06	R	NSVEMHGVIEQRPWTR	R
c8494_g1_i1	Basic juvenile hormone-suppressible protein 1	5592	90441	164	164	47	47	766	646.992	1937.95	3	1937.95	-0.0001	1	37.4	0.00031	R	NSVEMHGVIEQRPWTR	R
c8494_g1_i1	Basic juvenile hormone-suppressible protein 1	5592	90441	164	164	47	47	766	652.324	1953.95	3	1953.95	0.0026	1	41.54	0.00013	R	NSVEMHGVIEQRPWTR	R
c8494_g1_i1	Basic juvenile hormone-suppressible protein 1	5592	90441	164	164	47	47	766	760.43	2278.27	3	2278.24	0.0254	1	27.12	0.0052	K	LLNHILQPTVYDDIREIAR	E
c8494_g1_i1	Basic juvenile hormone-suppressible protein 1	5592	90441	164	164	47	47	766	776.031	2325.07	3	2325.04	0.028	1	32.73	0.0024	K	DIDMSDMVMKQDDLTYLHR	D
c8494_g1_i1	Basic juvenile hormone-suppressible protein 1	5592	90441	164	164	47	47	766	1343.72	2685.43	2	2685.41	0.0156	0	27.61	0.0042	R	GIVLPAPYEIYPYFFVDSNIIQK	T
c8494_g1_i1	Basic juvenile hormone-suppressible protein 1	5592	90441	164	164	47	47	766	896.156	2685.45	3	2685.41	0.0365	0	30.9	0.0014	R	GIVLPAPYEIYPYFFVDSNIIQK	T
c8494_g1_i1	Basic juvenile hormone-suppressible protein 1	5592	90441	164	164	47	47	766	896.159	2685.45	3	2685.41	0.0451	0	29.19	0.002	R	GIVLPAPYEIYPYFFVDSNIIQK	T
c8494_g1_i1	Basic juvenile hormone-suppressible protein 1	5592	90441	164	164	47	47	766	896.159	2685.45	3	2685.41	0.0451	0	26.68	0.0035	R	GIVLPAPYEIYPYFFVDSNIIQK	T
c9335_g2_i4	Arylphorin subunit alpha	4527	83890	108	108	38	38	704	354.725	707.435	2	707.422	0.013	0	36.96	0.0025	R	IFITSK	Y
c9335_g2_i4	Arylphorin subunit alpha	4527	83890	108	108	38	38	704	394.711	787.406	2	787.434	-0.0276	0	42.1	0.0013	K	HSYLIR	Q
c9335_g2_i4	Arylphorin subunit alpha	4527	83890	108	108	38	38	704	394.719	787.424	2	787.434	-0.0097	0	40.24	0.002	K	HSYLIR	Q
c9335_g2_i4	Arylphorin subunit alpha	4527	83890	108	108	38	38	704	412.723	823.431	2	823.455	-0.0242	0	58.11	2.5e-05	R	HVLSGSPK	P
c9335_g2_i4	Arylphorin subunit alpha	4527	83890	108	108	38	38	704	432.255	862.494	2	862.491	0.0032	0	39.28	0.002	K	VLSLFER	V
c9335_g2_i4	Arylphorin subunit alpha	4527	83890	108	108	38	38	704	432.255	862.495	2	862.491	0.0035	0	47.54	0.0003	K	VLSLFER	V
c9335_g2_i4	Arylphorin subunit alpha	4527	83890	108	108	38	38	704	443.218	884.422	2	884.428	-0.0062	0	48.92	0.00018	R	FLDAYEK	T
c9335_g2_i4	Arylphorin subunit alpha	4527	83890	108	108	38	38	704	443.222	884.429	2	884.428	0.0007	0	44.89	0.00048	R	FLDAYEK	T
c9335_g2_i4	Arylphorin subunit alpha	4527	83890	108	108	38	38	704	457.724	913.433	2	913.429	0.0035	1	44.14	0.0005	K	YGDFKER	R
c9335_g2_i4	Arylphorin subunit alpha	4527	83890	108	108	38	38	704	457.724	913.433	2	913.429	0.0035	1	39.14	0.0016	K	YGDFKER	R
c9335_g2_i4	Arylphorin subunit alpha	4527	83890	108	108	38	38	704	465.754	929.493	2	929.518	-0.0252	1	62.5	1.1e-05	K	INDVKVDK	L
c9335_g2_i4	Arylphorin subunit alpha	4527	83890	108	108	38	38	704	491.25	980.486	2	980.481	0.0049	0	29.61	0.017	K	TIEFTNEK	S
c9335_g2_i4	Arylphorin subunit alpha	4527	83890	108	108	38	38	704	496.295	990.574	2	990.586	-0.0118	1	50.79	0.00011	K	KVLSLFER	V
c9335_g2_i4	Arylphorin subunit alpha	4527	83890	108	108	38	38	704	498.736	995.458	2	995.439	0.019	0	31.81	0.0069	K	YFYNFDK	W
c9335_g2_i4	Arylphorin subunit alpha	4527	83890	108	108	38	38	704	509.751	1017.49	2	1017.51	-0.0214	0	59.9	1.4e-05	K	SDVASDAVVR	I
c9335_g2_i4	Arylphorin subunit alpha	4527	83890	108	108	38	38	704	526.774	1051.53	2	1051.53	0.0005	0	44.04	0.0006	K	WASEYGIVK	E
c9335_g2_i4	Arylphorin subunit alpha	4527	83890	108	108	38	38	704	526.774	1051.53	2	1051.53	0.0005	0	40.43	0.0014	K	WASEYGIVK	E
c9335_g2_i4	Arylphorin subunit alpha	4527	83890	108	108	38	38	704	535.762	1069.51	2	1069.56	-0.046	0	51.28	8.1e-05	R	LNHEPFSVK	V
c9335_g2_i4	Arylphorin subunit alpha	4527	83890	108	108	38	38	704	535.773	1069.53	2	1069.56	-0.0235	0	46.85	0.00024	R	LNHEPFSVK	V
c9335_g2_i4	Arylphorin subunit alpha	4527	83890	108	108	38	38	704	357.535	1069.58	3	1069.56	0.0279	0	30.38	0.0083	R	LNHEPFSVK	V
c9335_g2_i4	Arylphorin subunit alpha	4527	83890	108	108	38	38	704	541.799	1081.58	2	1081.62	-0.0414	1	45.23	0.00044	K	LAPGVNKVER	K
c9335_g2_i4	Arylphorin subunit alpha	4527	83890	108	108	38	38	704	541.803	1081.59	2	1081.62	-0.0333	1	54.77	4.8e-05	K	LAPGVNKVER	K
c9335_g2_i4	Arylphorin subunit alpha	4527	83890	108	108	38	38	704	560.294	1118.57	2	1118.58	-0.0024	1	62.66	7.9e-06	R	KSSQFTFFK	N
c9335_g2_i4	Arylphorin subunit alpha	4527	83890	108	108	38	38	704	594.806	1187.6	2	1187.62	-0.0255	0	63.87	5.7e-06	R	IVDYFIQYK	Q
c9335_g2_i4	Arylphorin subunit alpha	4527	83890	108	108	38	38	704	594.814	1187.61	2	1187.62	-0.0095	0	71.5	9.8e-07	R	IVDYFIQYK	Q
c9335_g2_i4	Arylphorin subunit alpha	4527	83890	108	108	38	38	704	613.789	1225.56	2	1225.62	-0.0602	0	71.93	1.8e-07	K	AVEDFLELYK	T
c9335_g2_i4	Arylphorin subunit alpha	4527	83890	108	108	38	38	704	613.79	1225.57	2	1225.62	-0.0575	0	72.14	1.7e-07	K	AVEDFLELYK	T
c9335_g2_i4	Arylphorin subunit alpha	4527	83890	108	108	38	38	704	613.806	1225.6	2	1225.62	-0.0266	0	72.03	3e-07	K	AVEDFLELYK	T
c9335_g2_i4	Arylphorin subunit alpha	4527	83890	108	108	38	38	704	621.244	1240.47	2	1240.54	-0.0628	0	63.65	1.4e-06	R	SNYYDVHSEK	N
c9335_g2_i4	Arylphorin subunit alpha	4527	83890	108	108	38	38	704	627.764	1253.51	2	1253.58	-0.0614	0	90.35	5.4e-09	K	QPNMFFEDVK	I
c9335_g2_i4	Arylphorin subunit alpha	4527	83890	108	108	38	38	704	627.77	1253.53	2	1253.58	-0.05	0	73.24	3.2e-07	K	QPNMFFEDVK	I
c9335_g2_i4	Arylphorin subunit alpha	4527	83890	108	108	38	38	704	627.787	1253.56	2	1253.58	-0.016	0	90.45	7.6e-09	K	QPNMFFEDVK	I
c9335_g2_i4	Arylphorin subunit alpha	4527	83890	108	108	38	38	704	635.788	1269.56	2	1269.57	-0.0086	0	44.64	0.00031	K	QPNMFFEDVK	I
c9335_g2_i4	Arylphorin subunit alpha	4527	83890	108	108	38	38	704	650.803	1299.59	2	1299.62	-0.0328	0	46.15	4.7e-05	R	DPAFYQLYQR	I
c9335_g2_i4	Arylphorin subunit alpha	4527	83890	108	108	38	38	704	650.803	1299.59	2	1299.62	-0.0328	0	57.85	3.8e-06	R	DPAFYQLYQR	I
c9335_g2_i4	Arylphorin subunit alpha	4527	83890	108	108	38	38	704	443.238	1326.69	3	1326.69	-0.0003	1	60.52	1e-05	R	HVLSGSPKPYDK	Y
c9335_g2_i4	Arylphorin subunit alpha	4527	83890	108	108	38	38	704	443.243	1326.71	3	1326.69	0.0156	1	23.65	0.006	R	HVLSGSPKPYDK	Y
c9335_g2_i4	Arylphorin subunit alpha	4527	83890	108	108	38	38	704	677.85	1353.69	2	1353.72	-0.0322	1	113.54	6e-11	K	KAVEDFLELYK	T
c9335_g2_i4	Arylphorin subunit alpha	4527	83890	108	108	38	38	704	678.826	1355.64	2	1355.69	-0.05	1	56.68	2.3e-05	K	FKPVDADFVYR	Q
c9335_g2_i4	Arylphorin subunit alpha	4527	83890	108	108	38	38	704	678.833	1355.65	2	1355.69	-0.0367	1	59.35	1.3e-05	K	FKPVDADFVYR	Q
c9335_g2_i4	Arylphorin subunit alpha	4527	83890	108	108	38	38	704	678.838	1355.66	2	1355.69	-0.0262	1	49.62	0.00012	K	FKPVDADFVYR	Q
c9335_g2_i4	Arylphorin subunit alpha	4527	83890	108	108	38	38	704	452.912	1355.71	3	1355.69	0.0255	1	33.17	0.001	K	FKPVDADFVYR	Q
c9335_g2_i4	Arylphorin subunit alpha	4527	83890	108	108	38	38	704	452.912	1355.71	3	1355.69	0.0255	1	40.77	0.00015	K	FKPVDADFVYR	Q
c9335_g2_i4	Arylphorin subunit alpha	4527	83890	108	108	38	38	704	679.856	1357.7	2	1357.67	0.0261	0	72.29	5.1e-07	K	FFELDWFVQK	L
c9335_g2_i4	Arylphorin subunit alpha	4527	83890	108	108	38	38	704	679.857	1357.7	2	1357.67	0.0285	0	59.48	1.1e-05	K	FFELDWFVQK	L
c9335_g2_i4	Arylphorin subunit alpha	4527	83890	108	108	38	38	704	679.86	1357.71	2	1357.67	0.0349	0	50.67	8.6e-05	K	FFELDWFVQK	L
c9335_g2_i4	Arylphorin subunit alpha	4527	83890	108	108	38	38	704	679.86	1357.71	2	1357.67	0.0349	0	66.82	2.1e-06	K	FFELDWFVQK	L
c9335_g2_i4	Arylphorin subunit alpha	4527	83890	108	108	38	38	704	689.846	1377.68	2	1377.69	-0.0117	0	62.24	8.2e-06	K	AGLNYNIGSNIDK	Y
c9335_g2_i4	Arylphorin subunit alpha	4527	83890	108	108	38	38	704	689.847	1377.68	2	1377.69	-0.0097	0	68.64	1.9e-06	K	AGLNYNIGSNIDK	Y
c9335_g2_i4	Arylphorin subunit alpha	4527	83890	108	108	38	38	704	689.847	1377.68	2	1377.69	-0.0097	0	80.05	1.3e-07	K	AGLNYNIGSNIDK	Y
c9335_g2_i4	Arylphorin subunit alpha	4527	83890	108	108	38	38	704	731.312	1460.61	2	1460.58	0.026	0	33.79	0.0017	R	VEENDQTSDCHK	A
c9335_g2_i4	Arylphorin subunit alpha	4527	83890	108	108	38	38	704	731.312	1460.61	2	1460.58	0.026	0	23.97	0.017	R	VEENDQTSDCHK	A
c9335_g2_i4	Arylphorin subunit alpha	4527	83890	108	108	38	38	704	772.386	1542.76	2	1542.76	-0.005	0	72.73	1.7e-07	K	TFFQYLQQGHFK	A
c9335_g2_i4	Arylphorin subunit alpha	4527	83890	108	108	38	38	704	772.389	1542.76	2	1542.76	0.001	0	78.96	3.9e-08	K	TFFQYLQQGHFK	A
c9335_g2_i4	Arylphorin subunit alpha	4527	83890	108	108	38	38	704	772.393	1542.77	2	1542.76	0.0084	0	72.66	1.5e-07	K	TFFQYLQQGHFK	A
c9335_g2_i4	Arylphorin subunit alpha	4527	83890	108	108	38	38	704	515.269	1542.79	3	1542.76	0.0249	0	30.53	0.0015	K	TFFQYLQQGHFK	A
c9335_g2_i4	Arylphorin subunit alpha	4527	83890	108	108	38	38	704	772.401	1542.79	2	1542.76	0.0252	0	47.34	3.6e-05	K	TFFQYLQQGHFK	A
c9335_g2_i4	Arylphorin subunit alpha	4527	83890	108	108	38	38	704	772.402	1542.79	2	1542.76	0.0265	0	61.8	1.6e-06	K	TFFQYLQQGHFK	A
c9335_g2_i4	Arylphorin subunit alpha	4527	83890	108	108	38	38	704	515.271	1542.79	3	1542.76	0.0283	0	31.2	0.0014	K	TFFQYLQQGHFK	A
c9335_g2_i4	Arylphorin subunit alpha	4527	83890	108	108	38	38	704	515.271	1542.79	3	1542.76	0.0283	0	38.38	0.00027	K	TFFQYLQQGHFK	A
c9335_g2_i4	Arylphorin subunit alpha	4527	83890	108	108	38	38	704	515.272	1542.79	3	1542.76	0.0319	0	24.23	0.0069	K	TFFQYLQQGHFK	A
c9335_g2_i4	Arylphorin subunit alpha	4527	83890	108	108	38	38	704	515.273	1542.8	3	1542.76	0.0351	0	23.2	0.0079	K	TFFQYLQQGHFK	A
c9335_g2_i4	Arylphorin subunit alpha	4527	83890	108	108	38	38	704	516.952	1547.83	3	1547.81	0.0231	1	25	0.0045	K	QLEDFKHSYLIR	Q
c9335_g2_i4	Arylphorin subunit alpha	4527	83890	108	108	38	38	704	516.952	1547.83	3	1547.81	0.0231	1	24.16	0.0054	K	QLEDFKHSYLIR	Q
c9335_g2_i4	Arylphorin subunit alpha	4527	83890	108	108	38	38	704	782.334	1562.65	2	1562.7	-0.051	0	62.82	2e-06	K	DFETFYNTAAWAK	V
c9335_g2_i4	Arylphorin subunit alpha	4527	83890	108	108	38	38	704	782.338	1562.66	2	1562.7	-0.043	0	85.74	1.1e-08	K	DFETFYNTAAWAK	V
c9335_g2_i4	Arylphorin subunit alpha	4527	83890	108	108	38	38	704	782.338	1562.66	2	1562.7	-0.043	0	80.65	3.6e-08	K	DFETFYNTAAWAK	V
c9335_g2_i4	Arylphorin subunit alpha	4527	83890	108	108	38	38	704	961.015	1920.02	2	1919.99	0.0259	1	14.18	0.047	R	RGEIYYTFYQQLLAR	Y
c9335_g2_i4	Arylphorin subunit alpha	4527	83890	108	108	38	38	704	961.015	1920.02	2	1919.99	0.0259	1	20.01	0.016	R	RGEIYYTFYQQLLAR	Y
c9335_g2_i4	Arylphorin subunit alpha	4527	83890	108	108	38	38	704	641.015	1920.02	3	1919.99	0.0347	1	42.04	0.00011	R	RGEIYYTFYQQLLAR	Y
c9335_g2_i4	Arylphorin subunit alpha	4527	83890	108	108	38	38	704	641.017	1920.03	3	1919.99	0.0394	1	34.75	0.00055	R	RGEIYYTFYQQLLAR	Y
c9335_g2_i4	Arylphorin subunit alpha	4527	83890	108	108	38	38	704	970.472	1938.93	2	1938.92	0.0105	0	33.57	0.00071	K	YTFMPSALDFYQTSLR	D
c9335_g2_i4	Arylphorin subunit alpha	4527	83890	108	108	38	38	704	973.459	1944.9	2	1944.97	-0.0706	0	90.86	4.4e-09	K	TGYYPQLTAGYIPFAQR	S
c9335_g2_i4	Arylphorin subunit alpha	4527	83890	108	108	38	38	704	973.459	1944.9	2	1944.97	-0.0706	0	99.91	5.5e-10	K	TGYYPQLTAGYIPFAQR	S
c9335_g2_i4	Arylphorin subunit alpha	4527	83890	108	108	38	38	704	973.46	1944.91	2	1944.97	-0.0679	0	89.06	6.8e-09	K	TGYYPQLTAGYIPFAQR	S
c9335_g2_i4	Arylphorin subunit alpha	4527	83890	108	108	38	38	704	973.46	1944.91	2	1944.97	-0.0679	0	96.78	1.2e-09	K	TGYYPQLTAGYIPFAQR	S
c9335_g2_i4	Arylphorin subunit alpha	4527	83890	108	108	38	38	704	973.469	1944.92	2	1944.97	-0.0495	0	80.42	5.5e-08	K	TGYYPQLTAGYIPFAQR	S
c9335_g2_i4	Arylphorin subunit alpha	4527	83890	108	108	38	38	704	973.469	1944.92	2	1944.97	-0.0495	0	63.53	2.7e-06	K	TGYYPQLTAGYIPFAQR	S
c9335_g2_i4	Arylphorin subunit alpha	4527	83890	108	108	38	38	704	666.654	1996.94	3	1996.93	0.0138	1	59.15	2.8e-06	R	SNYYDVHSEKNFEPIR	F
c9335_g2_i4	Arylphorin subunit alpha	4527	83890	108	108	38	38	704	1008.96	2015.9	2	2015.95	-0.052	1	96.2	9.8e-10	K	YLEEGKVPYDMSVFPDK	M
c9335_g2_i4	Arylphorin subunit alpha	4527	83890	108	108	38	38	704	1008.96	2015.91	2	2015.95	-0.046	1	102.24	2.7e-10	K	YLEEGKVPYDMSVFPDK	M
c9335_g2_i4	Arylphorin subunit alpha	4527	83890	108	108	38	38	704	672.977	2015.91	3	2015.95	-0.0444	1	83.75	1.9e-08	K	YLEEGKVPYDMSVFPDK	M
c9335_g2_i4	Arylphorin subunit alpha	4527	83890	108	108	38	38	704	672.977	2015.91	3	2015.95	-0.0444	1	84.3	1.7e-08	K	YLEEGKVPYDMSVFPDK	M
c9335_g2_i4	Arylphorin subunit alpha	4527	83890	108	108	38	38	704	672.977	2015.91	3	2015.95	-0.0444	1	71.98	2.9e-07	K	YLEEGKVPYDMSVFPDK	M
c9335_g2_i4	Arylphorin subunit alpha	4527	83890	108	108	38	38	704	672.981	2015.92	3	2015.95	-0.0331	1	73.36	2.4e-07	K	YLEEGKVPYDMSVFPDK	M
c9335_g2_i4	Arylphorin subunit alpha	4527	83890	108	108	38	38	704	1008.97	2015.93	2	2015.95	-0.027	1	101.72	3.5e-10	K	YLEEGKVPYDMSVFPDK	M
c9335_g2_i4	Arylphorin subunit alpha	4527	83890	108	108	38	38	704	1016.98	2031.94	2	2031.95	-0.0097	1	50.45	4.7e-05	K	YLEEGKVPYDMSVFPDK	M
c9335_g2_i4	Arylphorin subunit alpha	4527	83890	108	108	38	38	704	1016.98	2031.94	2	2031.95	-0.0097	1	80.3	4.9e-08	K	YLEEGKVPYDMSVFPDK	M
c9335_g2_i4	Arylphorin subunit alpha	4527	83890	108	108	38	38	704	678.326	2031.95	3	2031.95	0.0046	1	64.88	1.2e-06	K	YLEEGKVPYDMSVFPDK	M
c9335_g2_i4	Arylphorin subunit alpha	4527	83890	108	108	38	38	704	681.329	2040.96	3	2040.99	-0.0301	0	88.8	5.6e-09	K	QYLQPYGYDDLHFVGVK	I
c9335_g2_i4	Arylphorin subunit alpha	4527	83890	108	108	38	38	704	681.329	2040.97	3	2040.99	-0.029	0	91.17	4.5e-09	K	QYLQPYGYDDLHFVGVK	I
c9335_g2_i4	Arylphorin subunit alpha	4527	83890	108	108	38	38	704	681.329	2040.97	3	2040.99	-0.029	0	93.74	2.5e-09	K	QYLQPYGYDDLHFVGVK	I
c9335_g2_i4	Arylphorin subunit alpha	4527	83890	108	108	38	38	704	681.329	2040.97	3	2040.99	-0.029	0	83.36	1.5e-08	K	QYLQPYGYDDLHFVGVK	I
c9335_g2_i4	Arylphorin subunit alpha	4527	83890	108	108	38	38	704	1021.49	2040.97	2	2040.99	-0.0225	0	67.5	5.1e-07	K	QYLQPYGYDDLHFVGVK	I
c9335_g2_i4	Arylphorin subunit alpha	4527	83890	108	108	38	38	704	1021.49	2040.97	2	2040.99	-0.0205	0	84.02	2.5e-08	K	QYLQPYGYDDLHFVGVK	I
c9335_g2_i4	Arylphorin subunit alpha	4527	83890	108	108	38	38	704	681.332	2040.98	3	2040.99	-0.0193	0	84.8	1.2e-08	K	QYLQPYGYDDLHFVGVK	I
c9335_g2_i4	Arylphorin subunit alpha	4527	83890	108	108	38	38	704	1021.5	2040.98	2	2040.99	-0.0135	0	78.72	4.2e-08	K	QYLQPYGYDDLHFVGVK	I
c9335_g2_i4	Arylphorin subunit alpha	4527	83890	108	108	38	38	704	1042	2081.99	2	2082.05	-0.0596	0	103.12	2.2e-10	R	IVNGLGDTPEFSWYLPFK	T
c9335_g2_i4	Arylphorin subunit alpha	4527	83890	108	108	38	38	704	1042.02	2082.03	2	2082.05	-0.0128	0	26.61	0.0032	R	IVNGLGDTPEFSWYLPFK	T
c9335_g2_i4	Arylphorin subunit alpha	4527	83890	108	108	38	38	704	1042.02	2082.03	2	2082.05	-0.0128	0	25.12	0.0044	R	IVNGLGDTPEFSWYLPFK	T
c9335_g2_i4	Arylphorin subunit alpha	4527	83890	108	108	38	38	704	1049.01	2096	2	2096.06	-0.053	0	92.69	2.1e-09	K	GEVFPYQLNVPSYITQNK	A
c9335_g2_i4	Arylphorin subunit alpha	4527	83890	108	108	38	38	704	1049.01	2096	2	2096.06	-0.053	0	86.26	8.2e-09	K	GEVFPYQLNVPSYITQNK	A
c9335_g2_i4	Arylphorin subunit alpha	4527	83890	108	108	38	38	704	1049.03	2096.05	2	2096.06	-0.0082	0	86.41	7.9e-09	K	GEVFPYQLNVPSYITQNK	A
c9335_g2_i4	Arylphorin subunit alpha	4527	83890	108	108	38	38	704	1084.52	2167.03	2	2167.09	-0.0611	1	89.4	4.1e-09	K	GEVFPYQLNVPSYITQNKA	-
c9335_g2_i4	Arylphorin subunit alpha	4527	83890	108	108	38	38	704	1084.52	2167.03	2	2167.09	-0.0611	1	81.98	2.1e-08	K	GEVFPYQLNVPSYITQNKA	-
c9335_g2_i4	Arylphorin subunit alpha	4527	83890	108	108	38	38	704	1084.53	2167.04	2	2167.09	-0.0567	1	92.02	2.4e-09	K	GEVFPYQLNVPSYITQNKA	-
c9335_g2_i4	Arylphorin subunit alpha	4527	83890	108	108	38	38	704	1084.53	2167.05	2	2167.09	-0.0461	1	81.97	2.1e-08	K	GEVFPYQLNVPSYITQNKA	-
c9335_g2_i4	Arylphorin subunit alpha	4527	83890	108	108	38	38	704	1084.53	2167.05	2	2167.09	-0.0461	1	87.49	6.3e-09	K	GEVFPYQLNVPSYITQNKA	-
c9335_g2_i4	Arylphorin subunit alpha	4120	83890	108	108	26	26	704	354.719	707.423	2	707.422	0.001	0	39.65	0.0016	R	IFITSK	Y
c9335_g2_i4	Arylphorin subunit alpha	4120	83890	108	108	26	26	704	354.719	707.423	2	707.422	0.001	0	39.45	0.0017	R	IFITSK	Y
c9335_g2_i4	Arylphorin subunit alpha	4120	83890	108	108	26	26	704	390.195	778.376	2	778.386	-0.0101	0	42.39	0.0012	K	QLEDFK	H
c9335_g2_i4	Arylphorin subunit alpha	4120	83890	108	108	26	26	704	390.195	778.376	2	778.386	-0.0101	0	40.13	0.0021	K	QLEDFK	H
c9335_g2_i4	Arylphorin subunit alpha	4120	83890	108	108	26	26	704	394.696	787.378	2	787.434	-0.0565	0	38.3	0.0029	K	HSYLIR	Q
c9335_g2_i4	Arylphorin subunit alpha	4120	83890	108	108	26	26	704	394.696	787.378	2	787.434	-0.0565	0	39.97	0.0019	K	HSYLIR	Q
c9335_g2_i4	Arylphorin subunit alpha	4120	83890	108	108	26	26	704	394.7	787.386	2	787.434	-0.0479	0	38.35	0.003	K	HSYLIR	Q
c9335_g2_i4	Arylphorin subunit alpha	4120	83890	108	108	26	26	704	394.706	787.398	2	787.434	-0.0359	0	34.02	0.0085	K	HSYLIR	Q
c9335_g2_i4	Arylphorin subunit alpha	4120	83890	108	108	26	26	704	394.715	787.416	2	787.434	-0.018	0	38.35	0.0031	K	HSYLIR	Q
c9335_g2_i4	Arylphorin subunit alpha	4120	83890	108	108	26	26	704	412.715	823.415	2	823.455	-0.0397	0	51.82	9.1e-05	R	HVLSGSPK	P
c9335_g2_i4	Arylphorin subunit alpha	4120	83890	108	108	26	26	704	412.717	823.42	2	823.455	-0.0356	0	58.12	2.4e-05	R	HVLSGSPK	P
c9335_g2_i4	Arylphorin subunit alpha	4120	83890	108	108	26	26	704	412.717	823.42	2	823.455	-0.0356	0	50.17	0.00015	R	HVLSGSPK	P
c9335_g2_i4	Arylphorin subunit alpha	4120	83890	108	108	26	26	704	412.723	823.431	2	823.455	-0.0238	0	55.63	4.5e-05	R	HVLSGSPK	P
c9335_g2_i4	Arylphorin subunit alpha	4120	83890	108	108	26	26	704	432.234	862.453	2	862.491	-0.0383	0	57.41	3.4e-05	K	VLSLFER	V
c9335_g2_i4	Arylphorin subunit alpha	4120	83890	108	108	26	26	704	432.241	862.468	2	862.491	-0.0234	0	54.21	6.9e-05	K	VLSLFER	V
c9335_g2_i4	Arylphorin subunit alpha	4120	83890	108	108	26	26	704	443.202	884.39	2	884.428	-0.038	0	44.6	0.00038	R	FLDAYEK	T
c9335_g2_i4	Arylphorin subunit alpha	4120	83890	108	108	26	26	704	443.207	884.4	2	884.428	-0.0278	0	46.54	0.00027	R	FLDAYEK	T
c9335_g2_i4	Arylphorin subunit alpha	4120	83890	108	108	26	26	704	443.209	884.404	2	884.428	-0.0237	0	42.44	0.00069	R	FLDAYEK	T
c9335_g2_i4	Arylphorin subunit alpha	4120	83890	108	108	26	26	704	443.209	884.404	2	884.428	-0.0237	0	42.5	0.00068	R	FLDAYEK	T
c9335_g2_i4	Arylphorin subunit alpha	4120	83890	108	108	26	26	704	443.219	884.423	2	884.428	-0.0047	0	37.25	0.0028	R	FLDAYEK	T
c9335_g2_i4	Arylphorin subunit alpha	4120	83890	108	108	26	26	704	443.219	884.423	2	884.428	-0.0047	0	35.52	0.0041	R	FLDAYEK	T
c9335_g2_i4	Arylphorin subunit alpha	4120	83890	108	108	26	26	704	491.235	980.456	2	980.481	-0.0257	0	41.26	0.0011	K	TIEFTNEK	S
c9335_g2_i4	Arylphorin subunit alpha	4120	83890	108	108	26	26	704	491.242	980.469	2	980.481	-0.0127	0	43.59	0.00065	K	TIEFTNEK	S
c9335_g2_i4	Arylphorin subunit alpha	4120	83890	108	108	26	26	704	491.242	980.469	2	980.481	-0.0127	0	43.58	0.00065	K	TIEFTNEK	S
c9335_g2_i4	Arylphorin subunit alpha	4120	83890	108	108	26	26	704	491.243	980.472	2	980.481	-0.0096	0	31.98	0.0046	K	TIEFTNEK	S
c9335_g2_i4	Arylphorin subunit alpha	4120	83890	108	108	26	26	704	496.238	990.461	2	990.481	-0.0199	0	80.76	1.2e-07	K	SSQFTFFK	N
c9335_g2_i4	Arylphorin subunit alpha	4120	83890	108	108	26	26	704	496.241	990.468	2	990.481	-0.0126	0	80.68	1.3e-07	K	SSQFTFFK	N
c9335_g2_i4	Arylphorin subunit alpha	4120	83890	108	108	26	26	704	496.241	990.468	2	990.481	-0.0126	0	80.66	1.3e-07	K	SSQFTFFK	N
c9335_g2_i4	Arylphorin subunit alpha	4120	83890	108	108	26	26	704	496.288	990.562	2	990.586	-0.0241	1	36.62	0.0031	K	KVLSLFER	V
c9335_g2_i4	Arylphorin subunit alpha	4120	83890	108	108	26	26	704	498.712	995.41	2	995.439	-0.0292	0	27.8	0.0043	K	YFYNFDK	W
c9335_g2_i4	Arylphorin subunit alpha	4120	83890	108	108	26	26	704	498.716	995.417	2	995.439	-0.022	0	28.82	0.0052	K	YFYNFDK	W
c9335_g2_i4	Arylphorin subunit alpha	4120	83890	108	108	26	26	704	526.748	1051.48	2	1051.53	-0.052	0	46	0.00029	K	WASEYGIVK	E
c9335_g2_i4	Arylphorin subunit alpha	4120	83890	108	108	26	26	704	526.749	1051.48	2	1051.53	-0.0498	0	45.83	0.00018	K	WASEYGIVK	E
c9335_g2_i4	Arylphorin subunit alpha	4120	83890	108	108	26	26	704	526.749	1051.48	2	1051.53	-0.0498	0	45.77	0.00031	K	WASEYGIVK	E
c9335_g2_i4	Arylphorin subunit alpha	4120	83890	108	108	26	26	704	526.751	1051.49	2	1051.53	-0.0453	0	46.81	8.3e-05	K	WASEYGIVK	E
c9335_g2_i4	Arylphorin subunit alpha	4120	83890	108	108	26	26	704	535.762	1069.51	2	1069.56	-0.0458	0	56.16	2.6e-05	R	LNHEPFSVK	V
c9335_g2_i4	Arylphorin subunit alpha	4120	83890	108	108	26	26	704	535.765	1069.52	2	1069.56	-0.0396	0	62.51	6.4e-06	R	LNHEPFSVK	V
c9335_g2_i4	Arylphorin subunit alpha	4120	83890	108	108	26	26	704	357.514	1069.52	3	1069.56	-0.0347	0	47.75	0.0001	R	LNHEPFSVK	V
c9335_g2_i4	Arylphorin subunit alpha	4120	83890	108	108	26	26	704	535.782	1069.55	2	1069.56	-0.0064	0	46.53	0.00026	R	LNHEPFSVK	V
c9335_g2_i4	Arylphorin subunit alpha	4120	83890	108	108	26	26	704	594.797	1187.58	2	1187.62	-0.0426	0	43.7	0.00059	R	IVDYFIQYK	Q
c9335_g2_i4	Arylphorin subunit alpha	4120	83890	108	108	26	26	704	594.797	1187.58	2	1187.62	-0.0426	0	46.17	0.00033	R	IVDYFIQYK	Q
c9335_g2_i4	Arylphorin subunit alpha	4120	83890	108	108	26	26	704	594.799	1187.58	2	1187.62	-0.0388	0	43.8	0.00058	R	IVDYFIQYK	Q
c9335_g2_i4	Arylphorin subunit alpha	4120	83890	108	108	26	26	704	594.806	1187.6	2	1187.62	-0.0251	0	46.2	0.00034	R	IVDYFIQYK	Q
c9335_g2_i4	Arylphorin subunit alpha	4120	83890	108	108	26	26	704	594.81	1187.61	2	1187.62	-0.0167	0	34.27	0.0052	R	IVDYFIQYK	Q
c9335_g2_i4	Arylphorin subunit alpha	4120	83890	108	108	26	26	704	594.81	1187.61	2	1187.62	-0.0167	0	33.17	0.0067	R	IVDYFIQYK	Q
c9335_g2_i4	Arylphorin subunit alpha	4120	83890	108	108	26	26	704	613.783	1225.55	2	1225.62	-0.0724	0	72.37	2.2e-07	K	AVEDFLELYK	T
c9335_g2_i4	Arylphorin subunit alpha	4120	83890	108	108	26	26	704	613.789	1225.56	2	1225.62	-0.0592	0	72.33	2.2e-07	K	AVEDFLELYK	T
c9335_g2_i4	Arylphorin subunit alpha	4120	83890	108	108	26	26	704	613.791	1225.57	2	1225.62	-0.0551	0	72.22	1.9e-07	K	AVEDFLELYK	T
c9335_g2_i4	Arylphorin subunit alpha	4120	83890	108	108	26	26	704	613.8	1225.59	2	1225.62	-0.0369	0	71.89	1.8e-07	K	AVEDFLELYK	T
c9335_g2_i4	Arylphorin subunit alpha	4120	83890	108	108	26	26	704	613.813	1225.61	2	1225.62	-0.0117	0	71.97	2.4e-07	K	AVEDFLELYK	T
c9335_g2_i4	Arylphorin subunit alpha	4120	83890	108	108	26	26	704	613.813	1225.61	2	1225.62	-0.0117	0	72.1	2.3e-07	K	AVEDFLELYK	T
c9335_g2_i4	Arylphorin subunit alpha	4120	83890	108	108	26	26	704	613.82	1225.62	2	1225.62	0.0016	0	51.84	1.5e-05	K	AVEDFLELYK	T
c9335_g2_i4	Arylphorin subunit alpha	4120	83890	108	108	26	26	704	621.261	1240.51	2	1240.54	-0.0285	0	71.88	3.1e-07	R	SNYYDVHSEK	N
c9335_g2_i4	Arylphorin subunit alpha	4120	83890	108	108	26	26	704	621.265	1240.52	2	1240.54	-0.0205	0	48.68	7.2e-05	R	SNYYDVHSEK	N
c9335_g2_i4	Arylphorin subunit alpha	4120	83890	108	108	26	26	704	621.265	1240.52	2	1240.54	-0.0205	0	51.21	4e-05	R	SNYYDVHSEK	N
c9335_g2_i4	Arylphorin subunit alpha	4120	83890	108	108	26	26	704	627.79	1253.57	2	1253.58	-0.0089	0	54.3	1.2e-05	K	QPNMFFEDVK	I
c9335_g2_i4	Arylphorin subunit alpha	4120	83890	108	108	26	26	704	627.79	1253.57	2	1253.58	-0.0089	0	54.19	1.2e-05	K	QPNMFFEDVK	I
c9335_g2_i4	Arylphorin subunit alpha	4120	83890	108	108	26	26	704	650.796	1299.58	2	1299.62	-0.0468	0	53.86	1.2e-05	R	DPAFYQLYQR	I
c9335_g2_i4	Arylphorin subunit alpha	4120	83890	108	108	26	26	704	443.219	1326.63	3	1326.69	-0.0595	1	58.15	5.9e-06	R	HVLSGSPKPYDK	Y
c9335_g2_i4	Arylphorin subunit alpha	4120	83890	108	108	26	26	704	443.231	1326.67	3	1326.69	-0.0224	1	57.94	6.6e-06	R	HVLSGSPKPYDK	Y
c9335_g2_i4	Arylphorin subunit alpha	4120	83890	108	108	26	26	704	664.347	1326.68	2	1326.69	-0.0146	1	58.53	4.5e-06	R	HVLSGSPKPYDK	Y
c9335_g2_i4	Arylphorin subunit alpha	4120	83890	108	108	26	26	704	664.347	1326.68	2	1326.69	-0.0146	1	70.68	4.5e-07	R	HVLSGSPKPYDK	Y
c9335_g2_i4	Arylphorin subunit alpha	4120	83890	108	108	26	26	704	678.828	1355.64	2	1355.69	-0.0455	1	52.38	6.4e-05	K	FKPVDADFVYR	Q
c9335_g2_i4	Arylphorin subunit alpha	4120	83890	108	108	26	26	704	678.838	1355.66	2	1355.69	-0.0261	1	48.64	0.00016	K	FKPVDADFVYR	Q
c9335_g2_i4	Arylphorin subunit alpha	4120	83890	108	108	26	26	704	678.841	1355.67	2	1355.69	-0.0204	1	36.86	0.0024	K	FKPVDADFVYR	Q
c9335_g2_i4	Arylphorin subunit alpha	4120	83890	108	108	26	26	704	452.898	1355.67	3	1355.69	-0.015	1	79.16	5.2e-08	K	FKPVDADFVYR	Q
c9335_g2_i4	Arylphorin subunit alpha	4120	83890	108	108	26	26	704	679.843	1357.67	2	1357.67	0.0003	0	49.26	9.2e-05	K	FFELDWFVQK	L
c9335_g2_i4	Arylphorin subunit alpha	4120	83890	108	108	26	26	704	679.844	1357.67	2	1357.67	0.0024	0	53.24	4.8e-05	K	FFELDWFVQK	L
c9335_g2_i4	Arylphorin subunit alpha	4120	83890	108	108	26	26	704	679.848	1357.68	2	1357.67	0.0101	0	42.66	0.00054	K	FFELDWFVQK	L
c9335_g2_i4	Arylphorin subunit alpha	4120	83890	108	108	26	26	704	689.816	1377.62	2	1377.69	-0.0708	0	60.64	9.3e-06	K	AGLNYNIGSNIDK	Y
c9335_g2_i4	Arylphorin subunit alpha	4120	83890	108	108	26	26	704	689.827	1377.64	2	1377.69	-0.0489	0	55.43	3.4e-05	K	AGLNYNIGSNIDK	Y
c9335_g2_i4	Arylphorin subunit alpha	4120	83890	108	108	26	26	704	515.241	1542.7	3	1542.76	-0.0608	0	45.86	0.00014	K	TFFQYLQQGHFK	A
c9335_g2_i4	Arylphorin subunit alpha	4120	83890	108	108	26	26	704	515.243	1542.71	3	1542.76	-0.054	0	46.37	0.00012	K	TFFQYLQQGHFK	A
c9335_g2_i4	Arylphorin subunit alpha	4120	83890	108	108	26	26	704	772.368	1542.72	2	1542.76	-0.0401	0	58.98	2.9e-06	K	TFFQYLQQGHFK	A
c9335_g2_i4	Arylphorin subunit alpha	4120	83890	108	108	26	26	704	772.368	1542.72	2	1542.76	-0.0401	0	59.6	2.8e-06	K	TFFQYLQQGHFK	A
c9335_g2_i4	Arylphorin subunit alpha	4120	83890	108	108	26	26	704	515.25	1542.73	3	1542.76	-0.0354	0	44.13	0.00019	K	TFFQYLQQGHFK	A
c9335_g2_i4	Arylphorin subunit alpha	4120	83890	108	108	26	26	704	772.371	1542.73	2	1542.76	-0.0338	0	75.5	2.6e-07	K	TFFQYLQQGHFK	A
c9335_g2_i4	Arylphorin subunit alpha	4120	83890	108	108	26	26	704	515.251	1542.73	3	1542.76	-0.0295	0	42.28	0.00016	K	TFFQYLQQGHFK	A
c9335_g2_i4	Arylphorin subunit alpha	4120	83890	108	108	26	26	704	515.253	1542.74	3	1542.76	-0.0244	0	46.44	4.4e-05	K	TFFQYLQQGHFK	A
c9335_g2_i4	Arylphorin subunit alpha	4120	83890	108	108	26	26	704	782.31	1562.61	2	1562.7	-0.0981	0	89.71	2.1e-09	K	DFETFYNTAAWAK	V
c9335_g2_i4	Arylphorin subunit alpha	4120	83890	108	108	26	26	704	782.319	1562.62	2	1562.7	-0.0807	0	90.02	2.6e-09	K	DFETFYNTAAWAK	V
c9335_g2_i4	Arylphorin subunit alpha	4120	83890	108	108	26	26	704	782.328	1562.64	2	1562.7	-0.0634	0	91.39	2.5e-09	K	DFETFYNTAAWAK	V
c9335_g2_i4	Arylphorin subunit alpha	4120	83890	108	108	26	26	704	782.336	1562.66	2	1562.7	-0.0465	0	89.69	4.3e-09	K	DFETFYNTAAWAK	V
c9335_g2_i4	Arylphorin subunit alpha	4120	83890	108	108	26	26	704	782.337	1562.66	2	1562.7	-0.0443	0	93.04	2.1e-09	K	DFETFYNTAAWAK	V
c9335_g2_i4	Arylphorin subunit alpha	4120	83890	108	108	26	26	704	782.345	1562.67	2	1562.7	-0.0293	0	93.21	1.8e-09	K	DFETFYNTAAWAK	V
c9335_g2_i4	Arylphorin subunit alpha	4120	83890	108	108	26	26	704	782.345	1562.67	2	1562.7	-0.0293	0	92.74	2e-09	K	DFETFYNTAAWAK	V
c9335_g2_i4	Arylphorin subunit alpha	4120	83890	108	108	26	26	704	681.309	2040.9	3	2040.99	-0.0903	0	81.18	2.6e-08	K	QYLQPYGYDDLHFVGVK	I
c9335_g2_i4	Arylphorin subunit alpha	4120	83890	108	108	26	26	704	681.309	2040.9	3	2040.99	-0.0903	0	79.04	4.2e-08	K	QYLQPYGYDDLHFVGVK	I
c9335_g2_i4	Arylphorin subunit alpha	4120	83890	108	108	26	26	704	681.318	2040.93	3	2040.99	-0.0625	0	85.66	1.2e-08	K	QYLQPYGYDDLHFVGVK	I
c9335_g2_i4	Arylphorin subunit alpha	4120	83890	108	108	26	26	704	681.323	2040.95	3	2040.99	-0.0459	0	74.12	1.2e-07	K	QYLQPYGYDDLHFVGVK	I
c9335_g2_i4	Arylphorin subunit alpha	4120	83890	108	108	26	26	704	681.328	2040.96	3	2040.99	-0.0307	0	80.06	3.3e-08	K	QYLQPYGYDDLHFVGVK	I
c9335_g2_i4	Arylphorin subunit alpha	4120	83890	108	108	26	26	704	681.328	2040.96	3	2040.99	-0.0307	0	79.2	3.7e-08	K	QYLQPYGYDDLHFVGVK	I
c9335_g2_i4	Arylphorin subunit alpha	4120	83890	108	108	26	26	704	681.328	2040.96	3	2040.99	-0.0307	0	72.51	1.7e-07	K	QYLQPYGYDDLHFVGVK	I
c9335_g2_i4	Arylphorin subunit alpha	4120	83890	108	108	26	26	704	1021.49	2040.96	2	2040.99	-0.0299	0	105.07	1.4e-10	K	QYLQPYGYDDLHFVGVK	I
c9335_g2_i4	Arylphorin subunit alpha	4120	83890	108	108	26	26	704	1042.01	2082.01	2	2082.05	-0.0388	0	75.5	8.3e-08	R	IVNGLGDTPEFSWYLPFK	T
c9335_g2_i4	Arylphorin subunit alpha	4120	83890	108	108	26	26	704	1042.02	2082.02	2	2082.05	-0.0274	0	52.2	1.3e-05	R	IVNGLGDTPEFSWYLPFK	T
c9335_g2_i4	Arylphorin subunit alpha	4120	83890	108	108	26	26	704	1042.02	2082.02	2	2082.05	-0.0274	0	74.81	1.2e-07	R	IVNGLGDTPEFSWYLPFK	T
c9335_g2_i4	Arylphorin subunit alpha	4120	83890	108	108	26	26	704	1042.02	2082.02	2	2082.05	-0.0274	0	71.54	2e-07	R	IVNGLGDTPEFSWYLPFK	T
c9335_g2_i4	Arylphorin subunit alpha	4120	83890	108	108	26	26	704	1042.02	2082.03	2	2082.05	-0.0122	0	55.85	5.8e-06	R	IVNGLGDTPEFSWYLPFK	T
c9335_g2_i4	Arylphorin subunit alpha	4120	83890	108	108	26	26	704	1042.02	2082.03	2	2082.05	-0.0122	0	71.58	1.9e-07	R	IVNGLGDTPEFSWYLPFK	T
c9335_g2_i4	Arylphorin subunit alpha	4120	83890	108	108	26	26	704	1049.01	2096.01	2	2096.06	-0.0512	0	95.41	1.1e-09	K	GEVFPYQLNVPSYITQNK	A
c9335_g2_i4	Arylphorin subunit alpha	4120	83890	108	108	26	26	704	1049.01	2096.01	2	2096.06	-0.0512	0	80.02	3.1e-08	K	GEVFPYQLNVPSYITQNK	A
c9335_g2_i4	Arylphorin subunit alpha	4120	83890	108	108	26	26	704	1049.01	2096.01	2	2096.06	-0.0504	0	95.59	1.1e-09	K	GEVFPYQLNVPSYITQNK	A
c9335_g2_i4	Arylphorin subunit alpha	4120	83890	108	108	26	26	704	1049.02	2096.02	2	2096.06	-0.0398	0	95.51	1.1e-09	K	GEVFPYQLNVPSYITQNK	A
c9335_g2_i4	Arylphorin subunit alpha	4120	83890	108	108	26	26	704	1049.02	2096.02	2	2096.06	-0.0398	0	81.53	2.3e-08	K	GEVFPYQLNVPSYITQNK	A
c9335_g2_i4	Arylphorin subunit alpha	4120	83890	108	108	26	26	704	1049.03	2096.04	2	2096.06	-0.0218	0	65.77	6.8e-07	K	GEVFPYQLNVPSYITQNK	A
c9335_g2_i4	Arylphorin subunit alpha	4120	83890	108	108	26	26	704	1049.03	2096.04	2	2096.06	-0.0218	0	52.94	1.1e-05	K	GEVFPYQLNVPSYITQNK	A
c7420_g1_i1	Chitinase-like protein EN03	4036	48361	107	107	26	26	433	370.211	738.407	2	738.391	0.0159	0	31.74	0.004	R	TITNYK	T
c7420_g1_i1	Chitinase-like protein EN03	4036	48361	107	107	26	26	433	403.738	805.462	2	805.47	-0.0072	1	37.71	0.0032	K	TKYPGLK	V
c7420_g1_i1	Chitinase-like protein EN03	4036	48361	107	107	26	26	433	403.748	805.48	2	805.47	0.0106	1	28.84	0.021	K	TKYPGLK	V
c7420_g1_i1	Chitinase-like protein EN03	4036	48361	107	107	26	26	433	419.726	837.438	2	837.428	0.0105	0	26.8	0.03	K	GMQPHLR	K
c7420_g1_i1	Chitinase-like protein EN03	4036	48361	107	107	26	26	433	427.724	853.433	2	853.423	0.0098	0	23.63	0.0079	K	GMQPHLR	K
c7420_g1_i1	Chitinase-like protein EN03	4036	48361	107	107	26	26	433	427.727	853.439	2	853.423	0.0165	0	20.61	0.019	K	GMQPHLR	K
c7420_g1_i1	Chitinase-like protein EN03	4036	48361	107	107	26	26	433	427.727	853.439	2	853.423	0.0165	0	23.19	0.019	K	GMQPHLR	K
c7420_g1_i1	Chitinase-like protein EN03	4036	48361	107	107	26	26	433	431.224	860.433	2	860.418	0.0146	0	39.01	0.00064	R	FGTYAFR	L
c7420_g1_i1	Chitinase-like protein EN03	4036	48361	107	107	26	26	433	431.224	860.434	2	860.418	0.0155	0	42.86	0.00012	R	FGTYAFR	L
c7420_g1_i1	Chitinase-like protein EN03	4036	48361	107	107	26	26	433	446.752	891.49	2	891.481	0.0087	0	59.04	2.5e-05	R	EGFTALVR	E
c7420_g1_i1	Chitinase-like protein EN03	4036	48361	107	107	26	26	433	446.755	891.496	2	891.481	0.0149	0	58.77	2.6e-05	R	EGFTALVR	E
c7420_g1_i1	Chitinase-like protein EN03	4036	48361	107	107	26	26	433	446.755	891.496	2	891.481	0.0149	0	63.81	8.2e-06	R	EGFTALVR	E
c7420_g1_i1	Chitinase-like protein EN03	4036	48361	107	107	26	26	433	482.263	962.512	2	962.53	-0.0176	0	31.74	0.0063	K	LINPNHQK	G
c7420_g1_i1	Chitinase-like protein EN03	4036	48361	107	107	26	26	433	482.263	962.512	2	962.53	-0.0176	0	47.61	0.00033	K	LINPNHQK	G
c7420_g1_i1	Chitinase-like protein EN03	4036	48361	107	107	26	26	433	482.263	962.512	2	962.53	-0.0176	0	26.06	0.023	K	LINPNHQK	G
c7420_g1_i1	Chitinase-like protein EN03	4036	48361	107	107	26	26	433	482.272	962.53	2	962.53	0.0005	0	52.4	0.0001	K	LINPNHQK	G
c7420_g1_i1	Chitinase-like protein EN03	4036	48361	107	107	26	26	433	321.858	962.551	3	962.53	0.0212	0	24.82	0.015	K	LINPNHQK	G
c7420_g1_i1	Chitinase-like protein EN03	4036	48361	107	107	26	26	433	547.764	1093.51	2	1093.53	-0.0159	0	60.98	1.9e-06	K	TFGTTPVDEK	E
c7420_g1_i1	Chitinase-like protein EN03	4036	48361	107	107	26	26	433	550.841	1099.67	2	1099.68	-0.0079	0	48.91	0.00013	K	IVLAIPTFAR	T
c7420_g1_i1	Chitinase-like protein EN03	4036	48361	107	107	26	26	433	550.845	1099.67	2	1099.68	-0.0003	0	47.46	0.00016	K	IVLAIPTFAR	T
c7420_g1_i1	Chitinase-like protein EN03	4036	48361	107	107	26	26	433	550.845	1099.68	2	1099.68	0.0005	0	35.49	0.0006	K	IVLAIPTFAR	T
c7420_g1_i1	Chitinase-like protein EN03	4036	48361	107	107	26	26	433	611.823	1221.63	2	1221.62	0.008	1	46.53	0.00032	K	KTFGTTPVDEK	E
c7420_g1_i1	Chitinase-like protein EN03	4036	48361	107	107	26	26	433	636.334	1270.65	2	1270.65	0.0073	0	73.55	6e-07	R	STWGSIWHGIK	K
c7420_g1_i1	Chitinase-like protein EN03	4036	48361	107	107	26	26	433	636.34	1270.66	2	1270.65	0.0187	0	18.05	0.02	R	STWGSIWHGIK	K
c7420_g1_i1	Chitinase-like protein EN03	4036	48361	107	107	26	26	433	636.34	1270.66	2	1270.65	0.0187	0	55.6	3.7e-05	R	STWGSIWHGIK	K
c7420_g1_i1	Chitinase-like protein EN03	4036	48361	107	107	26	26	433	639.348	1276.68	2	1276.68	0.0036	0	64.44	4.5e-06	K	YNLLLESAQAR	T
c7420_g1_i1	Chitinase-like protein EN03	4036	48361	107	107	26	26	433	639.353	1276.69	2	1276.68	0.0136	0	75.19	3.6e-07	K	YNLLLESAQAR	T
c7420_g1_i1	Chitinase-like protein EN03	4036	48361	107	107	26	26	433	674.863	1347.71	2	1347.75	-0.0395	0	100.66	5e-10	R	TAFVNSGVLLATR	Y
c7420_g1_i1	Chitinase-like protein EN03	4036	48361	107	107	26	26	433	674.863	1347.71	2	1347.75	-0.0395	0	96.04	2.1e-09	R	TAFVNSGVLLATR	Y
c7420_g1_i1	Chitinase-like protein EN03	4036	48361	107	107	26	26	433	696.871	1391.73	2	1391.72	0.0051	1	34.19	0.0011	R	GLCTGDKYPLLR	A
c7420_g1_i1	Chitinase-like protein EN03	4036	48361	107	107	26	26	433	696.874	1391.73	2	1391.72	0.0099	1	43.15	9.8e-05	R	GLCTGDKYPLLR	A
c7420_g1_i1	Chitinase-like protein EN03	4036	48361	107	107	26	26	433	464.923	1391.75	3	1391.72	0.025	1	19.25	0.016	R	GLCTGDKYPLLR	A
c7420_g1_i1	Chitinase-like protein EN03	4036	48361	107	107	26	26	433	464.923	1391.75	3	1391.72	0.025	1	33.1	0.0024	R	GLCTGDKYPLLR	A
c7420_g1_i1	Chitinase-like protein EN03	4036	48361	107	107	26	26	433	700.387	1398.76	2	1398.74	0.0192	1	25.04	0.0097	R	STWGSIWHGIKK	T
c7420_g1_i1	Chitinase-like protein EN03	4036	48361	107	107	26	26	433	700.387	1398.76	2	1398.74	0.0192	1	22.98	0.017	R	STWGSIWHGIKK	T
c7420_g1_i1	Chitinase-like protein EN03	4036	48361	107	107	26	26	433	707.832	1413.65	2	1413.69	-0.0434	0	62.06	3.3e-06	K	MVPLNENLDVDR	S
c7420_g1_i1	Chitinase-like protein EN03	4036	48361	107	107	26	26	433	707.839	1413.66	2	1413.69	-0.0296	0	55.74	1.2e-05	K	MVPLNENLDVDR	S
c7420_g1_i1	Chitinase-like protein EN03	4036	48361	107	107	26	26	433	707.841	1413.67	2	1413.69	-0.0252	0	57.36	8.2e-06	K	MVPLNENLDVDR	S
c7420_g1_i1	Chitinase-like protein EN03	4036	48361	107	107	26	26	433	715.845	1429.68	2	1429.69	-0.0117	0	64.88	8.3e-07	K	MVPLNENLDVDR	S
c7420_g1_i1	Chitinase-like protein EN03	4036	48361	107	107	26	26	433	715.848	1429.68	2	1429.69	-0.006	0	68.72	3.6e-07	K	MVPLNENLDVDR	S
c7420_g1_i1	Chitinase-like protein EN03	4036	48361	107	107	26	26	433	715.85	1429.69	2	1429.69	-0.0016	0	38.62	0.00024	K	MVPLNENLDVDR	S
c7420_g1_i1	Chitinase-like protein EN03	4036	48361	107	107	26	26	433	715.85	1429.69	2	1429.69	-0.0016	0	38.72	0.00023	K	MVPLNENLDVDR	S
c7420_g1_i1	Chitinase-like protein EN03	4036	48361	107	107	26	26	433	742.833	1483.65	2	1483.67	-0.0176	0	60.37	2.5e-06	K	TEGMLSYPEVCAK	L
c7420_g1_i1	Chitinase-like protein EN03	4036	48361	107	107	26	26	433	742.833	1483.65	2	1483.67	-0.0176	0	62.78	3.6e-06	K	TEGMLSYPEVCAK	L
c7420_g1_i1	Chitinase-like protein EN03	4036	48361	107	107	26	26	433	742.842	1483.67	2	1483.67	0.0007	0	61.17	1.8e-06	K	TEGMLSYPEVCAK	L
c7420_g1_i1	Chitinase-like protein EN03	4036	48361	107	107	26	26	433	750.839	1499.66	2	1499.66	0.0002	0	65.34	8e-07	K	TEGMLSYPEVCAK	L
c7420_g1_i1	Chitinase-like protein EN03	4036	48361	107	107	26	26	433	750.84	1499.67	2	1499.66	0.0025	0	59.35	2.7e-06	K	TEGMLSYPEVCAK	L
c7420_g1_i1	Chitinase-like protein EN03	4036	48361	107	107	26	26	433	750.84	1499.67	2	1499.66	0.0025	0	61.16	1.8e-06	K	TEGMLSYPEVCAK	L
c7420_g1_i1	Chitinase-like protein EN03	4036	48361	107	107	26	26	433	819.855	1637.7	2	1637.77	-0.0722	0	66.15	1e-06	K	EADYATPLYTPQNR	N
c7420_g1_i1	Chitinase-like protein EN03	4036	48361	107	107	26	26	433	819.86	1637.71	2	1637.77	-0.0624	0	66.45	1.1e-06	K	EADYATPLYTPQNR	N
c7420_g1_i1	Chitinase-like protein EN03	4036	48361	107	107	26	26	433	819.879	1637.74	2	1637.77	-0.0244	0	51.07	1.6e-05	K	EADYATPLYTPQNR	N
c7420_g1_i1	Chitinase-like protein EN03	4036	48361	107	107	26	26	433	829.42	1656.83	2	1656.82	0.0058	0	42	0.00012	K	VLLSVGGEADTEDPQK	Y
c7420_g1_i1	Chitinase-like protein EN03	4036	48361	107	107	26	26	433	829.42	1656.83	2	1656.82	0.0058	0	78.85	4e-08	K	VLLSVGGEADTEDPQK	Y
c7420_g1_i1	Chitinase-like protein EN03	4036	48361	107	107	26	26	433	852.404	1702.79	2	1702.8	-0.0057	0	71.16	2.1e-07	R	YNFDGIDLSWQFAK	Y
c7420_g1_i1	Chitinase-like protein EN03	4036	48361	107	107	26	26	433	852.408	1702.8	2	1702.8	0.0027	0	67.66	4.5e-07	R	YNFDGIDLSWQFAK	Y
c7420_g1_i1	Chitinase-like protein EN03	4036	48361	107	107	26	26	433	852.414	1702.81	2	1702.8	0.0151	0	70.82	2.3e-07	R	YNFDGIDLSWQFAK	Y
c7420_g1_i1	Chitinase-like protein EN03	4036	48361	107	107	26	26	433	852.414	1702.81	2	1702.8	0.0151	0	69.72	2.9e-07	R	YNFDGIDLSWQFAK	Y
c7420_g1_i1	Chitinase-like protein EN03	4036	48361	107	107	26	26	433	858.907	1715.8	2	1715.81	-0.0112	1	50.72	2.9e-05	K	TFGTTPVDEKEAEHR	E
c7420_g1_i1	Chitinase-like protein EN03	4036	48361	107	107	26	26	433	858.907	1715.8	2	1715.81	-0.0112	1	65.96	1.1e-06	K	TFGTTPVDEKEAEHR	E
c7420_g1_i1	Chitinase-like protein EN03	4036	48361	107	107	26	26	433	858.914	1715.81	2	1715.81	0.0016	1	21.92	0.012	K	TFGTTPVDEKEAEHR	E
c7420_g1_i1	Chitinase-like protein EN03	4036	48361	107	107	26	26	433	858.914	1715.81	2	1715.81	0.0016	1	26.86	0.01	K	TFGTTPVDEKEAEHR	E
c7420_g1_i1	Chitinase-like protein EN03	4036	48361	107	107	26	26	433	876.428	1750.84	2	1750.86	-0.0143	0	71.68	1.9e-07	K	NLGGVSLIDLSMDDFR	G
c7420_g1_i1	Chitinase-like protein EN03	4036	48361	107	107	26	26	433	876.428	1750.84	2	1750.86	-0.0137	0	58.2	4.1e-06	K	NLGGVSLIDLSMDDFR	G
c7420_g1_i1	Chitinase-like protein EN03	4036	48361	107	107	26	26	433	876.429	1750.84	2	1750.86	-0.0123	0	99.05	5.2e-10	K	NLGGVSLIDLSMDDFR	G
c7420_g1_i1	Chitinase-like protein EN03	4036	48361	107	107	26	26	433	876.429	1750.84	2	1750.86	-0.0123	0	92.62	2.1e-09	K	NLGGVSLIDLSMDDFR	G
c7420_g1_i1	Chitinase-like protein EN03	4036	48361	107	107	26	26	433	876.432	1750.85	2	1750.86	-0.0069	0	44.32	7e-05	K	NLGGVSLIDLSMDDFR	G
c7420_g1_i1	Chitinase-like protein EN03	4036	48361	107	107	26	26	433	876.432	1750.85	2	1750.86	-0.0069	0	37.36	0.00031	K	NLGGVSLIDLSMDDFR	G
c7420_g1_i1	Chitinase-like protein EN03	4036	48361	107	107	26	26	433	884.431	1766.85	2	1766.85	-0.0044	0	61.54	1.7e-06	K	NLGGVSLIDLSMDDFR	G
c7420_g1_i1	Chitinase-like protein EN03	4036	48361	107	107	26	26	433	884.431	1766.85	2	1766.85	-0.0031	0	45.81	5.1e-05	K	NLGGVSLIDLSMDDFR	G
c7420_g1_i1	Chitinase-like protein EN03	4036	48361	107	107	26	26	433	884.431	1766.85	2	1766.85	-0.0031	0	52.43	1.2e-05	K	NLGGVSLIDLSMDDFR	G
c7420_g1_i1	Chitinase-like protein EN03	4036	48361	107	107	26	26	433	884.432	1766.85	2	1766.85	-0.0012	0	28.99	0.0019	K	NLGGVSLIDLSMDDFR	G
c7420_g1_i1	Chitinase-like protein EN03	4036	48361	107	107	26	26	433	884.432	1766.85	2	1766.85	-0.0012	0	14.42	0.044	K	NLGGVSLIDLSMDDFR	G
c7420_g1_i1	Chitinase-like protein EN03	4036	48361	107	107	26	26	433	884.435	1766.86	2	1766.85	0.0051	0	64.62	8.7e-07	K	NLGGVSLIDLSMDDFR	G
c7420_g1_i1	Chitinase-like protein EN03	4036	48361	107	107	26	26	433	884.435	1766.86	2	1766.85	0.0051	0	68	4.2e-07	K	NLGGVSLIDLSMDDFR	G
c7420_g1_i1	Chitinase-like protein EN03	4036	48361	107	107	26	26	433	808.395	2422.16	3	2422.2	-0.0387	0	83.87	2.1e-08	R	NALLNADADVAYWLQNHAPAQK	I
c7420_g1_i1	Chitinase-like protein EN03	4036	48361	107	107	26	26	433	808.4	2422.18	3	2422.2	-0.0237	0	101.61	3.5e-10	R	NALLNADADVAYWLQNHAPAQK	I
c7420_g1_i1	Chitinase-like protein EN03	4036	48361	107	107	26	26	433	808.4	2422.18	3	2422.2	-0.0237	0	78.34	7.3e-08	R	NALLNADADVAYWLQNHAPAQK	I
c7420_g1_i1	Chitinase-like protein EN03	4036	48361	107	107	26	26	433	808.404	2422.19	3	2422.2	-0.0116	0	91.55	3.4e-09	R	NALLNADADVAYWLQNHAPAQK	I
c7420_g1_i1	Chitinase-like protein EN03	4036	48361	107	107	26	26	433	808.404	2422.19	3	2422.2	-0.0116	0	78.63	6.7e-08	R	NALLNADADVAYWLQNHAPAQK	I
c7420_g1_i1	Chitinase-like protein EN03	4036	48361	107	107	26	26	433	808.404	2422.19	3	2422.2	-0.0116	0	53.16	2.4e-05	R	NALLNADADVAYWLQNHAPAQK	I
c7420_g1_i1	Chitinase-like protein EN03	4036	48361	107	107	26	26	433	1212.1	2422.19	2	2422.2	-0.0101	0	53.84	2e-05	R	NALLNADADVAYWLQNHAPAQK	I
c7420_g1_i1	Chitinase-like protein EN03	4036	48361	107	107	26	26	433	808.405	2422.19	3	2422.2	-0.01	0	52.06	3e-05	R	NALLNADADVAYWLQNHAPAQK	I
c7420_g1_i1	Chitinase-like protein EN03	4036	48361	107	107	26	26	433	808.405	2422.19	3	2422.2	-0.01	0	43.91	0.0002	R	NALLNADADVAYWLQNHAPAQK	I
c7420_g1_i1	Chitinase-like protein EN03	4036	48361	107	107	26	26	433	1246.05	2490.08	2	2490.09	-0.0127	0	87.63	4.8e-09	R	LPDDNGEGGLWVSYEDPDTAGQR	A
c7420_g1_i1	Chitinase-like protein EN03	4036	48361	107	107	26	26	433	1246.05	2490.08	2	2490.09	-0.0127	0	99.65	3e-10	R	LPDDNGEGGLWVSYEDPDTAGQR	A
c7420_g1_i1	Chitinase-like protein EN03	4036	48361	107	107	26	26	433	1246.05	2490.08	2	2490.09	-0.0119	0	72.07	1.7e-07	R	LPDDNGEGGLWVSYEDPDTAGQR	A
c7420_g1_i1	Chitinase-like protein EN03	4036	48361	107	107	26	26	433	1246.05	2490.08	2	2490.09	-0.0119	0	87.86	4.6e-09	R	LPDDNGEGGLWVSYEDPDTAGQR	A
c7420_g1_i1	Chitinase-like protein EN03	4036	48361	107	107	26	26	433	1246.05	2490.08	2	2490.09	-0.0097	0	90.46	2.5e-09	R	LPDDNGEGGLWVSYEDPDTAGQR	A
c7420_g1_i1	Chitinase-like protein EN03	4036	48361	107	107	26	26	433	831.045	2490.11	3	2490.09	0.0191	0	33.59	0.0015	R	LPDDNGEGGLWVSYEDPDTAGQR	A
c7420_g1_i1	Chitinase-like protein EN03	4036	48361	107	107	26	26	433	831.045	2490.11	3	2490.09	0.0191	0	28.11	0.0052	R	LPDDNGEGGLWVSYEDPDTAGQR	A
c7420_g1_i1	Chitinase-like protein EN03	4036	48361	107	107	26	26	433	855.077	2562.21	3	2562.22	-0.0151	0	73.84	1.6e-07	K	LDADSEIAGVPPVHADGPGEAGPYTK	T
c7420_g1_i1	Chitinase-like protein EN03	4036	48361	107	107	26	26	433	855.077	2562.21	3	2562.22	-0.0151	0	80.42	3.4e-08	K	LDADSEIAGVPPVHADGPGEAGPYTK	T
c7420_g1_i1	Chitinase-like protein EN03	4036	48361	107	107	26	26	433	855.077	2562.21	3	2562.22	-0.013	0	90.52	3.4e-09	K	LDADSEIAGVPPVHADGPGEAGPYTK	T
c7420_g1_i1	Chitinase-like protein EN03	4036	48361	107	107	26	26	433	855.079	2562.22	3	2562.22	-0.0083	0	77.89	6.3e-08	K	LDADSEIAGVPPVHADGPGEAGPYTK	T
c7420_g1_i1	Chitinase-like protein EN03	4036	48361	107	107	26	26	433	855.081	2562.22	3	2562.22	-0.0041	0	73.18	1.9e-07	K	LDADSEIAGVPPVHADGPGEAGPYTK	T
c7420_g1_i1	Chitinase-like protein EN03	4036	48361	107	107	26	26	433	972.838	2915.49	3	2915.49	0.0051	1	82.9	1.2e-08	K	VLLSVGGEADTEDPQKYNLLLESAQAR	T
c7420_g1_i1	Chitinase-like protein EN03	4036	48361	107	107	26	26	433	972.838	2915.49	3	2915.49	0.0051	1	58.96	2.9e-06	K	VLLSVGGEADTEDPQKYNLLLESAQAR	T
c7420_g1_i1	Chitinase-like protein EN03	4036	48361	107	107	26	26	433	972.838	2915.49	3	2915.49	0.0056	1	59.53	2.6e-06	K	VLLSVGGEADTEDPQKYNLLLESAQAR	T
c7420_g1_i1	Chitinase-like protein EN03	4036	48361	107	107	26	26	433	972.838	2915.49	3	2915.49	0.0057	1	86.47	5.2e-09	K	VLLSVGGEADTEDPQKYNLLLESAQAR	T
c7420_g1_i1	Chitinase-like protein EN03	4036	48361	107	107	26	26	433	972.839	2915.5	3	2915.49	0.0088	1	50.48	2e-05	K	VLLSVGGEADTEDPQKYNLLLESAQAR	T
c7420_g1_i1	Chitinase-like protein EN03	4036	48361	107	107	26	26	433	972.84	2915.5	3	2915.49	0.0119	1	46.23	5.2e-05	K	VLLSVGGEADTEDPQKYNLLLESAQAR	T
c7420_g1_i1	Chitinase-like protein EN03	4036	48361	107	107	26	26	433	972.84	2915.5	3	2915.49	0.0119	1	39.16	0.00027	K	VLLSVGGEADTEDPQKYNLLLESAQAR	T
c7420_g1_i1	Chitinase-like protein EN03	4036	48361	107	107	26	26	433	993.494	2977.46	3	2977.45	0.0148	1	53.55	1.7e-05	R	TWKLDADSEIAGVPPVHADGPGEAGPYTK	T
c7420_g1_i1	Chitinase-like protein EN03	4036	48361	107	107	26	26	433	993.494	2977.46	3	2977.45	0.0148	1	42.39	0.00022	R	TWKLDADSEIAGVPPVHADGPGEAGPYTK	T
c7420_g1_i1	Chitinase-like protein EN03	4036	48361	107	107	26	26	433	993.494	2977.46	3	2977.45	0.0148	1	60.61	3.3e-06	R	TWKLDADSEIAGVPPVHADGPGEAGPYTK	T
c7420_g1_i1	Chitinase-like protein EN03	4036	48361	107	107	26	26	433	993.495	2977.46	3	2977.45	0.0174	1	53.24	1.8e-05	R	TWKLDADSEIAGVPPVHADGPGEAGPYTK	T
c7420_g1_i1	Chitinase-like protein EN03	4036	48361	107	107	26	26	433	993.495	2977.46	3	2977.45	0.0174	1	34.74	0.0013	R	TWKLDADSEIAGVPPVHADGPGEAGPYTK	T
c9335_g2_i3	Arylphorin subunit alpha	3948	84135	99	99	27	27	704	373.211	744.407	2	744.413	-0.0057	0	32.73	0.013	K	LNTGVNK	V
c9335_g2_i3	Arylphorin subunit alpha	3948	84135	99	99	27	27	704	397.718	793.422	2	793.445	-0.0226	0	49.2	0.00021	R	HVLGGSPK	P
c9335_g2_i3	Arylphorin subunit alpha	3948	84135	99	99	27	27	704	397.719	793.423	2	793.445	-0.0215	0	43.63	0.00074	R	HVLGGSPK	P
c9335_g2_i3	Arylphorin subunit alpha	3948	84135	99	99	27	27	704	397.722	793.429	2	793.445	-0.0151	0	34.26	0.0062	R	HVLGGSPK	P
c9335_g2_i3	Arylphorin subunit alpha	3948	84135	99	99	27	27	704	407.712	813.41	2	813.438	-0.0281	0	35.36	0.0046	K	YSYLIR	Q
c9335_g2_i3	Arylphorin subunit alpha	3948	84135	99	99	27	27	704	407.715	813.415	2	813.438	-0.0238	0	35.3	0.0046	K	YSYLIR	Q
c9335_g2_i3	Arylphorin subunit alpha	3948	84135	99	99	27	27	704	432.234	862.453	2	862.491	-0.0383	0	57.41	3.4e-05	K	VLSLFER	V
c9335_g2_i3	Arylphorin subunit alpha	3948	84135	99	99	27	27	704	432.241	862.468	2	862.491	-0.0234	0	54.21	6.9e-05	K	VLSLFER	V
c9335_g2_i3	Arylphorin subunit alpha	3948	84135	99	99	27	27	704	451.205	900.396	2	900.423	-0.0264	0	36.68	0.0027	R	FLDSYEK	T
c9335_g2_i3	Arylphorin subunit alpha	3948	84135	99	99	27	27	704	451.205	900.396	2	900.423	-0.0264	0	34.05	0.0049	R	FLDSYEK	T
c9335_g2_i3	Arylphorin subunit alpha	3948	84135	99	99	27	27	704	451.208	900.402	2	900.423	-0.0214	0	40.43	0.0011	R	FLDSYEK	T
c9335_g2_i3	Arylphorin subunit alpha	3948	84135	99	99	27	27	704	451.217	900.42	2	900.423	-0.003	0	42.31	0.00094	R	FLDSYEK	T
c9335_g2_i3	Arylphorin subunit alpha	3948	84135	99	99	27	27	704	457.736	913.458	2	913.502	-0.0445	0	44.17	0.00059	K	DLHFVGVK	I
c9335_g2_i3	Arylphorin subunit alpha	3948	84135	99	99	27	27	704	457.737	913.459	2	913.502	-0.043	0	37.78	0.0026	K	DLHFVGVK	I
c9335_g2_i3	Arylphorin subunit alpha	3948	84135	99	99	27	27	704	457.737	913.459	2	913.502	-0.043	0	38.2	0.0023	K	DLHFVGVK	I
c9335_g2_i3	Arylphorin subunit alpha	3948	84135	99	99	27	27	704	457.741	913.468	2	913.502	-0.0344	0	41.89	0.001	K	DLHFVGVK	I
c9335_g2_i3	Arylphorin subunit alpha	3948	84135	99	99	27	27	704	475.223	948.432	2	948.455	-0.023	0	43.48	0.00061	K	EVDFTNPK	A
c9335_g2_i3	Arylphorin subunit alpha	3948	84135	99	99	27	27	704	475.225	948.435	2	948.455	-0.0204	0	38.47	0.0019	K	EVDFTNPK	A
c9335_g2_i3	Arylphorin subunit alpha	3948	84135	99	99	27	27	704	475.226	948.438	2	948.455	-0.0171	0	43.43	0.00062	K	EVDFTNPK	A
c9335_g2_i3	Arylphorin subunit alpha	3948	84135	99	99	27	27	704	475.235	948.456	2	948.455	0.0007	0	37.8	0.0026	K	EVDFTNPK	A
c9335_g2_i3	Arylphorin subunit alpha	3948	84135	99	99	27	27	704	475.235	948.456	2	948.455	0.0007	0	37.77	0.0026	K	EVDFTNPK	A
c9335_g2_i3	Arylphorin subunit alpha	3948	84135	99	99	27	27	704	496.288	990.562	2	990.586	-0.0241	1	36.62	0.0031	K	KVLSLFER	V
c9335_g2_i3	Arylphorin subunit alpha	3948	84135	99	99	27	27	704	498.712	995.41	2	995.439	-0.0292	0	27.8	0.0043	K	YFYNFDK	W
c9335_g2_i3	Arylphorin subunit alpha	3948	84135	99	99	27	27	704	498.716	995.417	2	995.439	-0.022	0	28.82	0.0052	K	YFYNFDK	W
c9335_g2_i3	Arylphorin subunit alpha	3948	84135	99	99	27	27	704	526.748	1051.48	2	1051.53	-0.052	0	46	0.00029	K	WASEYGIVK	E
c9335_g2_i3	Arylphorin subunit alpha	3948	84135	99	99	27	27	704	526.749	1051.48	2	1051.53	-0.0498	0	45.83	0.00018	K	WASEYGIVK	E
c9335_g2_i3	Arylphorin subunit alpha	3948	84135	99	99	27	27	704	526.749	1051.48	2	1051.53	-0.0498	0	45.77	0.00031	K	WASEYGIVK	E
c9335_g2_i3	Arylphorin subunit alpha	3948	84135	99	99	27	27	704	526.751	1051.49	2	1051.53	-0.0453	0	46.81	8.3e-05	K	WASEYGIVK	E
c9335_g2_i3	Arylphorin subunit alpha	3948	84135	99	99	27	27	704	563.263	1124.51	2	1124.52	-0.005	0	68.43	1.7e-06	K	SDIACDAVFK	I
c9335_g2_i3	Arylphorin subunit alpha	3948	84135	99	99	27	27	704	602.294	1202.57	2	1202.6	-0.023	0	53.83	5.4e-05	K	QYLQPYTYK	D
c9335_g2_i3	Arylphorin subunit alpha	3948	84135	99	99	27	27	704	602.294	1202.57	2	1202.6	-0.023	0	47.07	0.00026	K	QYLQPYTYK	D
c9335_g2_i3	Arylphorin subunit alpha	3948	84135	99	99	27	27	704	602.297	1202.58	2	1202.6	-0.0188	0	51.29	9.8e-05	K	QYLQPYTYK	D
c9335_g2_i3	Arylphorin subunit alpha	3948	84135	99	99	27	27	704	613.263	1224.51	2	1224.54	-0.0296	0	61.97	1.5e-06	R	SNYFDVHSEK	N
c9335_g2_i3	Arylphorin subunit alpha	3948	84135	99	99	27	27	704	613.27	1224.52	2	1224.54	-0.0162	0	52.86	1.1e-05	R	SNYFDVHSEK	N
c9335_g2_i3	Arylphorin subunit alpha	3948	84135	99	99	27	27	704	613.271	1224.53	2	1224.54	-0.0138	0	48.64	2.7e-05	R	SNYFDVHSEK	N
c9335_g2_i3	Arylphorin subunit alpha	3948	84135	99	99	27	27	704	613.783	1225.55	2	1225.62	-0.0724	0	72.37	2.2e-07	K	AVEDFLELYK	T
c9335_g2_i3	Arylphorin subunit alpha	3948	84135	99	99	27	27	704	613.789	1225.56	2	1225.62	-0.0592	0	72.33	2.2e-07	K	AVEDFLELYK	T
c9335_g2_i3	Arylphorin subunit alpha	3948	84135	99	99	27	27	704	613.791	1225.57	2	1225.62	-0.0551	0	72.22	1.9e-07	K	AVEDFLELYK	T
c9335_g2_i3	Arylphorin subunit alpha	3948	84135	99	99	27	27	704	613.8	1225.59	2	1225.62	-0.0369	0	71.89	1.8e-07	K	AVEDFLELYK	T
c9335_g2_i3	Arylphorin subunit alpha	3948	84135	99	99	27	27	704	613.813	1225.61	2	1225.62	-0.0117	0	71.97	2.4e-07	K	AVEDFLELYK	T
c9335_g2_i3	Arylphorin subunit alpha	3948	84135	99	99	27	27	704	613.813	1225.61	2	1225.62	-0.0117	0	72.1	2.3e-07	K	AVEDFLELYK	T
c9335_g2_i3	Arylphorin subunit alpha	3948	84135	99	99	27	27	704	613.82	1225.62	2	1225.62	0.0016	0	51.84	1.5e-05	K	AVEDFLELYK	T
c9335_g2_i3	Arylphorin subunit alpha	3948	84135	99	99	27	27	704	627.79	1253.57	2	1253.58	-0.0089	0	54.3	1.2e-05	K	QPNMFFEDVK	I
c9335_g2_i3	Arylphorin subunit alpha	3948	84135	99	99	27	27	704	627.79	1253.57	2	1253.58	-0.0089	0	54.19	1.2e-05	K	QPNMFFEDVK	I
c9335_g2_i3	Arylphorin subunit alpha	3948	84135	99	99	27	27	704	648.303	1294.59	2	1294.63	-0.038	0	64.34	1.6e-06	K	EDSLPTTEIYK	Y
c9335_g2_i3	Arylphorin subunit alpha	3948	84135	99	99	27	27	704	648.311	1294.61	2	1294.63	-0.0214	0	67.04	7.5e-07	K	EDSLPTTEIYK	Y
c9335_g2_i3	Arylphorin subunit alpha	3948	84135	99	99	27	27	704	433.222	1296.64	3	1296.68	-0.0389	1	49.25	0.00013	R	HVLGGSPKPYDK	Y
c9335_g2_i3	Arylphorin subunit alpha	3948	84135	99	99	27	27	704	433.229	1296.67	3	1296.68	-0.0167	1	64.51	3.8e-06	R	HVLGGSPKPYDK	Y
c9335_g2_i3	Arylphorin subunit alpha	3948	84135	99	99	27	27	704	650.796	1299.58	2	1299.62	-0.0468	0	53.86	1.2e-05	R	DPAFYQLYQR	I
c9335_g2_i3	Arylphorin subunit alpha	3948	84135	99	99	27	27	704	678.828	1355.64	2	1355.69	-0.0455	1	52.38	6.4e-05	K	FKPVDADFVYR	Q
c9335_g2_i3	Arylphorin subunit alpha	3948	84135	99	99	27	27	704	678.838	1355.66	2	1355.69	-0.0261	1	48.64	0.00016	K	FKPVDADFVYR	Q
c9335_g2_i3	Arylphorin subunit alpha	3948	84135	99	99	27	27	704	678.841	1355.67	2	1355.69	-0.0204	1	36.86	0.0024	K	FKPVDADFVYR	Q
c9335_g2_i3	Arylphorin subunit alpha	3948	84135	99	99	27	27	704	452.898	1355.67	3	1355.69	-0.015	1	79.16	5.2e-08	K	FKPVDADFVYR	Q
c9335_g2_i3	Arylphorin subunit alpha	3948	84135	99	99	27	27	704	687.823	1373.63	2	1373.67	-0.0342	0	62.39	2.8e-06	K	FYELDWFVQK	L
c9335_g2_i3	Arylphorin subunit alpha	3948	84135	99	99	27	27	704	687.828	1373.64	2	1373.67	-0.0235	0	60.38	2.9e-06	K	FYELDWFVQK	L
c9335_g2_i3	Arylphorin subunit alpha	3948	84135	99	99	27	27	704	687.833	1373.65	2	1373.67	-0.0149	0	65.05	1.3e-06	K	FYELDWFVQK	L
c9335_g2_i3	Arylphorin subunit alpha	3948	84135	99	99	27	27	704	687.838	1373.66	2	1373.67	-0.0042	0	59.97	2.4e-06	K	FYELDWFVQK	L
c9335_g2_i3	Arylphorin subunit alpha	3948	84135	99	99	27	27	704	687.841	1373.67	2	1373.67	0.001	0	55.97	5.6e-06	K	FYELDWFVQK	L
c9335_g2_i3	Arylphorin subunit alpha	3948	84135	99	99	27	27	704	689.816	1377.62	2	1377.69	-0.0708	0	60.64	9.3e-06	K	AGLNYNIGSNIDK	Y
c9335_g2_i3	Arylphorin subunit alpha	3948	84135	99	99	27	27	704	689.827	1377.64	2	1377.69	-0.0489	0	55.43	3.4e-05	K	AGLNYNIGSNIDK	Y
c9335_g2_i3	Arylphorin subunit alpha	3948	84135	99	99	27	27	704	705.837	1409.66	2	1409.68	-0.0225	1	60.99	1.9e-06	K	AFDKEVDFTNPK	A
c9335_g2_i3	Arylphorin subunit alpha	3948	84135	99	99	27	27	704	705.837	1409.66	2	1409.68	-0.0225	1	70.87	3.8e-07	K	AFDKEVDFTNPK	A
c9335_g2_i3	Arylphorin subunit alpha	3948	84135	99	99	27	27	704	705.841	1409.67	2	1409.68	-0.0144	1	52.47	1.2e-05	K	AFDKEVDFTNPK	A
c9335_g2_i3	Arylphorin subunit alpha	3948	84135	99	99	27	27	704	705.841	1409.67	2	1409.68	-0.0144	1	70.09	2.7e-07	K	AFDKEVDFTNPK	A
c9335_g2_i3	Arylphorin subunit alpha	3948	84135	99	99	27	27	704	470.898	1409.67	3	1409.68	-0.011	1	55.92	5.7e-06	K	AFDKEVDFTNPK	A
c9335_g2_i3	Arylphorin subunit alpha	3948	84135	99	99	27	27	704	470.898	1409.67	3	1409.68	-0.011	1	45.43	5.5e-05	K	AFDKEVDFTNPK	A
c9335_g2_i3	Arylphorin subunit alpha	3948	84135	99	99	27	27	704	470.902	1409.69	3	1409.68	0.0026	1	42.77	9.8e-05	K	AFDKEVDFTNPK	A
c9335_g2_i3	Arylphorin subunit alpha	3948	84135	99	99	27	27	704	515.241	1542.7	3	1542.76	-0.0608	0	45.86	0.00014	K	TFFQYLQQGHFK	A
c9335_g2_i3	Arylphorin subunit alpha	3948	84135	99	99	27	27	704	515.243	1542.71	3	1542.76	-0.054	0	46.37	0.00012	K	TFFQYLQQGHFK	A
c9335_g2_i3	Arylphorin subunit alpha	3948	84135	99	99	27	27	704	772.368	1542.72	2	1542.76	-0.0401	0	58.98	2.9e-06	K	TFFQYLQQGHFK	A
c9335_g2_i3	Arylphorin subunit alpha	3948	84135	99	99	27	27	704	772.368	1542.72	2	1542.76	-0.0401	0	59.6	2.8e-06	K	TFFQYLQQGHFK	A
c9335_g2_i3	Arylphorin subunit alpha	3948	84135	99	99	27	27	704	515.25	1542.73	3	1542.76	-0.0354	0	44.13	0.00019	K	TFFQYLQQGHFK	A
c9335_g2_i3	Arylphorin subunit alpha	3948	84135	99	99	27	27	704	772.371	1542.73	2	1542.76	-0.0338	0	75.5	2.6e-07	K	TFFQYLQQGHFK	A
c9335_g2_i3	Arylphorin subunit alpha	3948	84135	99	99	27	27	704	515.251	1542.73	3	1542.76	-0.0295	0	42.28	0.00016	K	TFFQYLQQGHFK	A
c9335_g2_i3	Arylphorin subunit alpha	3948	84135	99	99	27	27	704	515.253	1542.74	3	1542.76	-0.0244	0	46.44	4.4e-05	K	TFFQYLQQGHFK	A
c9335_g2_i3	Arylphorin subunit alpha	3948	84135	99	99	27	27	704	782.31	1562.61	2	1562.7	-0.0981	0	89.71	2.1e-09	K	DFETFYNTAAWAK	V
c9335_g2_i3	Arylphorin subunit alpha	3948	84135	99	99	27	27	704	782.319	1562.62	2	1562.7	-0.0807	0	90.02	2.6e-09	K	DFETFYNTAAWAK	V
c9335_g2_i3	Arylphorin subunit alpha	3948	84135	99	99	27	27	704	782.328	1562.64	2	1562.7	-0.0634	0	91.39	2.5e-09	K	DFETFYNTAAWAK	V
c9335_g2_i3	Arylphorin subunit alpha	3948	84135	99	99	27	27	704	782.336	1562.66	2	1562.7	-0.0465	0	89.69	4.3e-09	K	DFETFYNTAAWAK	V
c9335_g2_i3	Arylphorin subunit alpha	3948	84135	99	99	27	27	704	782.337	1562.66	2	1562.7	-0.0443	0	93.04	2.1e-09	K	DFETFYNTAAWAK	V
c9335_g2_i3	Arylphorin subunit alpha	3948	84135	99	99	27	27	704	782.345	1562.67	2	1562.7	-0.0293	0	93.21	1.8e-09	K	DFETFYNTAAWAK	V
c9335_g2_i3	Arylphorin subunit alpha	3948	84135	99	99	27	27	704	782.345	1562.67	2	1562.7	-0.0293	0	92.74	2e-09	K	DFETFYNTAAWAK	V
c9335_g2_i3	Arylphorin subunit alpha	3948	84135	99	99	27	27	704	968.464	1934.91	2	1934.95	-0.0392	0	123.81	2.8e-12	K	TGYYSQLSTGFLPFAQR	S
c9335_g2_i3	Arylphorin subunit alpha	3948	84135	99	99	27	27	704	968.464	1934.91	2	1934.95	-0.0392	0	127.49	1.2e-12	K	TGYYSQLSTGFLPFAQR	S
c9335_g2_i3	Arylphorin subunit alpha	3948	84135	99	99	27	27	704	968.468	1934.92	2	1934.95	-0.0313	0	100.38	3.9e-10	K	TGYYSQLSTGFLPFAQR	S
c9335_g2_i3	Arylphorin subunit alpha	3948	84135	99	99	27	27	704	968.478	1934.94	2	1934.95	-0.0115	0	63.91	1e-06	K	TGYYSQLSTGFLPFAQR	S
c9335_g2_i3	Arylphorin subunit alpha	3948	84135	99	99	27	27	704	1042.01	2082.01	2	2082.05	-0.0388	0	75.5	8.3e-08	R	IVNGLGDTPEFSWYLPFK	T
c9335_g2_i3	Arylphorin subunit alpha	3948	84135	99	99	27	27	704	1042.02	2082.02	2	2082.05	-0.0274	0	52.2	1.3e-05	R	IVNGLGDTPEFSWYLPFK	T
c9335_g2_i3	Arylphorin subunit alpha	3948	84135	99	99	27	27	704	1042.02	2082.02	2	2082.05	-0.0274	0	74.81	1.2e-07	R	IVNGLGDTPEFSWYLPFK	T
c9335_g2_i3	Arylphorin subunit alpha	3948	84135	99	99	27	27	704	1042.02	2082.02	2	2082.05	-0.0274	0	71.54	2e-07	R	IVNGLGDTPEFSWYLPFK	T
c9335_g2_i3	Arylphorin subunit alpha	3948	84135	99	99	27	27	704	1042.02	2082.03	2	2082.05	-0.0122	0	55.85	5.8e-06	R	IVNGLGDTPEFSWYLPFK	T
c9335_g2_i3	Arylphorin subunit alpha	3948	84135	99	99	27	27	704	1042.02	2082.03	2	2082.05	-0.0122	0	71.58	1.9e-07	R	IVNGLGDTPEFSWYLPFK	T
c9335_g2_i3	Arylphorin subunit alpha	3948	84135	99	99	27	27	704	1049.01	2096.01	2	2096.06	-0.0512	0	95.41	1.1e-09	K	GEVFPYQLNVPSYITQNK	A
c9335_g2_i3	Arylphorin subunit alpha	3948	84135	99	99	27	27	704	1049.01	2096.01	2	2096.06	-0.0512	0	80.02	3.1e-08	K	GEVFPYQLNVPSYITQNK	A
c9335_g2_i3	Arylphorin subunit alpha	3948	84135	99	99	27	27	704	1049.01	2096.01	2	2096.06	-0.0504	0	95.59	1.1e-09	K	GEVFPYQLNVPSYITQNK	A
c9335_g2_i3	Arylphorin subunit alpha	3948	84135	99	99	27	27	704	1049.02	2096.02	2	2096.06	-0.0398	0	95.51	1.1e-09	K	GEVFPYQLNVPSYITQNK	A
c9335_g2_i3	Arylphorin subunit alpha	3948	84135	99	99	27	27	704	1049.02	2096.02	2	2096.06	-0.0398	0	81.53	2.3e-08	K	GEVFPYQLNVPSYITQNK	A
c9335_g2_i3	Arylphorin subunit alpha	3948	84135	99	99	27	27	704	1049.03	2096.04	2	2096.06	-0.0218	0	65.77	6.8e-07	K	GEVFPYQLNVPSYITQNK	A
c9335_g2_i3	Arylphorin subunit alpha	3948	84135	99	99	27	27	704	1049.03	2096.04	2	2096.06	-0.0218	0	52.94	1.1e-05	K	GEVFPYQLNVPSYITQNK	A
c9406_g2_i1	Basic juvenile hormone-suppressible protein 2	3889	88316	115	115	38	38	741	372.198	742.381	2	742.365	0.0165	0	26.13	0.042	R	YYLER	L
c9406_g2_i1	Basic juvenile hormone-suppressible protein 2	3889	88316	115	115	38	38	741	372.198	742.381	2	742.365	0.0165	0	26.57	0.038	R	YYLER	L
c9406_g2_i1	Basic juvenile hormone-suppressible protein 2	3889	88316	115	115	38	38	741	400.185	798.355	2	798.341	0.0145	0	35.51	0.0027	K	EDHWGR	V
c9406_g2_i1	Basic juvenile hormone-suppressible protein 2	3889	88316	115	115	38	38	741	443.239	884.463	2	884.428	0.0347	0	27.05	0.033	K	DFDTFLK	T
c9406_g2_i1	Basic juvenile hormone-suppressible protein 2	3889	88316	115	115	38	38	741	468.757	935.499	2	935.496	0.0025	0	49.81	0.00017	K	LIYGEVDK	T
c9406_g2_i1	Basic juvenile hormone-suppressible protein 2	3889	88316	115	115	38	38	741	472.751	943.487	2	943.509	-0.0218	0	55.67	5.3e-05	R	VIDINTNR	L
c9406_g2_i1	Basic juvenile hormone-suppressible protein 2	3889	88316	115	115	38	38	741	484.248	966.482	2	966.502	-0.02	1	37.31	0.0025	K	DTTLDKFK	T
c9406_g2_i1	Basic juvenile hormone-suppressible protein 2	3889	88316	115	115	38	38	741	484.269	966.523	2	966.502	0.0203	1	33.57	0.0056	K	DTTLDKFK	T
c9406_g2_i1	Basic juvenile hormone-suppressible protein 2	3889	88316	115	115	38	38	741	500.748	999.482	2	999.452	0.0303	0	34.74	0.00055	K	SDMVFMVR	K
c9406_g2_i1	Basic juvenile hormone-suppressible protein 2	3889	88316	115	115	38	38	741	506.261	1010.51	2	1010.52	-0.0104	0	58.87	1.7e-05	R	FDNYVVVR	D
c9406_g2_i1	Basic juvenile hormone-suppressible protein 2	3889	88316	115	115	38	38	741	506.265	1010.51	2	1010.52	-0.0037	0	54.87	4.3e-05	R	FDNYVVVR	D
c9406_g2_i1	Basic juvenile hormone-suppressible protein 2	3889	88316	115	115	38	38	741	509.793	1017.57	2	1017.56	0.0106	0	33	0.0047	K	GFIEINGLR	F
c9406_g2_i1	Basic juvenile hormone-suppressible protein 2	3889	88316	115	115	38	38	741	513.277	1024.54	2	1024.53	0.006	1	57.06	2.8e-05	R	KDFVVDFR	S
c9406_g2_i1	Basic juvenile hormone-suppressible protein 2	3889	88316	115	115	38	38	741	522.756	1043.5	2	1043.54	-0.0428	0	65.47	3.9e-06	K	HDVATQFVK	M
c9406_g2_i1	Basic juvenile hormone-suppressible protein 2	3889	88316	115	115	38	38	741	523.261	1044.51	2	1044.54	-0.0344	0	54.12	6.4e-05	K	MPLGFPLDR	H
c9406_g2_i1	Basic juvenile hormone-suppressible protein 2	3889	88316	115	115	38	38	741	523.261	1044.51	2	1044.54	-0.0344	0	65.46	4.7e-06	K	MPLGFPLDR	H
c9406_g2_i1	Basic juvenile hormone-suppressible protein 2	3889	88316	115	115	38	38	741	523.264	1044.51	2	1044.54	-0.0288	0	65.59	4.7e-06	K	MPLGFPLDR	H
c9406_g2_i1	Basic juvenile hormone-suppressible protein 2	3889	88316	115	115	38	38	741	523.268	1044.52	2	1044.54	-0.021	0	65.48	4.9e-06	K	MPLGFPLDR	H
c9406_g2_i1	Basic juvenile hormone-suppressible protein 2	3889	88316	115	115	38	38	741	527.259	1052.5	2	1052.5	0.0063	1	33.93	0.0054	R	EMFDKDLR	N
c9406_g2_i1	Basic juvenile hormone-suppressible protein 2	3889	88316	115	115	38	38	741	527.264	1052.51	2	1052.5	0.0172	1	37.42	0.0025	R	EMFDKDLR	N
c9406_g2_i1	Basic juvenile hormone-suppressible protein 2	3889	88316	115	115	38	38	741	531.283	1060.55	2	1060.54	0.0133	0	38.71	0.0024	K	MPLGFPLDR	H
c9406_g2_i1	Basic juvenile hormone-suppressible protein 2	3889	88316	115	115	38	38	741	534.246	1066.48	2	1066.52	-0.0423	0	55	3.8e-05	R	NFQTGFPTR	L
c9406_g2_i1	Basic juvenile hormone-suppressible protein 2	3889	88316	115	115	38	38	741	534.26	1066.51	2	1066.53	-0.0277	0	51.65	2.6e-05	K	EDLYFPGVK	I
c9406_g2_i1	Basic juvenile hormone-suppressible protein 2	3889	88316	115	115	38	38	741	534.262	1066.51	2	1066.52	-0.0094	0	43.29	0.00062	R	NFQTGFPTR	L
c9406_g2_i1	Basic juvenile hormone-suppressible protein 2	3889	88316	115	115	38	38	741	534.262	1066.51	2	1066.52	-0.0094	0	33.62	0.0025	R	NFQTGFPTR	L
c9406_g2_i1	Basic juvenile hormone-suppressible protein 2	3889	88316	115	115	38	38	741	534.266	1066.52	2	1066.53	-0.0164	0	51.71	2.8e-05	K	EDLYFPGVK	I
c9406_g2_i1	Basic juvenile hormone-suppressible protein 2	3889	88316	115	115	38	38	741	534.266	1066.52	2	1066.53	-0.0164	0	51.72	5.6e-05	K	EDLYFPGVK	I
c9406_g2_i1	Basic juvenile hormone-suppressible protein 2	3889	88316	115	115	38	38	741	538.214	1074.41	2	1074.45	-0.0343	0	73.01	1.9e-07	K	HDDMEMLGK	L
c9406_g2_i1	Basic juvenile hormone-suppressible protein 2	3889	88316	115	115	38	38	741	539.753	1077.49	2	1077.55	-0.0582	1	38.28	0.002	K	KIETVSDMR	E
c9406_g2_i1	Basic juvenile hormone-suppressible protein 2	3889	88316	115	115	38	38	741	539.753	1077.49	2	1077.55	-0.0582	1	52.48	7.6e-05	K	KIETVSDMR	E
c9406_g2_i1	Basic juvenile hormone-suppressible protein 2	3889	88316	115	115	38	38	741	554.234	1106.45	2	1106.44	0.0161	0	47.48	0.00012	K	HDDMEMLGK	L
c9406_g2_i1	Basic juvenile hormone-suppressible protein 2	3889	88316	115	115	38	38	741	559.336	1116.66	2	1116.63	0.0245	0	45.04	6.6e-05	K	FVDVIIFHK	K
c9406_g2_i1	Basic juvenile hormone-suppressible protein 2	3889	88316	115	115	38	38	741	559.336	1116.66	2	1116.63	0.0245	0	55.62	1.5e-05	K	FVDVIIFHK	K
c9406_g2_i1	Basic juvenile hormone-suppressible protein 2	3889	88316	115	115	38	38	741	560.837	1119.66	2	1119.64	0.0242	0	63.18	4.3e-06	R	IIDLVCLFK	L
c9406_g2_i1	Basic juvenile hormone-suppressible protein 2	3889	88316	115	115	38	38	741	570.792	1139.57	2	1139.57	0.0001	0	56.75	3.1e-05	R	DPVFYMLQK	R
c9406_g2_i1	Basic juvenile hormone-suppressible protein 2	3889	88316	115	115	38	38	741	570.792	1139.57	2	1139.57	0.0001	0	54.33	5.4e-05	R	DPVFYMLQK	R
c9406_g2_i1	Basic juvenile hormone-suppressible protein 2	3889	88316	115	115	38	38	741	570.799	1139.58	2	1139.57	0.0144	0	62.76	7.8e-06	R	DPVFYMLQK	R
c9406_g2_i1	Basic juvenile hormone-suppressible protein 2	3889	88316	115	115	38	38	741	578.795	1155.58	2	1155.56	0.0127	0	49.68	0.00015	R	DPVFYMLQK	R
c9406_g2_i1	Basic juvenile hormone-suppressible protein 2	3889	88316	115	115	38	38	741	578.795	1155.58	2	1155.56	0.0127	0	40.64	0.0012	R	DPVFYMLQK	R
c9406_g2_i1	Basic juvenile hormone-suppressible protein 2	3889	88316	115	115	38	38	741	593.808	1185.6	2	1185.61	-0.0134	0	65.25	3.6e-06	R	GEIFTLHVDR	Q
c9406_g2_i1	Basic juvenile hormone-suppressible protein 2	3889	88316	115	115	38	38	741	593.811	1185.61	2	1185.61	-0.0074	0	71.89	7.8e-07	R	GEIFTLHVDR	Q
c9406_g2_i1	Basic juvenile hormone-suppressible protein 2	3889	88316	115	115	38	38	741	607.313	1212.61	2	1212.6	0.012	1	44.71	0.0004	K	TKSDMVFMVR	K
c9406_g2_i1	Basic juvenile hormone-suppressible protein 2	3889	88316	115	115	38	38	741	622.292	1242.57	2	1242.58	-0.0131	0	60.56	7.7e-06	R	HSYDMHNLVK	D
c9406_g2_i1	Basic juvenile hormone-suppressible protein 2	3889	88316	115	115	38	38	741	415.202	1242.58	3	1242.58	0.003	0	21.16	0.032	R	HSYDMHNLVK	D
c9406_g2_i1	Basic juvenile hormone-suppressible protein 2	3889	88316	115	115	38	38	741	415.202	1242.58	3	1242.58	0.003	0	22.35	0.008	R	HSYDMHNLVK	D
c9406_g2_i1	Basic juvenile hormone-suppressible protein 2	3889	88316	115	115	38	38	741	415.209	1242.6	3	1242.58	0.0226	0	17.02	0.025	R	HSYDMHNLVK	D
c9406_g2_i1	Basic juvenile hormone-suppressible protein 2	3889	88316	115	115	38	38	741	415.209	1242.6	3	1242.58	0.0226	0	22.09	0.0085	R	HSYDMHNLVK	D
c9406_g2_i1	Basic juvenile hormone-suppressible protein 2	3889	88316	115	115	38	38	741	415.21	1242.61	3	1242.58	0.0266	0	22.47	0.0078	R	HSYDMHNLVK	D
c9406_g2_i1	Basic juvenile hormone-suppressible protein 2	3889	88316	115	115	38	38	741	646.804	1291.59	2	1291.65	-0.0583	1	60.32	1.1e-05	R	VYLNDEDRLR	Y
c9406_g2_i1	Basic juvenile hormone-suppressible protein 2	3889	88316	115	115	38	38	741	729.386	1456.76	2	1456.77	-0.0167	0	66.07	2.7e-06	K	LLNHVTEPLMYK	E
c9406_g2_i1	Basic juvenile hormone-suppressible protein 2	3889	88316	115	115	38	38	741	729.386	1456.76	2	1456.77	-0.0167	0	78.84	1.5e-07	K	LLNHVTEPLMYK	E
c9406_g2_i1	Basic juvenile hormone-suppressible protein 2	3889	88316	115	115	38	38	741	729.389	1456.76	2	1456.77	-0.0123	0	76.12	2.8e-07	K	LLNHVTEPLMYK	E
c9406_g2_i1	Basic juvenile hormone-suppressible protein 2	3889	88316	115	115	38	38	741	486.607	1456.8	3	1456.77	0.025	0	54.71	7.4e-06	K	LLNHVTEPLMYK	E
c9406_g2_i1	Basic juvenile hormone-suppressible protein 2	3889	88316	115	115	38	38	741	486.607	1456.8	3	1456.77	0.025	0	55.79	5.9e-06	K	LLNHVTEPLMYK	E
c9406_g2_i1	Basic juvenile hormone-suppressible protein 2	3889	88316	115	115	38	38	741	737.388	1472.76	2	1472.77	-0.0091	0	56.2	1.4e-05	K	LLNHVTEPLMYK	E
c9406_g2_i1	Basic juvenile hormone-suppressible protein 2	3889	88316	115	115	38	38	741	737.392	1472.77	2	1472.77	-0.0002	0	46.68	0.0001	K	LLNHVTEPLMYK	E
c9406_g2_i1	Basic juvenile hormone-suppressible protein 2	3889	88316	115	115	38	38	741	491.94	1472.8	3	1472.77	0.027	0	34.75	0.003	K	LLNHVTEPLMYK	E
c9406_g2_i1	Basic juvenile hormone-suppressible protein 2	3889	88316	115	115	38	38	741	491.94	1472.8	3	1472.77	0.027	0	31.57	0.0044	K	LLNHVTEPLMYK	E
c9406_g2_i1	Basic juvenile hormone-suppressible protein 2	3889	88316	115	115	38	38	741	744.376	1486.74	2	1486.77	-0.0333	0	33.57	0.0049	R	LNFVELDSFLYK	L
c9406_g2_i1	Basic juvenile hormone-suppressible protein 2	3889	88316	115	115	38	38	741	744.376	1486.74	2	1486.77	-0.0333	0	79.59	1.2e-07	R	LNFVELDSFLYK	L
c9406_g2_i1	Basic juvenile hormone-suppressible protein 2	3889	88316	115	115	38	38	741	744.376	1486.74	2	1486.77	-0.0333	0	85.59	3.1e-08	R	LNFVELDSFLYK	L
c9406_g2_i1	Basic juvenile hormone-suppressible protein 2	3889	88316	115	115	38	38	741	744.377	1486.74	2	1486.77	-0.0313	0	67.88	1.8e-06	R	LNFVELDSFLYK	L
c9406_g2_i1	Basic juvenile hormone-suppressible protein 2	3889	88316	115	115	38	38	741	744.378	1486.74	2	1486.77	-0.0289	0	77.7	1.9e-07	R	LNFVELDSFLYK	L
c9406_g2_i1	Basic juvenile hormone-suppressible protein 2	3889	88316	115	115	38	38	741	744.378	1486.74	2	1486.77	-0.0289	0	85.55	3.1e-08	R	LNFVELDSFLYK	L
c9406_g2_i1	Basic juvenile hormone-suppressible protein 2	3889	88316	115	115	38	38	741	744.389	1486.76	2	1486.77	-0.0079	0	85.56	3.1e-08	R	LNFVELDSFLYK	L
c9406_g2_i1	Basic juvenile hormone-suppressible protein 2	3889	88316	115	115	38	38	741	744.403	1486.79	2	1486.77	0.0205	0	50.14	0.0001	R	LNFVELDSFLYK	L
c9406_g2_i1	Basic juvenile hormone-suppressible protein 2	3889	88316	115	115	38	38	741	744.405	1486.8	2	1486.77	0.0253	0	66.35	2.3e-06	R	LNFVELDSFLYK	L
c9406_g2_i1	Basic juvenile hormone-suppressible protein 2	3889	88316	115	115	38	38	741	744.405	1486.8	2	1486.77	0.0253	0	54.09	3.8e-05	R	LNFVELDSFLYK	L
c9406_g2_i1	Basic juvenile hormone-suppressible protein 2	3889	88316	115	115	38	38	741	744.406	1486.8	2	1486.77	0.0276	0	46.45	0.00022	R	LNFVELDSFLYK	L
c9406_g2_i1	Basic juvenile hormone-suppressible protein 2	3889	88316	115	115	38	38	741	753.858	1505.7	2	1505.73	-0.0324	0	95.25	2.5e-09	R	HIDVGTFFTPNMK	F
c9406_g2_i1	Basic juvenile hormone-suppressible protein 2	3889	88316	115	115	38	38	741	753.859	1505.7	2	1505.73	-0.0302	0	103.35	4e-10	R	HIDVGTFFTPNMK	F
c9406_g2_i1	Basic juvenile hormone-suppressible protein 2	3889	88316	115	115	38	38	741	753.871	1505.73	2	1505.73	-0.0061	0	102.43	5.5e-10	R	HIDVGTFFTPNMK	F
c9406_g2_i1	Basic juvenile hormone-suppressible protein 2	3889	88316	115	115	38	38	741	808.392	1614.77	2	1614.8	-0.0333	0	88.11	5.5e-09	R	LIDNVDMNILDANR	K
c9406_g2_i1	Basic juvenile hormone-suppressible protein 2	3889	88316	115	115	38	38	741	808.4	1614.78	2	1614.8	-0.0189	0	96.06	1.9e-09	R	LIDNVDMNILDANR	K
c9406_g2_i1	Basic juvenile hormone-suppressible protein 2	3889	88316	115	115	38	38	741	808.405	1614.8	2	1614.8	-0.007	0	68.65	5.5e-07	R	LIDNVDMNILDANR	K
c9406_g2_i1	Basic juvenile hormone-suppressible protein 2	3889	88316	115	115	38	38	741	808.405	1614.8	2	1614.8	-0.007	0	59	2.9e-06	R	LIDNVDMNILDANR	K
c9406_g2_i1	Basic juvenile hormone-suppressible protein 2	3889	88316	115	115	38	38	741	816.406	1630.8	2	1630.8	-0.0014	0	77.22	2e-07	R	LIDNVDMNILDANR	K
c9406_g2_i1	Basic juvenile hormone-suppressible protein 2	3889	88316	115	115	38	38	741	816.42	1630.83	2	1630.79	0.0363	0	13.93	0.049	K	EVVTMFHMLYYAK	D
c9406_g2_i1	Basic juvenile hormone-suppressible protein 2	3889	88316	115	115	38	38	741	816.421	1630.83	2	1630.79	0.0381	0	47.74	0.00018	K	EVVTMFHMLYYAK	D
c9406_g2_i1	Basic juvenile hormone-suppressible protein 2	3889	88316	115	115	38	38	741	829.899	1657.78	2	1657.76	0.0208	0	38.88	0.00072	K	NFNIEDSLEWYTK	H
c9406_g2_i1	Basic juvenile hormone-suppressible protein 2	3889	88316	115	115	38	38	741	829.9	1657.78	2	1657.76	0.0222	0	59.62	2.7e-06	K	NFNIEDSLEWYTK	H
c9406_g2_i1	Basic juvenile hormone-suppressible protein 2	3889	88316	115	115	38	38	741	829.9	1657.78	2	1657.76	0.0222	0	46.98	5.5e-05	K	NFNIEDSLEWYTK	H
c9406_g2_i1	Basic juvenile hormone-suppressible protein 2	3889	88316	115	115	38	38	741	829.9	1657.78	2	1657.76	0.0222	0	26.26	0.0034	K	NFNIEDSLEWYTK	H
c9406_g2_i1	Basic juvenile hormone-suppressible protein 2	3889	88316	115	115	38	38	741	871.453	1740.89	2	1740.87	0.019	0	66.72	1.9e-06	R	LSVGLGNIEEFSWYK	T
c9406_g2_i1	Basic juvenile hormone-suppressible protein 2	3889	88316	115	115	38	38	741	871.455	1740.9	2	1740.87	0.0232	0	48.11	3.1e-05	R	LSVGLGNIEEFSWYK	T
c9406_g2_i1	Basic juvenile hormone-suppressible protein 2	3889	88316	115	115	38	38	741	872.445	1742.88	2	1742.9	-0.0234	1	88.65	1.2e-08	R	LIDNVDMNILDANRK	D
c9406_g2_i1	Basic juvenile hormone-suppressible protein 2	3889	88316	115	115	38	38	741	872.445	1742.88	2	1742.9	-0.0234	1	101.32	6.8e-10	R	LIDNVDMNILDANRK	D
c9406_g2_i1	Basic juvenile hormone-suppressible protein 2	3889	88316	115	115	38	38	741	872.445	1742.88	2	1742.9	-0.023	1	97.33	1.7e-09	R	LIDNVDMNILDANRK	D
c9406_g2_i1	Basic juvenile hormone-suppressible protein 2	3889	88316	115	115	38	38	741	581.974	1742.9	3	1742.9	0.0007	1	67.86	1.5e-06	R	LIDNVDMNILDANRK	D
c9406_g2_i1	Basic juvenile hormone-suppressible protein 2	3889	88316	115	115	38	38	741	581.975	1742.9	3	1742.9	0.0039	1	63.5	4e-06	R	LIDNVDMNILDANRK	D
c9406_g2_i1	Basic juvenile hormone-suppressible protein 2	3889	88316	115	115	38	38	741	878.957	1755.9	2	1755.91	-0.0089	1	35.11	0.00051	R	LPSYTKEDLYFPGVK	I
c9406_g2_i1	Basic juvenile hormone-suppressible protein 2	3889	88316	115	115	38	38	741	878.957	1755.9	2	1755.91	-0.0089	1	28.5	0.0021	R	LPSYTKEDLYFPGVK	I
c9406_g2_i1	Basic juvenile hormone-suppressible protein 2	3889	88316	115	115	38	38	741	586.311	1755.91	3	1755.91	0.0041	1	28.28	0.0022	R	LPSYTKEDLYFPGVK	I
c9406_g2_i1	Basic juvenile hormone-suppressible protein 2	3889	88316	115	115	38	38	741	880.44	1758.87	2	1758.89	-0.0271	1	91.69	5.7e-09	R	LIDNVDMNILDANRK	D
c9406_g2_i1	Basic juvenile hormone-suppressible protein 2	3889	88316	115	115	38	38	741	587.304	1758.89	3	1758.89	-0.0045	1	69.46	9.6e-07	R	LIDNVDMNILDANRK	D
c9406_g2_i1	Basic juvenile hormone-suppressible protein 2	3889	88316	115	115	38	38	741	919.486	1836.96	2	1836.94	0.013	1	78.63	5.8e-08	R	STTLFDKMPLGFPLDR	H
c9406_g2_i1	Basic juvenile hormone-suppressible protein 2	3889	88316	115	115	38	38	741	919.486	1836.96	2	1836.94	0.013	1	65.07	2e-06	R	STTLFDKMPLGFPLDR	H
c9406_g2_i1	Basic juvenile hormone-suppressible protein 2	3889	88316	115	115	38	38	741	919.487	1836.96	2	1836.94	0.0144	1	95.95	1.7e-09	R	STTLFDKMPLGFPLDR	H
c9406_g2_i1	Basic juvenile hormone-suppressible protein 2	3889	88316	115	115	38	38	741	919.487	1836.96	2	1836.94	0.0155	1	81.02	5.1e-08	R	STTLFDKMPLGFPLDR	H
c9406_g2_i1	Basic juvenile hormone-suppressible protein 2	3889	88316	115	115	38	38	741	919.491	1836.97	2	1836.94	0.0229	1	61.35	4.7e-06	R	STTLFDKMPLGFPLDR	H
c9406_g2_i1	Basic juvenile hormone-suppressible protein 2	3889	88316	115	115	38	38	741	613.331	1836.97	3	1836.94	0.0254	1	58.47	4.9e-06	R	STTLFDKMPLGFPLDR	H
c9406_g2_i1	Basic juvenile hormone-suppressible protein 2	3889	88316	115	115	38	38	741	613.331	1836.97	3	1836.94	0.0254	1	65.85	7.6e-07	R	STTLFDKMPLGFPLDR	H
c9406_g2_i1	Basic juvenile hormone-suppressible protein 2	3889	88316	115	115	38	38	741	613.332	1836.97	3	1836.94	0.0285	1	48.2	3.6e-05	R	STTLFDKMPLGFPLDR	H
c9406_g2_i1	Basic juvenile hormone-suppressible protein 2	3889	88316	115	115	38	38	741	613.332	1836.97	3	1836.94	0.0302	1	53.78	1.2e-05	R	STTLFDKMPLGFPLDR	H
c9406_g2_i1	Basic juvenile hormone-suppressible protein 2	3889	88316	115	115	38	38	741	613.333	1836.98	3	1836.94	0.0327	1	57.19	5.3e-06	R	STTLFDKMPLGFPLDR	H
c9406_g2_i1	Basic juvenile hormone-suppressible protein 2	3889	88316	115	115	38	38	741	614.354	1840.04	3	1840.01	0.0317	1	43.41	0.00016	R	LNHKPFTVTLDILSDK	T
c9406_g2_i1	Basic juvenile hormone-suppressible protein 2	3889	88316	115	115	38	38	741	614.357	1840.05	3	1840.01	0.0386	1	40.04	0.00032	R	LNHKPFTVTLDILSDK	T
c9406_g2_i1	Basic juvenile hormone-suppressible protein 2	3889	88316	115	115	38	38	741	614.358	1840.05	3	1840.01	0.0426	1	18.17	0.048	R	LNHKPFTVTLDILSDK	T
c9406_g2_i1	Basic juvenile hormone-suppressible protein 2	3889	88316	115	115	38	38	741	614.358	1840.05	3	1840.01	0.0426	1	44.58	0.00011	R	LNHKPFTVTLDILSDK	T
c9406_g2_i1	Basic juvenile hormone-suppressible protein 2	3889	88316	115	115	38	38	741	750.738	2249.19	3	2249.17	0.023	1	71.83	2.6e-07	K	LIYGEVDKTVIDTTHVGAYR	Y
c9406_g2_i1	Basic juvenile hormone-suppressible protein 2	3889	88316	115	115	38	38	741	805.11	2412.31	3	2412.27	0.0405	1	33.9	0.00096	R	VIDINTNRLNFVELDSFLYK	L
c9406_g2_i1	Basic juvenile hormone-suppressible protein 2	3889	88316	115	115	38	38	741	993.523	2977.55	3	2977.5	0.043	1	22.27	0.016	K	YFVAPSVLDNYQTALRDPVFYMLQK	R
c9406_g2_i1	Basic juvenile hormone-suppressible protein 2	3889	88316	115	115	38	38	741	993.523	2977.55	3	2977.5	0.043	1	27.67	0.0045	K	YFVAPSVLDNYQTALRDPVFYMLQK	R
c9406_g2_i1	Basic juvenile hormone-suppressible protein 2	3889	88316	115	115	38	38	741	998.849	2993.53	3	2993.5	0.0267	1	20.11	0.029	K	YFVAPSVLDNYQTALRDPVFYMLQK	R
c9406_g2_i1	Basic juvenile hormone-suppressible protein 2	3889	88316	115	115	38	38	741	998.849	2993.53	3	2993.5	0.0267	1	21.57	0.021	K	YFVAPSVLDNYQTALRDPVFYMLQK	R
c9335_g2_i2	Arylphorin subunit alpha	3791	84247	99	99	36	36	705	394.711	787.406	2	787.434	-0.0276	0	42.1	0.0013	K	HSYLIR	Q
c9335_g2_i2	Arylphorin subunit alpha	3791	84247	99	99	36	36	705	394.719	787.424	2	787.434	-0.0097	0	40.24	0.002	K	HSYLIR	Q
c9335_g2_i2	Arylphorin subunit alpha	3791	84247	99	99	36	36	705	412.723	823.431	2	823.455	-0.0242	0	58.11	2.5e-05	R	HVLSGSPK	P
c9335_g2_i2	Arylphorin subunit alpha	3791	84247	99	99	36	36	705	432.255	862.494	2	862.491	0.0032	0	39.28	0.002	K	VLSLFER	V
c9335_g2_i2	Arylphorin subunit alpha	3791	84247	99	99	36	36	705	432.255	862.495	2	862.491	0.0035	0	47.54	0.0003	K	VLSLFER	V
c9335_g2_i2	Arylphorin subunit alpha	3791	84247	99	99	36	36	705	443.218	884.422	2	884.428	-0.0062	0	48.92	0.00018	R	FLDAYEK	T
c9335_g2_i2	Arylphorin subunit alpha	3791	84247	99	99	36	36	705	443.222	884.429	2	884.428	0.0007	0	44.89	0.00048	R	FLDAYEK	T
c9335_g2_i2	Arylphorin subunit alpha	3791	84247	99	99	36	36	705	457.724	913.433	2	913.429	0.0035	1	44.14	0.0005	K	YGDFKER	R
c9335_g2_i2	Arylphorin subunit alpha	3791	84247	99	99	36	36	705	457.724	913.433	2	913.429	0.0035	1	39.14	0.0016	K	YGDFKER	R
c9335_g2_i2	Arylphorin subunit alpha	3791	84247	99	99	36	36	705	465.754	929.493	2	929.518	-0.0252	1	62.5	1.1e-05	K	INDVKVDK	L
c9335_g2_i2	Arylphorin subunit alpha	3791	84247	99	99	36	36	705	491.25	980.486	2	980.481	0.0049	0	29.61	0.017	K	TIEFTNEK	S
c9335_g2_i2	Arylphorin subunit alpha	3791	84247	99	99	36	36	705	496.295	990.574	2	990.586	-0.0118	1	50.79	0.00011	K	KVLSLFER	V
c9335_g2_i2	Arylphorin subunit alpha	3791	84247	99	99	36	36	705	498.736	995.458	2	995.439	0.019	0	31.81	0.0069	K	YFYNFDK	W
c9335_g2_i2	Arylphorin subunit alpha	3791	84247	99	99	36	36	705	510.267	1018.52	2	1018.53	-0.0105	0	47.65	0.0002	K	SDVASNSVIK	I
c9335_g2_i2	Arylphorin subunit alpha	3791	84247	99	99	36	36	705	526.774	1051.53	2	1051.53	0.0005	0	44.04	0.0006	K	WASEYGIVK	E
c9335_g2_i2	Arylphorin subunit alpha	3791	84247	99	99	36	36	705	526.774	1051.53	2	1051.53	0.0005	0	40.43	0.0014	K	WASEYGIVK	E
c9335_g2_i2	Arylphorin subunit alpha	3791	84247	99	99	36	36	705	535.762	1069.51	2	1069.56	-0.046	0	51.28	8.1e-05	R	LNHEPFSVK	V
c9335_g2_i2	Arylphorin subunit alpha	3791	84247	99	99	36	36	705	535.773	1069.53	2	1069.56	-0.0235	0	46.85	0.00024	R	LNHEPFSVK	V
c9335_g2_i2	Arylphorin subunit alpha	3791	84247	99	99	36	36	705	357.535	1069.58	3	1069.56	0.0279	0	30.38	0.0083	R	LNHEPFSVK	V
c9335_g2_i2	Arylphorin subunit alpha	3791	84247	99	99	36	36	705	541.799	1081.58	2	1081.62	-0.0414	1	45.23	0.00044	K	LAPGVNKVER	K
c9335_g2_i2	Arylphorin subunit alpha	3791	84247	99	99	36	36	705	541.803	1081.59	2	1081.62	-0.0333	1	54.77	4.8e-05	K	LAPGVNKVER	K
c9335_g2_i2	Arylphorin subunit alpha	3791	84247	99	99	36	36	705	560.294	1118.57	2	1118.58	-0.0024	1	62.66	7.9e-06	R	KSSQFTFFK	N
c9335_g2_i2	Arylphorin subunit alpha	3791	84247	99	99	36	36	705	594.806	1187.6	2	1187.62	-0.0255	0	63.87	5.7e-06	R	IVDYFIQYK	Q
c9335_g2_i2	Arylphorin subunit alpha	3791	84247	99	99	36	36	705	594.814	1187.61	2	1187.62	-0.0095	0	71.5	9.8e-07	R	IVDYFIQYK	Q
c9335_g2_i2	Arylphorin subunit alpha	3791	84247	99	99	36	36	705	613.789	1225.56	2	1225.62	-0.0602	0	71.93	1.8e-07	K	AVEDFLELYK	T
c9335_g2_i2	Arylphorin subunit alpha	3791	84247	99	99	36	36	705	613.79	1225.57	2	1225.62	-0.0575	0	72.14	1.7e-07	K	AVEDFLELYK	T
c9335_g2_i2	Arylphorin subunit alpha	3791	84247	99	99	36	36	705	613.806	1225.6	2	1225.62	-0.0266	0	72.03	3e-07	K	AVEDFLELYK	T
c9335_g2_i2	Arylphorin subunit alpha	3791	84247	99	99	36	36	705	621.244	1240.47	2	1240.54	-0.0628	0	63.65	1.4e-06	R	SNYYDVHSEK	N
c9335_g2_i2	Arylphorin subunit alpha	3791	84247	99	99	36	36	705	650.803	1299.59	2	1299.62	-0.0328	0	46.15	4.7e-05	R	DPAFYQLYQR	I
c9335_g2_i2	Arylphorin subunit alpha	3791	84247	99	99	36	36	705	650.803	1299.59	2	1299.62	-0.0328	0	57.85	3.8e-06	R	DPAFYQLYQR	I
c9335_g2_i2	Arylphorin subunit alpha	3791	84247	99	99	36	36	705	662.849	1323.68	2	1323.69	-0.0029	0	59.34	1.4e-05	K	FLELDWFVQK	L
c9335_g2_i2	Arylphorin subunit alpha	3791	84247	99	99	36	36	705	662.852	1323.69	2	1323.69	0.0039	0	75.34	3.3e-07	K	FLELDWFVQK	L
c9335_g2_i2	Arylphorin subunit alpha	3791	84247	99	99	36	36	705	443.238	1326.69	3	1326.69	-0.0003	1	60.52	1e-05	R	HVLSGSPKPYDK	Y
c9335_g2_i2	Arylphorin subunit alpha	3791	84247	99	99	36	36	705	443.243	1326.71	3	1326.69	0.0156	1	23.65	0.006	R	HVLSGSPKPYDK	Y
c9335_g2_i2	Arylphorin subunit alpha	3791	84247	99	99	36	36	705	677.85	1353.69	2	1353.72	-0.0322	1	113.54	6e-11	K	KAVEDFLELYK	T
c9335_g2_i2	Arylphorin subunit alpha	3791	84247	99	99	36	36	705	678.826	1355.64	2	1355.69	-0.05	1	56.68	2.3e-05	K	FKPVDADFVYR	Q
c9335_g2_i2	Arylphorin subunit alpha	3791	84247	99	99	36	36	705	678.833	1355.65	2	1355.69	-0.0367	1	59.35	1.3e-05	K	FKPVDADFVYR	Q
c9335_g2_i2	Arylphorin subunit alpha	3791	84247	99	99	36	36	705	678.838	1355.66	2	1355.69	-0.0262	1	49.62	0.00012	K	FKPVDADFVYR	Q
c9335_g2_i2	Arylphorin subunit alpha	3791	84247	99	99	36	36	705	452.912	1355.71	3	1355.69	0.0255	1	33.17	0.001	K	FKPVDADFVYR	Q
c9335_g2_i2	Arylphorin subunit alpha	3791	84247	99	99	36	36	705	452.912	1355.71	3	1355.69	0.0255	1	40.77	0.00015	K	FKPVDADFVYR	Q
c9335_g2_i2	Arylphorin subunit alpha	3791	84247	99	99	36	36	705	689.846	1377.68	2	1377.69	-0.0117	0	62.24	8.2e-06	K	AGLNYNIGSNIDK	Y
c9335_g2_i2	Arylphorin subunit alpha	3791	84247	99	99	36	36	705	689.847	1377.68	2	1377.69	-0.0097	0	68.64	1.9e-06	K	AGLNYNIGSNIDK	Y
c9335_g2_i2	Arylphorin subunit alpha	3791	84247	99	99	36	36	705	689.847	1377.68	2	1377.69	-0.0097	0	80.05	1.3e-07	K	AGLNYNIGSNIDK	Y
c9335_g2_i2	Arylphorin subunit alpha	3791	84247	99	99	36	36	705	731.312	1460.61	2	1460.58	0.026	0	33.79	0.0017	R	VEENDQTSDCHK	A
c9335_g2_i2	Arylphorin subunit alpha	3791	84247	99	99	36	36	705	731.312	1460.61	2	1460.58	0.026	0	23.97	0.017	R	VEENDQTSDCHK	A
c9335_g2_i2	Arylphorin subunit alpha	3791	84247	99	99	36	36	705	772.386	1542.76	2	1542.76	-0.005	0	72.73	1.7e-07	K	TFFQYLQQGHFK	A
c9335_g2_i2	Arylphorin subunit alpha	3791	84247	99	99	36	36	705	772.389	1542.76	2	1542.76	0.001	0	78.96	3.9e-08	K	TFFQYLQQGHFK	A
c9335_g2_i2	Arylphorin subunit alpha	3791	84247	99	99	36	36	705	772.393	1542.77	2	1542.76	0.0084	0	72.66	1.5e-07	K	TFFQYLQQGHFK	A
c9335_g2_i2	Arylphorin subunit alpha	3791	84247	99	99	36	36	705	515.269	1542.79	3	1542.76	0.0249	0	30.53	0.0015	K	TFFQYLQQGHFK	A
c9335_g2_i2	Arylphorin subunit alpha	3791	84247	99	99	36	36	705	772.401	1542.79	2	1542.76	0.0252	0	47.34	3.6e-05	K	TFFQYLQQGHFK	A
c9335_g2_i2	Arylphorin subunit alpha	3791	84247	99	99	36	36	705	772.402	1542.79	2	1542.76	0.0265	0	61.8	1.6e-06	K	TFFQYLQQGHFK	A
c9335_g2_i2	Arylphorin subunit alpha	3791	84247	99	99	36	36	705	515.271	1542.79	3	1542.76	0.0283	0	31.2	0.0014	K	TFFQYLQQGHFK	A
c9335_g2_i2	Arylphorin subunit alpha	3791	84247	99	99	36	36	705	515.271	1542.79	3	1542.76	0.0283	0	38.38	0.00027	K	TFFQYLQQGHFK	A
c9335_g2_i2	Arylphorin subunit alpha	3791	84247	99	99	36	36	705	515.272	1542.79	3	1542.76	0.0319	0	24.23	0.0069	K	TFFQYLQQGHFK	A
c9335_g2_i2	Arylphorin subunit alpha	3791	84247	99	99	36	36	705	515.273	1542.8	3	1542.76	0.0351	0	23.2	0.0079	K	TFFQYLQQGHFK	A
c9335_g2_i2	Arylphorin subunit alpha	3791	84247	99	99	36	36	705	516.952	1547.83	3	1547.81	0.0231	1	25	0.0045	K	QLEDFKHSYLIR	Q
c9335_g2_i2	Arylphorin subunit alpha	3791	84247	99	99	36	36	705	516.952	1547.83	3	1547.81	0.0231	1	24.16	0.0054	K	QLEDFKHSYLIR	Q
c9335_g2_i2	Arylphorin subunit alpha	3791	84247	99	99	36	36	705	782.334	1562.65	2	1562.7	-0.051	0	62.82	2e-06	K	DFETFYNTAAWAK	V
c9335_g2_i2	Arylphorin subunit alpha	3791	84247	99	99	36	36	705	782.338	1562.66	2	1562.7	-0.043	0	85.74	1.1e-08	K	DFETFYNTAAWAK	V
c9335_g2_i2	Arylphorin subunit alpha	3791	84247	99	99	36	36	705	782.338	1562.66	2	1562.7	-0.043	0	80.65	3.6e-08	K	DFETFYNTAAWAK	V
c9335_g2_i2	Arylphorin subunit alpha	3791	84247	99	99	36	36	705	961.015	1920.02	2	1919.99	0.0259	1	14.18	0.047	R	RGEIYYTFYQQLLAR	Y
c9335_g2_i2	Arylphorin subunit alpha	3791	84247	99	99	36	36	705	961.015	1920.02	2	1919.99	0.0259	1	20.01	0.016	R	RGEIYYTFYQQLLAR	Y
c9335_g2_i2	Arylphorin subunit alpha	3791	84247	99	99	36	36	705	641.015	1920.02	3	1919.99	0.0347	1	42.04	0.00011	R	RGEIYYTFYQQLLAR	Y
c9335_g2_i2	Arylphorin subunit alpha	3791	84247	99	99	36	36	705	641.017	1920.03	3	1919.99	0.0394	1	34.75	0.00055	R	RGEIYYTFYQQLLAR	Y
c9335_g2_i2	Arylphorin subunit alpha	3791	84247	99	99	36	36	705	964.943	1927.87	2	1927.91	-0.0343	0	63.22	1.2e-06	K	YNVNGHPLNIEEDWTK	F
c9335_g2_i2	Arylphorin subunit alpha	3791	84247	99	99	36	36	705	643.637	1927.89	3	1927.91	-0.0177	0	33.75	0.00068	K	YNVNGHPLNIEEDWTK	F
c9335_g2_i2	Arylphorin subunit alpha	3791	84247	99	99	36	36	705	643.637	1927.89	3	1927.91	-0.0177	0	29.11	0.0019	K	YNVNGHPLNIEEDWTK	F
c9335_g2_i2	Arylphorin subunit alpha	3791	84247	99	99	36	36	705	970.472	1938.93	2	1938.92	0.0105	0	33.57	0.00071	K	YTFMPSALDFYQTSLR	D
c9335_g2_i2	Arylphorin subunit alpha	3791	84247	99	99	36	36	705	973.459	1944.9	2	1944.97	-0.0706	0	90.86	4.4e-09	K	TGYYPQLTAGYIPFAQR	S
c9335_g2_i2	Arylphorin subunit alpha	3791	84247	99	99	36	36	705	973.459	1944.9	2	1944.97	-0.0706	0	99.91	5.5e-10	K	TGYYPQLTAGYIPFAQR	S
c9335_g2_i2	Arylphorin subunit alpha	3791	84247	99	99	36	36	705	973.46	1944.91	2	1944.97	-0.0679	0	89.06	6.8e-09	K	TGYYPQLTAGYIPFAQR	S
c9335_g2_i2	Arylphorin subunit alpha	3791	84247	99	99	36	36	705	973.46	1944.91	2	1944.97	-0.0679	0	96.78	1.2e-09	K	TGYYPQLTAGYIPFAQR	S
c9335_g2_i2	Arylphorin subunit alpha	3791	84247	99	99	36	36	705	973.469	1944.92	2	1944.97	-0.0495	0	80.42	5.5e-08	K	TGYYPQLTAGYIPFAQR	S
c9335_g2_i2	Arylphorin subunit alpha	3791	84247	99	99	36	36	705	973.469	1944.92	2	1944.97	-0.0495	0	63.53	2.7e-06	K	TGYYPQLTAGYIPFAQR	S
c9335_g2_i2	Arylphorin subunit alpha	3791	84247	99	99	36	36	705	666.654	1996.94	3	1996.93	0.0138	1	59.15	2.8e-06	R	SNYYDVHSEKNFEPIR	F
c9335_g2_i2	Arylphorin subunit alpha	3791	84247	99	99	36	36	705	1008.96	2015.9	2	2015.95	-0.052	1	96.2	9.8e-10	K	YLEEGKVPYDMSVFPDK	M
c9335_g2_i2	Arylphorin subunit alpha	3791	84247	99	99	36	36	705	1008.96	2015.91	2	2015.95	-0.046	1	102.24	2.7e-10	K	YLEEGKVPYDMSVFPDK	M
c9335_g2_i2	Arylphorin subunit alpha	3791	84247	99	99	36	36	705	672.977	2015.91	3	2015.95	-0.0444	1	83.75	1.9e-08	K	YLEEGKVPYDMSVFPDK	M
c9335_g2_i2	Arylphorin subunit alpha	3791	84247	99	99	36	36	705	672.977	2015.91	3	2015.95	-0.0444	1	84.3	1.7e-08	K	YLEEGKVPYDMSVFPDK	M
c9335_g2_i2	Arylphorin subunit alpha	3791	84247	99	99	36	36	705	672.977	2015.91	3	2015.95	-0.0444	1	71.98	2.9e-07	K	YLEEGKVPYDMSVFPDK	M
c9335_g2_i2	Arylphorin subunit alpha	3791	84247	99	99	36	36	705	672.981	2015.92	3	2015.95	-0.0331	1	73.36	2.4e-07	K	YLEEGKVPYDMSVFPDK	M
c9335_g2_i2	Arylphorin subunit alpha	3791	84247	99	99	36	36	705	1008.97	2015.93	2	2015.95	-0.027	1	101.72	3.5e-10	K	YLEEGKVPYDMSVFPDK	M
c9335_g2_i2	Arylphorin subunit alpha	3791	84247	99	99	36	36	705	1016.98	2031.94	2	2031.95	-0.0097	1	50.45	4.7e-05	K	YLEEGKVPYDMSVFPDK	M
c9335_g2_i2	Arylphorin subunit alpha	3791	84247	99	99	36	36	705	1016.98	2031.94	2	2031.95	-0.0097	1	80.3	4.9e-08	K	YLEEGKVPYDMSVFPDK	M
c9335_g2_i2	Arylphorin subunit alpha	3791	84247	99	99	36	36	705	678.326	2031.95	3	2031.95	0.0046	1	64.88	1.2e-06	K	YLEEGKVPYDMSVFPDK	M
c9335_g2_i2	Arylphorin subunit alpha	3791	84247	99	99	36	36	705	681.329	2040.96	3	2040.99	-0.0301	0	88.8	5.6e-09	K	QYLQPYGYDDLHFVGVK	I
c9335_g2_i2	Arylphorin subunit alpha	3791	84247	99	99	36	36	705	681.329	2040.97	3	2040.99	-0.029	0	91.17	4.5e-09	K	QYLQPYGYDDLHFVGVK	I
c9335_g2_i2	Arylphorin subunit alpha	3791	84247	99	99	36	36	705	681.329	2040.97	3	2040.99	-0.029	0	93.74	2.5e-09	K	QYLQPYGYDDLHFVGVK	I
c9335_g2_i2	Arylphorin subunit alpha	3791	84247	99	99	36	36	705	681.329	2040.97	3	2040.99	-0.029	0	83.36	1.5e-08	K	QYLQPYGYDDLHFVGVK	I
c9335_g2_i2	Arylphorin subunit alpha	3791	84247	99	99	36	36	705	1021.49	2040.97	2	2040.99	-0.0225	0	67.5	5.1e-07	K	QYLQPYGYDDLHFVGVK	I
c9335_g2_i2	Arylphorin subunit alpha	3791	84247	99	99	36	36	705	1021.49	2040.97	2	2040.99	-0.0205	0	84.02	2.5e-08	K	QYLQPYGYDDLHFVGVK	I
c9335_g2_i2	Arylphorin subunit alpha	3791	84247	99	99	36	36	705	681.332	2040.98	3	2040.99	-0.0193	0	84.8	1.2e-08	K	QYLQPYGYDDLHFVGVK	I
c9335_g2_i2	Arylphorin subunit alpha	3791	84247	99	99	36	36	705	1021.5	2040.98	2	2040.99	-0.0135	0	78.72	4.2e-08	K	QYLQPYGYDDLHFVGVK	I
c9335_g2_i2	Arylphorin subunit alpha	3791	84247	99	99	36	36	705	690.324	2067.95	3	2067.94	0.0139	0	57.62	7.8e-06	K	GELYPNQMTNPEYFTHK	K
c9335_g2_i2	Arylphorin subunit alpha	3791	84247	99	99	36	36	705	690.326	2067.96	3	2067.94	0.0199	0	23.96	0.018	K	GELYPNQMTNPEYFTHK	K
c9335_g2_i2	Arylphorin subunit alpha	3791	84247	99	99	36	36	705	690.326	2067.96	3	2067.94	0.0199	0	19.62	0.049	K	GELYPNQMTNPEYFTHK	K
c9335_g2_i2	Arylphorin subunit alpha	3791	84247	99	99	36	36	705	1042	2081.99	2	2082.05	-0.0596	0	103.12	2.2e-10	R	IVNGLGDTPEFSWYLPFK	T
c9335_g2_i2	Arylphorin subunit alpha	3791	84247	99	99	36	36	705	1042.02	2082.03	2	2082.05	-0.0128	0	26.61	0.0032	R	IVNGLGDTPEFSWYLPFK	T
c9335_g2_i2	Arylphorin subunit alpha	3791	84247	99	99	36	36	705	1042.02	2082.03	2	2082.05	-0.0128	0	25.12	0.0044	R	IVNGLGDTPEFSWYLPFK	T
c9335_g2_i4	Arylphorin subunit alpha	3736	83890	105	105	28	28	704	354.717	707.42	2	707.422	-0.0019	0	39.72	0.0016	R	IFITSK	Y
c9335_g2_i4	Arylphorin subunit alpha	3736	83890	105	105	28	28	704	390.198	778.381	2	778.386	-0.0054	0	36.44	0.0049	K	QLEDFK	H
c9335_g2_i4	Arylphorin subunit alpha	3736	83890	105	105	28	28	704	390.198	778.381	2	778.386	-0.0054	0	36.99	0.0043	K	QLEDFK	H
c9335_g2_i4	Arylphorin subunit alpha	3736	83890	105	105	28	28	704	394.701	787.387	2	787.434	-0.0475	0	40.04	0.0021	K	HSYLIR	Q
c9335_g2_i4	Arylphorin subunit alpha	3736	83890	105	105	28	28	704	394.701	787.387	2	787.434	-0.0475	0	36.71	0.0044	K	HSYLIR	Q
c9335_g2_i4	Arylphorin subunit alpha	3736	83890	105	105	28	28	704	394.701	787.387	2	787.434	-0.0475	0	38.34	0.003	K	HSYLIR	Q
c9335_g2_i4	Arylphorin subunit alpha	3736	83890	105	105	28	28	704	394.705	787.395	2	787.434	-0.039	0	38.36	0.0031	K	HSYLIR	Q
c9335_g2_i4	Arylphorin subunit alpha	3736	83890	105	105	28	28	704	394.71	787.406	2	787.434	-0.0283	0	35.42	0.0061	K	HSYLIR	Q
c9335_g2_i4	Arylphorin subunit alpha	3736	83890	105	105	28	28	704	394.714	787.414	2	787.434	-0.0198	0	38.37	0.0031	K	HSYLIR	Q
c9335_g2_i4	Arylphorin subunit alpha	3736	83890	105	105	28	28	704	394.718	787.421	2	787.434	-0.0128	0	24	0.022	K	HSYLIR	Q
c9335_g2_i4	Arylphorin subunit alpha	3736	83890	105	105	28	28	704	394.718	787.421	2	787.434	-0.0128	0	24.04	0.029	K	HSYLIR	Q
c9335_g2_i4	Arylphorin subunit alpha	3736	83890	105	105	28	28	704	412.715	823.416	2	823.455	-0.0396	0	57.15	2.6e-05	R	HVLSGSPK	P
c9335_g2_i4	Arylphorin subunit alpha	3736	83890	105	105	28	28	704	412.717	823.419	2	823.455	-0.036	0	52.69	8.5e-05	R	HVLSGSPK	P
c9335_g2_i4	Arylphorin subunit alpha	3736	83890	105	105	28	28	704	412.73	823.446	2	823.455	-0.0092	0	60.7	1.3e-05	R	HVLSGSPK	P
c9335_g2_i4	Arylphorin subunit alpha	3736	83890	105	105	28	28	704	432.237	862.46	2	862.491	-0.0312	0	41.9	0.0012	K	VLSLFER	V
c9335_g2_i4	Arylphorin subunit alpha	3736	83890	105	105	28	28	704	432.237	862.46	2	862.491	-0.0312	0	44.55	0.00065	K	VLSLFER	V
c9335_g2_i4	Arylphorin subunit alpha	3736	83890	105	105	28	28	704	432.241	862.467	2	862.491	-0.0241	0	44.57	0.00063	K	VLSLFER	V
c9335_g2_i4	Arylphorin subunit alpha	3736	83890	105	105	28	28	704	443.205	884.395	2	884.428	-0.0328	0	46.78	0.00024	R	FLDAYEK	T
c9335_g2_i4	Arylphorin subunit alpha	3736	83890	105	105	28	28	704	443.212	884.41	2	884.428	-0.0184	0	46.54	0.00029	R	FLDAYEK	T
c9335_g2_i4	Arylphorin subunit alpha	3736	83890	105	105	28	28	704	443.213	884.411	2	884.428	-0.0168	0	42.35	0.00076	R	FLDAYEK	T
c9335_g2_i4	Arylphorin subunit alpha	3736	83890	105	105	28	28	704	443.229	884.443	2	884.428	0.0154	0	28.34	0.0076	R	FLDAYEK	T
c9335_g2_i4	Arylphorin subunit alpha	3736	83890	105	105	28	28	704	443.229	884.443	2	884.428	0.0154	0	28.83	0.0095	R	FLDAYEK	T
c9335_g2_i4	Arylphorin subunit alpha	3736	83890	105	105	28	28	704	491.242	980.47	2	980.481	-0.0113	0	43.47	0.00068	K	TIEFTNEK	S
c9335_g2_i4	Arylphorin subunit alpha	3736	83890	105	105	28	28	704	491.245	980.476	2	980.481	-0.006	0	41.13	0.0012	K	TIEFTNEK	S
c9335_g2_i4	Arylphorin subunit alpha	3736	83890	105	105	28	28	704	491.251	980.487	2	980.481	0.0059	0	21.9	0.012	K	TIEFTNEK	S
c9335_g2_i4	Arylphorin subunit alpha	3736	83890	105	105	28	28	704	496.24	990.466	2	990.481	-0.0151	0	80.86	1.2e-07	K	SSQFTFFK	N
c9335_g2_i4	Arylphorin subunit alpha	3736	83890	105	105	28	28	704	496.24	990.466	2	990.481	-0.0151	0	80.88	1.2e-07	K	SSQFTFFK	N
c9335_g2_i4	Arylphorin subunit alpha	3736	83890	105	105	28	28	704	496.291	990.568	2	990.586	-0.018	1	34.65	0.0047	K	KVLSLFER	V
c9335_g2_i4	Arylphorin subunit alpha	3736	83890	105	105	28	28	704	498.717	995.419	2	995.439	-0.0202	0	28.69	0.011	K	YFYNFDK	W
c9335_g2_i4	Arylphorin subunit alpha	3736	83890	105	105	28	28	704	498.721	995.428	2	995.439	-0.0111	0	28.28	0.0048	K	YFYNFDK	W
c9335_g2_i4	Arylphorin subunit alpha	3736	83890	105	105	28	28	704	526.753	1051.49	2	1051.53	-0.0422	0	46.83	0.00029	K	WASEYGIVK	E
c9335_g2_i4	Arylphorin subunit alpha	3736	83890	105	105	28	28	704	526.755	1051.49	2	1051.53	-0.0394	0	48.89	4.5e-05	K	WASEYGIVK	E
c9335_g2_i4	Arylphorin subunit alpha	3736	83890	105	105	28	28	704	526.755	1051.49	2	1051.53	-0.0394	0	45.32	0.00012	K	WASEYGIVK	E
c9335_g2_i4	Arylphorin subunit alpha	3736	83890	105	105	28	28	704	526.758	1051.5	2	1051.53	-0.0334	0	53.28	5.7e-05	K	WASEYGIVK	E
c9335_g2_i4	Arylphorin subunit alpha	3736	83890	105	105	28	28	704	535.77	1069.53	2	1069.56	-0.0299	0	55.97	3e-05	R	LNHEPFSVK	V
c9335_g2_i4	Arylphorin subunit alpha	3736	83890	105	105	28	28	704	535.772	1069.53	2	1069.56	-0.0268	0	57.98	1.9e-05	R	LNHEPFSVK	V
c9335_g2_i4	Arylphorin subunit alpha	3736	83890	105	105	28	28	704	357.521	1069.54	3	1069.56	-0.0138	0	39.08	0.00046	R	LNHEPFSVK	V
c9335_g2_i4	Arylphorin subunit alpha	3736	83890	105	105	28	28	704	357.521	1069.54	3	1069.56	-0.0138	0	33.95	0.0025	R	LNHEPFSVK	V
c9335_g2_i4	Arylphorin subunit alpha	3736	83890	105	105	28	28	704	357.522	1069.54	3	1069.56	-0.0129	0	41.99	0.00023	R	LNHEPFSVK	V
c9335_g2_i4	Arylphorin subunit alpha	3736	83890	105	105	28	28	704	535.783	1069.55	2	1069.56	-0.0046	0	41.92	0.00079	R	LNHEPFSVK	V
c9335_g2_i4	Arylphorin subunit alpha	3736	83890	105	105	28	28	704	594.803	1187.59	2	1187.62	-0.0317	0	45.47	0.00039	R	IVDYFIQYK	Q
c9335_g2_i4	Arylphorin subunit alpha	3736	83890	105	105	28	28	704	594.806	1187.6	2	1187.62	-0.0252	0	46.17	0.00034	R	IVDYFIQYK	Q
c9335_g2_i4	Arylphorin subunit alpha	3736	83890	105	105	28	28	704	613.788	1225.56	2	1225.62	-0.061	0	72.13	1.7e-07	K	AVEDFLELYK	T
c9335_g2_i4	Arylphorin subunit alpha	3736	83890	105	105	28	28	704	613.796	1225.58	2	1225.62	-0.0452	0	72.21	1.7e-07	K	AVEDFLELYK	T
c9335_g2_i4	Arylphorin subunit alpha	3736	83890	105	105	28	28	704	613.802	1225.59	2	1225.62	-0.0341	0	71.92	1.8e-07	K	AVEDFLELYK	T
c9335_g2_i4	Arylphorin subunit alpha	3736	83890	105	105	28	28	704	613.808	1225.6	2	1225.62	-0.0221	0	77.37	1.1e-07	K	AVEDFLELYK	T
c9335_g2_i4	Arylphorin subunit alpha	3736	83890	105	105	28	28	704	613.81	1225.61	2	1225.62	-0.0177	0	72.07	2.4e-07	K	AVEDFLELYK	T
c9335_g2_i4	Arylphorin subunit alpha	3736	83890	105	105	28	28	704	613.814	1225.61	2	1225.62	-0.0104	0	42.82	9.7e-05	K	AVEDFLELYK	T
c9335_g2_i4	Arylphorin subunit alpha	3736	83890	105	105	28	28	704	613.814	1225.61	2	1225.62	-0.0104	0	46.79	4.1e-05	K	AVEDFLELYK	T
c9335_g2_i4	Arylphorin subunit alpha	3736	83890	105	105	28	28	704	613.823	1225.63	2	1225.62	0.0089	0	20.39	0.012	K	AVEDFLELYK	T
c9335_g2_i4	Arylphorin subunit alpha	3736	83890	105	105	28	28	704	613.823	1225.63	2	1225.62	0.0089	0	37.1	0.00033	K	AVEDFLELYK	T
c9335_g2_i4	Arylphorin subunit alpha	3736	83890	105	105	28	28	704	621.267	1240.52	2	1240.54	-0.0175	0	66.79	1.2e-06	R	SNYYDVHSEK	N
c9335_g2_i4	Arylphorin subunit alpha	3736	83890	105	105	28	28	704	621.267	1240.52	2	1240.54	-0.0175	0	46.38	4.9e-05	R	SNYYDVHSEK	N
c9335_g2_i4	Arylphorin subunit alpha	3736	83890	105	105	28	28	704	621.269	1240.52	2	1240.54	-0.0131	0	65.99	6.5e-07	R	SNYYDVHSEK	N
c9335_g2_i4	Arylphorin subunit alpha	3736	83890	105	105	28	28	704	627.785	1253.55	2	1253.58	-0.0203	0	73.77	3.5e-07	K	QPNMFFEDVK	I
c9335_g2_i4	Arylphorin subunit alpha	3736	83890	105	105	28	28	704	627.787	1253.56	2	1253.58	-0.0155	0	70.32	7.8e-07	K	QPNMFFEDVK	I
c9335_g2_i4	Arylphorin subunit alpha	3736	83890	105	105	28	28	704	649.295	1296.57	2	1296.61	-0.0313	0	38.79	0.00023	K	VPYDMSVFPDK	M
c9335_g2_i4	Arylphorin subunit alpha	3736	83890	105	105	28	28	704	650.802	1299.59	2	1299.62	-0.035	0	40.05	0.00018	R	DPAFYQLYQR	I
c9335_g2_i4	Arylphorin subunit alpha	3736	83890	105	105	28	28	704	650.803	1299.59	2	1299.62	-0.0341	0	35.82	0.00044	R	DPAFYQLYQR	I
c9335_g2_i4	Arylphorin subunit alpha	3736	83890	105	105	28	28	704	443.226	1326.66	3	1326.69	-0.0361	1	61.82	2.5e-06	R	HVLSGSPKPYDK	Y
c9335_g2_i4	Arylphorin subunit alpha	3736	83890	105	105	28	28	704	443.231	1326.67	3	1326.69	-0.0229	1	58.48	1.2e-05	R	HVLSGSPKPYDK	Y
c9335_g2_i4	Arylphorin subunit alpha	3736	83890	105	105	28	28	704	678.829	1355.64	2	1355.69	-0.0436	1	52.45	6.3e-05	K	FKPVDADFVYR	Q
c9335_g2_i4	Arylphorin subunit alpha	3736	83890	105	105	28	28	704	678.833	1355.65	2	1355.69	-0.0348	1	46.36	0.00026	K	FKPVDADFVYR	Q
c9335_g2_i4	Arylphorin subunit alpha	3736	83890	105	105	28	28	704	452.901	1355.68	3	1355.69	-0.0052	1	73.94	2e-07	K	FKPVDADFVYR	Q
c9335_g2_i4	Arylphorin subunit alpha	3736	83890	105	105	28	28	704	452.901	1355.68	3	1355.69	-0.0052	1	79.21	5.2e-08	K	FKPVDADFVYR	Q
c9335_g2_i4	Arylphorin subunit alpha	3736	83890	105	105	28	28	704	679.847	1357.68	2	1357.67	0.0099	0	37.62	0.0003	K	FFELDWFVQK	L
c9335_g2_i4	Arylphorin subunit alpha	3736	83890	105	105	28	28	704	679.847	1357.68	2	1357.67	0.0099	0	35.01	0.0015	K	FFELDWFVQK	L
c9335_g2_i4	Arylphorin subunit alpha	3736	83890	105	105	28	28	704	689.826	1377.64	2	1377.69	-0.0514	0	74.73	4e-07	K	AGLNYNIGSNIDK	Y
c9335_g2_i4	Arylphorin subunit alpha	3736	83890	105	105	28	28	704	689.826	1377.64	2	1377.69	-0.0514	0	70.15	1.1e-06	K	AGLNYNIGSNIDK	Y
c9335_g2_i4	Arylphorin subunit alpha	3736	83890	105	105	28	28	704	689.828	1377.64	2	1377.69	-0.0469	0	68.83	1.6e-06	K	AGLNYNIGSNIDK	Y
c9335_g2_i4	Arylphorin subunit alpha	3736	83890	105	105	28	28	704	689.846	1377.68	2	1377.69	-0.0117	0	82.91	7e-08	K	AGLNYNIGSNIDK	Y
c9335_g2_i4	Arylphorin subunit alpha	3736	83890	105	105	28	28	704	689.846	1377.68	2	1377.69	-0.0117	0	62.87	7.1e-06	K	AGLNYNIGSNIDK	Y
c9335_g2_i4	Arylphorin subunit alpha	3736	83890	105	105	28	28	704	515.248	1542.72	3	1542.76	-0.04	0	45.64	0.00013	K	TFFQYLQQGHFK	A
c9335_g2_i4	Arylphorin subunit alpha	3736	83890	105	105	28	28	704	515.249	1542.73	3	1542.76	-0.036	0	43.49	8.4e-05	K	TFFQYLQQGHFK	A
c9335_g2_i4	Arylphorin subunit alpha	3736	83890	105	105	28	28	704	515.249	1542.73	3	1542.76	-0.036	0	45.22	6.6e-05	K	TFFQYLQQGHFK	A
c9335_g2_i4	Arylphorin subunit alpha	3736	83890	105	105	28	28	704	772.372	1542.73	2	1542.76	-0.032	0	58.31	5.2e-06	K	TFFQYLQQGHFK	A
c9335_g2_i4	Arylphorin subunit alpha	3736	83890	105	105	28	28	704	772.372	1542.73	2	1542.76	-0.032	0	51.69	2.8e-05	K	TFFQYLQQGHFK	A
c9335_g2_i4	Arylphorin subunit alpha	3736	83890	105	105	28	28	704	515.253	1542.74	3	1542.76	-0.0255	0	39.76	0.00019	K	TFFQYLQQGHFK	A
c9335_g2_i4	Arylphorin subunit alpha	3736	83890	105	105	28	28	704	772.377	1542.74	2	1542.76	-0.0221	0	63.68	1.6e-06	K	TFFQYLQQGHFK	A
c9335_g2_i4	Arylphorin subunit alpha	3736	83890	105	105	28	28	704	772.377	1542.74	2	1542.76	-0.0221	0	68.09	4.1e-07	K	TFFQYLQQGHFK	A
c9335_g2_i4	Arylphorin subunit alpha	3736	83890	105	105	28	28	704	772.38	1542.75	2	1542.76	-0.0166	0	71.9	6.2e-07	K	TFFQYLQQGHFK	A
c9335_g2_i4	Arylphorin subunit alpha	3736	83890	105	105	28	28	704	772.38	1542.75	2	1542.76	-0.0166	0	66.44	1e-06	K	TFFQYLQQGHFK	A
c9335_g2_i4	Arylphorin subunit alpha	3736	83890	105	105	28	28	704	515.257	1542.75	3	1542.76	-0.0129	0	45.28	5.7e-05	K	TFFQYLQQGHFK	A
c9335_g2_i4	Arylphorin subunit alpha	3736	83890	105	105	28	28	704	515.26	1542.76	3	1542.76	-0.0032	0	38.86	0.00023	K	TFFQYLQQGHFK	A
c9335_g2_i4	Arylphorin subunit alpha	3736	83890	105	105	28	28	704	515.26	1542.76	3	1542.76	-0.0032	0	36.42	0.00038	K	TFFQYLQQGHFK	A
c9335_g2_i4	Arylphorin subunit alpha	3736	83890	105	105	28	28	704	782.328	1562.64	2	1562.7	-0.0632	0	94.12	1.3e-09	K	DFETFYNTAAWAK	V
c9335_g2_i4	Arylphorin subunit alpha	3736	83890	105	105	28	28	704	782.334	1562.65	2	1562.7	-0.0502	0	94.11	1.5e-09	K	DFETFYNTAAWAK	V
c9335_g2_i4	Arylphorin subunit alpha	3736	83890	105	105	28	28	704	782.339	1562.66	2	1562.7	-0.0407	0	93.81	2e-09	K	DFETFYNTAAWAK	V
c9335_g2_i4	Arylphorin subunit alpha	3736	83890	105	105	28	28	704	782.342	1562.67	2	1562.7	-0.0353	0	90.76	3.1e-09	K	DFETFYNTAAWAK	V
c9335_g2_i4	Arylphorin subunit alpha	3736	83890	105	105	28	28	704	782.349	1562.68	2	1562.7	-0.0204	0	90.47	3.3e-09	K	DFETFYNTAAWAK	V
c9335_g2_i4	Arylphorin subunit alpha	3736	83890	105	105	28	28	704	782.354	1562.69	2	1562.7	-0.011	0	93.02	1.9e-09	K	DFETFYNTAAWAK	V
c9335_g2_i4	Arylphorin subunit alpha	3736	83890	105	105	28	28	704	782.354	1562.69	2	1562.7	-0.011	0	98.69	5.6e-10	K	DFETFYNTAAWAK	V
c9335_g2_i4	Arylphorin subunit alpha	3736	83890	105	105	28	28	704	970.47	1938.92	2	1938.92	0.0062	0	41.32	0.00013	K	YTFMPSALDFYQTSLR	D
c9335_g2_i4	Arylphorin subunit alpha	3736	83890	105	105	28	28	704	681.32	2040.94	3	2040.99	-0.0573	0	79.89	4.8e-08	K	QYLQPYGYDDLHFVGVK	I
c9335_g2_i4	Arylphorin subunit alpha	3736	83890	105	105	28	28	704	681.32	2040.94	3	2040.99	-0.0573	0	77.42	8.4e-08	K	QYLQPYGYDDLHFVGVK	I
c9335_g2_i4	Arylphorin subunit alpha	3736	83890	105	105	28	28	704	681.325	2040.95	3	2040.99	-0.0418	0	86.17	1e-08	K	QYLQPYGYDDLHFVGVK	I
c9335_g2_i4	Arylphorin subunit alpha	3736	83890	105	105	28	28	704	681.33	2040.97	3	2040.99	-0.0264	0	74.62	1e-07	K	QYLQPYGYDDLHFVGVK	I
c9335_g2_i4	Arylphorin subunit alpha	3736	83890	105	105	28	28	704	681.335	2040.98	3	2040.99	-0.011	0	66.16	7.5e-07	K	QYLQPYGYDDLHFVGVK	I
c9335_g2_i4	Arylphorin subunit alpha	3736	83890	105	105	28	28	704	681.335	2040.98	3	2040.99	-0.011	0	76.98	6.1e-08	K	QYLQPYGYDDLHFVGVK	I
c9335_g2_i4	Arylphorin subunit alpha	3736	83890	105	105	28	28	704	1042.02	2082.03	2	2082.05	-0.0126	0	53.21	1e-05	R	IVNGLGDTPEFSWYLPFK	T
c9335_g2_i4	Arylphorin subunit alpha	3736	83890	105	105	28	28	704	1042.03	2082.04	2	2082.05	-0.0036	0	24.68	0.0048	R	IVNGLGDTPEFSWYLPFK	T
c9335_g2_i4	Arylphorin subunit alpha	3736	83890	105	105	28	28	704	1049.02	2096.03	2	2096.06	-0.0288	0	87.09	6.8e-09	K	GEVFPYQLNVPSYITQNK	A
c9335_g2_i4	Arylphorin subunit alpha	3736	83890	105	105	28	28	704	1049.02	2096.03	2	2096.06	-0.0288	0	92.07	2.3e-09	K	GEVFPYQLNVPSYITQNK	A
c9335_g2_i4	Arylphorin subunit alpha	3736	83890	105	105	28	28	704	1049.02	2096.03	2	2096.06	-0.028	0	79.91	3.2e-08	K	GEVFPYQLNVPSYITQNK	A
c9335_g2_i4	Arylphorin subunit alpha	3736	83890	105	105	28	28	704	1049.02	2096.03	2	2096.06	-0.028	0	97.99	6.5e-10	K	GEVFPYQLNVPSYITQNK	A
c9335_g2_i2	Arylphorin subunit alpha	3724	84247	101	101	24	24	705	390.195	778.376	2	778.386	-0.0101	0	42.39	0.0012	K	QLEDFK	H
c9335_g2_i2	Arylphorin subunit alpha	3724	84247	101	101	24	24	705	390.195	778.376	2	778.386	-0.0101	0	40.13	0.0021	K	QLEDFK	H
c9335_g2_i2	Arylphorin subunit alpha	3724	84247	101	101	24	24	705	394.696	787.378	2	787.434	-0.0565	0	38.3	0.0029	K	HSYLIR	Q
c9335_g2_i2	Arylphorin subunit alpha	3724	84247	101	101	24	24	705	394.696	787.378	2	787.434	-0.0565	0	39.97	0.0019	K	HSYLIR	Q
c9335_g2_i2	Arylphorin subunit alpha	3724	84247	101	101	24	24	705	394.7	787.386	2	787.434	-0.0479	0	38.35	0.003	K	HSYLIR	Q
c9335_g2_i2	Arylphorin subunit alpha	3724	84247	101	101	24	24	705	394.706	787.398	2	787.434	-0.0359	0	34.02	0.0085	K	HSYLIR	Q
c9335_g2_i2	Arylphorin subunit alpha	3724	84247	101	101	24	24	705	394.715	787.416	2	787.434	-0.018	0	38.35	0.0031	K	HSYLIR	Q
c9335_g2_i2	Arylphorin subunit alpha	3724	84247	101	101	24	24	705	412.715	823.415	2	823.455	-0.0397	0	51.82	9.1e-05	R	HVLSGSPK	P
c9335_g2_i2	Arylphorin subunit alpha	3724	84247	101	101	24	24	705	412.717	823.42	2	823.455	-0.0356	0	58.12	2.4e-05	R	HVLSGSPK	P
c9335_g2_i2	Arylphorin subunit alpha	3724	84247	101	101	24	24	705	412.717	823.42	2	823.455	-0.0356	0	50.17	0.00015	R	HVLSGSPK	P
c9335_g2_i2	Arylphorin subunit alpha	3724	84247	101	101	24	24	705	412.723	823.431	2	823.455	-0.0238	0	55.63	4.5e-05	R	HVLSGSPK	P
c9335_g2_i2	Arylphorin subunit alpha	3724	84247	101	101	24	24	705	432.234	862.453	2	862.491	-0.0383	0	57.41	3.4e-05	K	VLSLFER	V
c9335_g2_i2	Arylphorin subunit alpha	3724	84247	101	101	24	24	705	432.241	862.468	2	862.491	-0.0234	0	54.21	6.9e-05	K	VLSLFER	V
c9335_g2_i2	Arylphorin subunit alpha	3724	84247	101	101	24	24	705	443.202	884.39	2	884.428	-0.038	0	44.6	0.00038	R	FLDAYEK	T
c9335_g2_i2	Arylphorin subunit alpha	3724	84247	101	101	24	24	705	443.207	884.4	2	884.428	-0.0278	0	46.54	0.00027	R	FLDAYEK	T
c9335_g2_i2	Arylphorin subunit alpha	3724	84247	101	101	24	24	705	443.209	884.404	2	884.428	-0.0237	0	42.44	0.00069	R	FLDAYEK	T
c9335_g2_i2	Arylphorin subunit alpha	3724	84247	101	101	24	24	705	443.209	884.404	2	884.428	-0.0237	0	42.5	0.00068	R	FLDAYEK	T
c9335_g2_i2	Arylphorin subunit alpha	3724	84247	101	101	24	24	705	443.219	884.423	2	884.428	-0.0047	0	37.25	0.0028	R	FLDAYEK	T
c9335_g2_i2	Arylphorin subunit alpha	3724	84247	101	101	24	24	705	443.219	884.423	2	884.428	-0.0047	0	35.52	0.0041	R	FLDAYEK	T
c9335_g2_i2	Arylphorin subunit alpha	3724	84247	101	101	24	24	705	491.235	980.456	2	980.481	-0.0257	0	41.26	0.0011	K	TIEFTNEK	S
c9335_g2_i2	Arylphorin subunit alpha	3724	84247	101	101	24	24	705	491.242	980.469	2	980.481	-0.0127	0	43.59	0.00065	K	TIEFTNEK	S
c9335_g2_i2	Arylphorin subunit alpha	3724	84247	101	101	24	24	705	491.242	980.469	2	980.481	-0.0127	0	43.58	0.00065	K	TIEFTNEK	S
c9335_g2_i2	Arylphorin subunit alpha	3724	84247	101	101	24	24	705	491.243	980.472	2	980.481	-0.0096	0	31.98	0.0046	K	TIEFTNEK	S
c9335_g2_i2	Arylphorin subunit alpha	3724	84247	101	101	24	24	705	496.238	990.461	2	990.481	-0.0199	0	80.76	1.2e-07	K	SSQFTFFK	N
c9335_g2_i2	Arylphorin subunit alpha	3724	84247	101	101	24	24	705	496.241	990.468	2	990.481	-0.0126	0	80.68	1.3e-07	K	SSQFTFFK	N
c9335_g2_i2	Arylphorin subunit alpha	3724	84247	101	101	24	24	705	496.241	990.468	2	990.481	-0.0126	0	80.66	1.3e-07	K	SSQFTFFK	N
c9335_g2_i2	Arylphorin subunit alpha	3724	84247	101	101	24	24	705	496.288	990.562	2	990.586	-0.0241	1	36.62	0.0031	K	KVLSLFER	V
c9335_g2_i2	Arylphorin subunit alpha	3724	84247	101	101	24	24	705	498.712	995.41	2	995.439	-0.0292	0	27.8	0.0043	K	YFYNFDK	W
c9335_g2_i2	Arylphorin subunit alpha	3724	84247	101	101	24	24	705	498.716	995.417	2	995.439	-0.022	0	28.82	0.0052	K	YFYNFDK	W
c9335_g2_i2	Arylphorin subunit alpha	3724	84247	101	101	24	24	705	510.255	1018.5	2	1018.53	-0.0343	0	45.54	0.00034	K	SDVASNSVIK	I
c9335_g2_i2	Arylphorin subunit alpha	3724	84247	101	101	24	24	705	526.748	1051.48	2	1051.53	-0.052	0	46	0.00029	K	WASEYGIVK	E
c9335_g2_i2	Arylphorin subunit alpha	3724	84247	101	101	24	24	705	526.749	1051.48	2	1051.53	-0.0498	0	45.83	0.00018	K	WASEYGIVK	E
c9335_g2_i2	Arylphorin subunit alpha	3724	84247	101	101	24	24	705	526.749	1051.48	2	1051.53	-0.0498	0	45.77	0.00031	K	WASEYGIVK	E
c9335_g2_i2	Arylphorin subunit alpha	3724	84247	101	101	24	24	705	526.751	1051.49	2	1051.53	-0.0453	0	46.81	8.3e-05	K	WASEYGIVK	E
c9335_g2_i2	Arylphorin subunit alpha	3724	84247	101	101	24	24	705	535.762	1069.51	2	1069.56	-0.0458	0	56.16	2.6e-05	R	LNHEPFSVK	V
c9335_g2_i2	Arylphorin subunit alpha	3724	84247	101	101	24	24	705	535.765	1069.52	2	1069.56	-0.0396	0	62.51	6.4e-06	R	LNHEPFSVK	V
c9335_g2_i2	Arylphorin subunit alpha	3724	84247	101	101	24	24	705	357.514	1069.52	3	1069.56	-0.0347	0	47.75	0.0001	R	LNHEPFSVK	V
c9335_g2_i2	Arylphorin subunit alpha	3724	84247	101	101	24	24	705	535.782	1069.55	2	1069.56	-0.0064	0	46.53	0.00026	R	LNHEPFSVK	V
c9335_g2_i2	Arylphorin subunit alpha	3724	84247	101	101	24	24	705	594.797	1187.58	2	1187.62	-0.0426	0	43.7	0.00059	R	IVDYFIQYK	Q
c9335_g2_i2	Arylphorin subunit alpha	3724	84247	101	101	24	24	705	594.797	1187.58	2	1187.62	-0.0426	0	46.17	0.00033	R	IVDYFIQYK	Q
c9335_g2_i2	Arylphorin subunit alpha	3724	84247	101	101	24	24	705	594.799	1187.58	2	1187.62	-0.0388	0	43.8	0.00058	R	IVDYFIQYK	Q
c9335_g2_i2	Arylphorin subunit alpha	3724	84247	101	101	24	24	705	594.806	1187.6	2	1187.62	-0.0251	0	46.2	0.00034	R	IVDYFIQYK	Q
c9335_g2_i2	Arylphorin subunit alpha	3724	84247	101	101	24	24	705	594.81	1187.61	2	1187.62	-0.0167	0	34.27	0.0052	R	IVDYFIQYK	Q
c9335_g2_i2	Arylphorin subunit alpha	3724	84247	101	101	24	24	705	594.81	1187.61	2	1187.62	-0.0167	0	33.17	0.0067	R	IVDYFIQYK	Q
c9335_g2_i2	Arylphorin subunit alpha	3724	84247	101	101	24	24	705	613.783	1225.55	2	1225.62	-0.0724	0	72.37	2.2e-07	K	AVEDFLELYK	T
c9335_g2_i2	Arylphorin subunit alpha	3724	84247	101	101	24	24	705	613.789	1225.56	2	1225.62	-0.0592	0	72.33	2.2e-07	K	AVEDFLELYK	T
c9335_g2_i2	Arylphorin subunit alpha	3724	84247	101	101	24	24	705	613.791	1225.57	2	1225.62	-0.0551	0	72.22	1.9e-07	K	AVEDFLELYK	T
c9335_g2_i2	Arylphorin subunit alpha	3724	84247	101	101	24	24	705	613.8	1225.59	2	1225.62	-0.0369	0	71.89	1.8e-07	K	AVEDFLELYK	T
c9335_g2_i2	Arylphorin subunit alpha	3724	84247	101	101	24	24	705	613.813	1225.61	2	1225.62	-0.0117	0	71.97	2.4e-07	K	AVEDFLELYK	T
c9335_g2_i2	Arylphorin subunit alpha	3724	84247	101	101	24	24	705	613.813	1225.61	2	1225.62	-0.0117	0	72.1	2.3e-07	K	AVEDFLELYK	T
c9335_g2_i2	Arylphorin subunit alpha	3724	84247	101	101	24	24	705	613.82	1225.62	2	1225.62	0.0016	0	51.84	1.5e-05	K	AVEDFLELYK	T
c9335_g2_i2	Arylphorin subunit alpha	3724	84247	101	101	24	24	705	621.261	1240.51	2	1240.54	-0.0285	0	71.88	3.1e-07	R	SNYYDVHSEK	N
c9335_g2_i2	Arylphorin subunit alpha	3724	84247	101	101	24	24	705	621.265	1240.52	2	1240.54	-0.0205	0	48.68	7.2e-05	R	SNYYDVHSEK	N
c9335_g2_i2	Arylphorin subunit alpha	3724	84247	101	101	24	24	705	621.265	1240.52	2	1240.54	-0.0205	0	51.21	4e-05	R	SNYYDVHSEK	N
c9335_g2_i2	Arylphorin subunit alpha	3724	84247	101	101	24	24	705	650.796	1299.58	2	1299.62	-0.0468	0	53.86	1.2e-05	R	DPAFYQLYQR	I
c9335_g2_i2	Arylphorin subunit alpha	3724	84247	101	101	24	24	705	662.841	1323.67	2	1323.69	-0.0186	0	61.59	8.1e-06	K	FLELDWFVQK	L
c9335_g2_i2	Arylphorin subunit alpha	3724	84247	101	101	24	24	705	662.842	1323.67	2	1323.69	-0.0161	0	62.09	7.3e-06	K	FLELDWFVQK	L
c9335_g2_i2	Arylphorin subunit alpha	3724	84247	101	101	24	24	705	662.842	1323.67	2	1323.69	-0.0161	0	60.05	1.1e-05	K	FLELDWFVQK	L
[truncated: 9,600 more rows]
