# Supplementary material for: Integrative multiomics analysis of Premolis semirufa caterpillar venom in the search for molecules leading to a joint disease
Source: Sci Rep. 2021 Jan 21;11:1995. doi: 10.1038/s41598-020-79769-y (PMC7820220; doi:10.1038/s41598-020-79769-y)
Supplement: Supplementary file 9 — Supplementary Information 9. [file 41598_2020_79769_MOESM9_ESM.xlsx]

## Sheet: HomologGenesDomainsAndAlignment
Table S3. Comparison of 129 homolog genes between Hsapiens and Pararama, represented by the identified domains in the proteins for each species by Batch CD-Search Tool against the NCBI-curated domains fro Conserved Domain Database (CDD), Pfam, SMART, COG, PRK, and TIGRFAM. There were included in the table the BlastX alignment statistics for the %Identity, %Positives, %Query coverage and E-value.
HsapiensID	PararamaID	DomainName	DomainDBID	PararamE-value	HsapiensE-value	DomainInPararama	DomainInHsapiens	BlastAlign_%Identity	BlastAlign_%Positives	BlastAlign_%Qcoverage	BlastAlign_E-value
ENSG00000014641.17	c7156_g1_i1	HicDH_like	cd05291	3.05828e-05	0	1	0	64.74	78.72	70	3e-141
		L-LDH-NAD	cl36967	2.76292e-08	9.34967e-05	1	1	64.74	78.72	70	3e-141
		LDH-like_MDH	cd01339	5.28736e-15	2.07273e-09	1	1	64.74	78.72	70	3e-141
		LDH-like_MDH_nadp	cd05294	1.08824e-08	2.78389e-06	1	1	64.74	78.72	70	3e-141
		LDH_1	cd05293	3.36478e-11	0	1	0	64.74	78.72	70	3e-141
		LDH_2	cd05292	6.71695e-07	0.000529456	1	1	64.74	78.72	70	3e-141
		LDH_3	cd05290	2.08841e-06	0	1	0	64.74	78.72	70	3e-141
		LDH_MDH_like	cd00650	3.18533e-79	3.7908e-55	1	1	64.74	78.72	70	3e-141
		LDH_like	cd00300	6.3381e-15	3.42857e-13	1	1	64.74	78.72	70	3e-141
		LDH_protist	cl30032	1.73285e-97	4.28272e-88	1	1	64.74	78.72	70	3e-141
		Ldh_1_C	cl30033	4.8072e-75	9.57978e-47	1	1	64.74	78.72	70	3e-141
		Ldh_1_N	pfam00056	1.69431e-46	3.86031e-41	1	1	64.74	78.72	70	3e-141
		MDH	cd00704	0	3.987e-168	1	1	64.74	78.72	70	3e-141
		MDH_choloroplast_like	cd01338	0	4.12068e-179	1	1	64.74	78.72	70	3e-141
		MDH_cytoplasmic_cytosolic	cd01336	0	0	1	1	64.74	78.72	70	3e-141
		MDH_euk_cyt	cl30027	0	1.02088e-180	1	1	64.74	78.72	70	3e-141
		MDH_euk_gproteo	cl31140	1.23812e-09	2.08266e-11	1	1	64.74	78.72	70	3e-141
		MDH_glyoxysomal_mitochondrial	cd01337	8.03399e-08	2.74526e-06	1	1	64.74	78.72	70	3e-141
		MDH_like	cd05295	2.53648e-87	1.16153e-79	1	1	64.74	78.72	70	3e-141
		Malate-DH_plant	cl30030	2.42817e-108	6.62412e-101	1	1	64.74	78.72	70	3e-141
		MalateDH-SF1	cl31139	0	4.13475e-179	1	1	64.74	78.72	70	3e-141
		MalateDH_bact	cl36966	1.72413e-09	2.39414e-06	1	1	64.74	78.72	70	3e-141
		Mdh	cl33749	1.19456e-71	1.98525e-71	1	1	64.74	78.72	70	3e-141
		NADB_Rossmann	cl21454	0	0	1	1	64.74	78.72	70	3e-141
		PLN00106	cl33411	1.4365e-07	1.33477e-06	1	1	64.74	78.72	70	3e-141
		PLN00112	cl30031	7.89726e-115	8.65435e-105	1	1	64.74	78.72	70	3e-141
		PLN00135	cl30028	4.71613e-166	3.50716e-152	1	1	64.74	78.72	70	3e-141
		PLN02602	cl31908	9.09711e-08	0	1	0	64.74	78.72	70	3e-141
		PRK05086	cl35281	3.96161e-07	3.76479e-09	1	1	64.74	78.72	70	3e-141
		PRK05442	cl30029	0	0	1	1	64.74	78.72	70	3e-141
		PRK06223	cl32129	1.22438e-14	3.95878e-10	1	1	64.74	78.72	70	3e-141
		PTZ00082	cl31750	5.43385e-08	0	1	0	64.74	78.72	70	3e-141
		PTZ00117	cl31753	3.36835e-11	1.5097e-08	1	1	64.74	78.72	70	3e-141
		PTZ00325	cl36549	4.87441e-09	2.43864e-07	1	1	64.74	78.72	70	3e-141
		ldh	cl31995	6.40792e-08	0.000127249	1	1	64.74	78.72	70	3e-141
ENSG00000044574.7	c9348_g1_i1	DnaK	cl33876	0	0	1	1	83.77	92.95	67	0
		EutJ	cl37138	4.25943e-07	2.08225e-07	1	1	83.77	92.95	67	0
		FGGY_D-XK_1	cd07809	6.57354e-06	3.10548e-05	1	1	83.77	92.95	67	0
		FtsA	cl34054	0.000188521	0	1	0	83.77	92.95	67	0
		HSP105-110_like_NBD	cd11732	1.13303e-86	1.12011e-82	1	1	83.77	92.95	67	0
		HSP70	cl37948	0	0	1	1	83.77	92.95	67	0
		HSP70_NBD	cd10170	0	4.36067e-179	1	1	83.77	92.95	67	0
		HSPA1-2_6-8-like_NBD	cd10233	0	0	1	1	83.77	92.95	67	0
		HSPA12_like_NBD	cd10229	7.41417e-22	5.51066e-19	1	1	83.77	92.95	67	0
		HSPA13-like_NBD	cd10237	1.06753e-123	1.61351e-123	1	1	83.77	92.95	67	0
		HSPA14-like_NBD	cd10238	4.37538e-127	2.05289e-118	1	1	83.77	92.95	67	0
		HSPA4L_NBD	cd11738	1.23469e-72	3.82953e-72	1	1	83.77	92.95	67	0
		HSPA4_NBD	cd11737	2.61101e-94	2.24907e-91	1	1	83.77	92.95	67	0
		HSPA4_like_NDB	cd10228	6.27494e-145	6.09652e-132	1	1	83.77	92.95	67	0
		HSPA5-like_NBD	cd10241	0	0	1	1	83.77	92.95	67	0
		HSPA9-Ssq1-like_NBD	cd10234	0	0	1	1	83.77	92.95	67	0
		HSPA9-like_NBD	cd11733	0	4.09076e-176	1	1	83.77	92.95	67	0
		HSPH1_NBD	cd11739	1.79767e-93	1.22426e-91	1	1	83.77	92.95	67	0
		HYOU1-like_NBD	cd10230	5.35766e-109	1.95374e-102	1	1	83.77	92.95	67	0
		HscA	cl37021	0	0	1	1	83.77	92.95	67	0
		HscA_like_NBD	cd10236	2.98343e-129	1.12374e-124	1	1	83.77	92.95	67	0
		HscC_like_NBD	cd10235	4.69397e-138	9.21676e-137	1	1	83.77	92.95	67	0
		Hydantoinase_A	cl00668	0.000887247	0	1	0	83.77	92.95	67	0
		MreB	cl34093	2.6173e-05	2.77147e-06	1	1	83.77	92.95	67	0
		MreB_Mbl	cl38210	5.66864e-06	1.22845e-05	1	1	83.77	92.95	67	0
		MreB_like	cd10225	1.62887e-12	4.66616e-12	1	1	83.77	92.95	67	0
		NBD_sugar-kinase_HSP70_actin	cd00012	2.92615e-09	1.56966e-08	1	1	83.77	92.95	67	0
		PLN03184	cl33653	0	0	1	1	83.77	92.95	67	0
		PRK11678	cl36045	5.99027e-12	3.86688e-10	1	1	83.77	92.95	67	0
		PRK12704	cl36166	0.000881223	0	1	0	83.77	92.95	67	0
		PRK13410	cl32871	0	0	1	1	83.77	92.95	67	0
		PRK13411	cl32872	0	0	1	1	83.77	92.95	67	0
		PRK13928	cl36317	4.57074e-07	7.59169e-06	1	1	83.77	92.95	67	0
		PRK13929	cl32943	2.06345e-06	1.09454e-06	1	1	83.77	92.95	67	0
		PRK13930	cl36318	2.19695e-07	3.83233e-06	1	1	83.77	92.95	67	0
		PRK15080	cl36467	2.27427e-06	6.76376e-07	1	1	83.77	92.95	67	0
		PTZ00009	cl36495	0	0	1	1	83.77	92.95	67	0
		PTZ00186	cl31416	0	0	1	1	83.77	92.95	67	0
		PTZ00400	cl36556	0	0	1	1	83.77	92.95	67	0
		ParM_like	cd10227	1.71291e-05	0.00069288	1	1	83.77	92.95	67	0
		ScSsz1p_like_NBD	cd10232	1.15515e-98	9.04545e-94	1	1	83.77	92.95	67	0
		Ssq1_like_NBD	cd11734	4.33067e-157	4.79857e-150	1	1	83.77	92.95	67	0
		XylB	TIGR01312	0.000348057	9.38859e-05	1	1	83.77	92.95	67	0
		YegD_like	cd10231	8.40184e-46	2.89778e-38	1	1	83.77	92.95	67	0
		dnaK	cl33328	0	0	1	1	83.77	92.95	67	0
		hscA	cl35157	4.15707e-105	1.85648e-103	1	1	83.77	92.95	67	0
		mreB	cl31040	1.43325e-11	7.59967e-10	1	1	83.77	92.95	67	0
		prok_dnaK	cl37092	0	0	1	1	83.77	92.95	67	0
ENSG00000057149.14	c8781_g1_i2	PHA02660	PHA02660	1.41957e-13	1.61845e-12	1	1	35.62	57	79	3e-52
		PHA02948	PHA02948	1.85283e-21	3.79385e-15	1	1	35.62	57	79	3e-52
		SERPIN	COG4826	2.84404e-90	5.20648e-71	1	1	35.62	57	79	3e-52
		Serpin	cl28982	2.77728e-159	4.76867e-131	1	1	35.62	57	79	3e-52
		serpin	cd00172	6.55163e-141	7.92422e-137	1	1	35.62	57	79	3e-52
		serpin11-like_insects	cd19600	1.61327e-87	6.7222e-88	1	1	35.62	57	79	3e-52
		serpin18-like_insects	cd19599	3.53508e-47	9.68192e-53	1	1	35.62	57	79	3e-52
		serpin1K-like	cd19579	1.23711e-89	0	1	1	35.62	57	79	3e-52
		serpin28D-like_insects	cd19597	6.33287e-60	3.43892e-65	1	1	35.62	57	79	3e-52
		serpin42Da-like	cd19601	2.22879e-128	1.88279e-132	1	1	35.62	57	79	3e-52
		serpin42Dd-like_insects	cd19954	2.27001e-106	1.31024e-123	1	1	35.62	57	79	3e-52
		serpin48-like_insects	cd19955	1.07916e-86	4.06256e-122	1	1	35.62	57	79	3e-52
		serpin77Ba-like_insects	cd19598	3.17892e-78	9.75108e-88	1	1	35.62	57	79	3e-52
		serpinA	cd19957	9.9486e-101	3.89363e-79	1	1	35.62	57	79	3e-52
		serpinA10_PZI	cd02055	1.12411e-83	1.51215e-68	1	1	35.62	57	79	3e-52
		serpinA11	cd19557	7.56976e-62	8.07927e-34	1	1	35.62	57	79	3e-52
		serpinA12_vaspin	cd19558	4.20699e-73	1.61838e-52	1	1	35.62	57	79	3e-52
		serpinA14_UTMP_UABP-2	cd19559	1.31594e-39	7.13823e-36	1	1	35.62	57	79	3e-52
		serpinA16_HongrES1-like	cd19587	1.6507e-34	2.08337e-32	1	1	35.62	57	79	3e-52
		serpinA1_A1AT	cd02056	3.2318e-74	9.82576e-55	1	1	35.62	57	79	3e-52
		serpinA2_PIL	cd19550	3.56539e-60	9.08482e-40	1	1	35.62	57	79	3e-52
		serpinA3_A1AC	cd19551	1.14065e-72	3.09076e-51	1	1	35.62	57	79	3e-52
		serpinA4_KST	cd19552	7.56967e-64	5.69967e-62	1	1	35.62	57	79	3e-52
		serpinA5_PCI	cd19553	1.20971e-64	3.10547e-61	1	1	35.62	57	79	3e-52
		serpinA6_CBG	cd19554	7.14489e-56	7.86372e-51	1	1	35.62	57	79	3e-52
		serpinA7_TBG	cd19555	2.06498e-63	2.78601e-38	1	1	35.62	57	79	3e-52
		serpinA8_AGT	cd02054	2.69107e-32	2.04051e-24	1	1	35.62	57	79	3e-52
		serpinA9_centerin	cd19556	6.95604e-62	6.53691e-49	1	1	35.62	57	79	3e-52
		serpinA_A1AT-like	cd19548	1.2472e-75	1.54569e-64	1	1	35.62	57	79	3e-52
		serpinB	cd19956	0	7.70154e-104	1	1	35.62	57	79	3e-52
		serpinB10_bomapin	cd19569	1.25798e-130	8.22592e-61	1	1	35.62	57	79	3e-52
		serpinB11_epipin	cd19570	5.23382e-131	1.07474e-66	1	1	35.62	57	79	3e-52
		serpinB12_yukopin	cd19571	2.28356e-125	5.42796e-60	1	1	35.62	57	79	3e-52
		serpinB13_headpin	cd19572	0	7.16685e-62	1	1	35.62	57	79	3e-52
		serpinB14_OVA	cd02059	2.19787e-124	3.21345e-57	1	1	35.62	57	79	3e-52
		serpinB1_LEI	cd19560	6.94739e-162	4.57552e-83	1	1	35.62	57	79	3e-52
		serpinB2_PAI-2	cd19562	2.78925e-108	5.20157e-56	1	1	35.62	57	79	3e-52
		serpinB3_B4_SCCA1_2	cd19563	0	1.07614e-73	1	1	35.62	57	79	3e-52
		serpinB5_maspin	cd02057	1.57929e-99	2.45472e-51	1	1	35.62	57	79	3e-52
		serpinB6_CAP	cd19565	1.01064e-127	2.34296e-64	1	1	35.62	57	79	3e-52
		serpinB7_megsin	cd19566	3.82577e-102	3.56631e-59	1	1	35.62	57	79	3e-52
		serpinB8_CAP-2	cd19567	3.56605e-112	1.34132e-54	1	1	35.62	57	79	3e-52
		serpinB9_CAP-3	cd19568	6.92163e-117	9.91379e-54	1	1	35.62	57	79	3e-52
		serpinB_MENT-like	cd02058	7.85831e-126	1.733e-71	1	1	35.62	57	79	3e-52
		serpinC1_AT3	cd02045	6.91503e-105	1.08154e-76	1	1	35.62	57	79	3e-52
		serpinD1_HCF2	cd02047	1.60236e-64	7.43849e-53	1	1	35.62	57	79	3e-52
		serpinE1_PAI-1	cd02051	1.07259e-72	5.32967e-69	1	1	35.62	57	79	3e-52
		serpinE2_GDN	cd19573	3.78842e-66	8.09916e-69	1	1	35.62	57	79	3e-52
		serpinE3	cd19574	1.59988e-55	5.09105e-54	1	1	35.62	57	79	3e-52
		serpinF1_PEDF	cd02052	1.20626e-53	1.65661e-40	1	1	35.62	57	79	3e-52
		serpinF2_A2AP	cd02053	1.65455e-52	2.37655e-49	1	1	35.62	57	79	3e-52
		serpinG1_C1-INH	cd02050	1.19424e-45	4.76922e-54	1	1	35.62	57	79	3e-52
		serpinH1_CBP1	cd02046	4.79079e-47	8.16961e-39	1	1	35.62	57	79	3e-52
		serpinH2	cd19575	3.37792e-27	9.44073e-18	1	1	35.62	57	79	3e-52
		serpinI1_NSP	cd02048	1.32345e-76	9.356e-77	1	1	35.62	57	79	3e-52
		serpinI2_pancpin	cd19576	4.27823e-98	2.49168e-82	1	1	35.62	57	79	3e-52
		serpinJ_IRS-2-like	cd19577	7.08666e-127	1.13394e-99	1	1	35.62	57	79	3e-52
		serpinK_insect_SRPN2-like	cd19578	4.19161e-81	1.00746e-105	1	1	35.62	57	79	3e-52
		serpinL_nematode	cd19581	6.55357e-79	5.36034e-88	1	1	35.62	57	79	3e-52
		serpinM_ShSPI	cd19582	6.55088e-50	1.46165e-56	1	1	35.62	57	79	3e-52
		serpinN_SPI-1_SPI-2	cd19583	1.76891e-60	2.43218e-48	1	1	35.62	57	79	3e-52
		serpinO_SPI-3_virus	cd19584	6.62236e-28	3.94099e-20	1	1	35.62	57	79	3e-52
		serpinP_plants	cd02043	9.60696e-72	5.65962e-78	1	1	35.62	57	79	3e-52
		serpin_bacteria_crustaceans	cd19593	9.19287e-102	2.33588e-94	1	1	35.62	57	79	3e-52
		serpin_crustaceans_chelicerates_insects	cd19594	3.77093e-107	1.8888e-107	1	1	35.62	57	79	3e-52
		serpin_fungal	cd19596	2.33135e-26	1.49514e-34	1	1	35.62	57	79	3e-52
		serpin_like	cd19591	4.70119e-97	7.49906e-82	1	1	35.62	57	79	3e-52
		serpin_mimivirus	cd19586	1.09595e-48	1.06574e-43	1	1	35.62	57	79	3e-52
		serpin_miropin-like	cd19588	1.56346e-107	3.31443e-104	1	1	35.62	57	79	3e-52
		serpin_mollusks	cd19602	1.80381e-86	9.84189e-93	1	1	35.62	57	79	3e-52
		serpin_platyhelminthes	cd19603	2.39241e-89	9.30443e-87	1	1	35.62	57	79	3e-52
		serpin_poxvirus	cd19585	2.47542e-39	5.79977e-43	1	1	35.62	57	79	3e-52
		serpin_protozoa	cd19604	1.4768e-29	6.30756e-30	1	1	35.62	57	79	3e-52
		serpin_tengpin-like	cd19589	4.41554e-88	8.86972e-85	1	1	35.62	57	79	3e-52
		serpin_thermopin-like	cd19590	5.96346e-148	2.23102e-114	1	1	35.62	57	79	3e-52
ENSG00000062485.18	c5571_g1_i1	AthCS_per_like	cd06115	0	5.16002e-32	0	1	74.08	86.24	62	0
		BSuCS-II_like	cd06110	0	6.58545e-40	0	1	74.08	86.24	62	0
		BsCS-I_like	cd06109	0	9.13114e-20	0	1	74.08	86.24	62	0
		CS_ACL-C_CCL	cd06099	0	3.06085e-79	0	1	74.08	86.24	62	0
		CaCS_like	cd06116	0	7.69121e-29	0	1	74.08	86.24	62	0
		Citrate_synt	pfam00285	0	1.47291e-137	0	1	74.08	86.24	62	0
		DsCS_like	cd06111	0	6.85169e-29	0	1	74.08	86.24	62	0
		Ec2MCS_like	cd06108	0	2.51522e-20	0	1	74.08	86.24	62	0
		Ec2MCS_like_1	cd06117	0	2.41299e-14	0	1	74.08	86.24	62	0
		EcCS_AthCS-per_like	cd06107	0	4.34838e-37	0	1	74.08	86.24	62	0
		EcCS_like	cd06114	0	4.07639e-42	0	1	74.08	86.24	62	0
		GltA	cl29032	0	7.75039e-113	0	1	74.08	86.24	62	0
		PLN02456	cl29031	0	0	0	1	74.08	86.24	62	0
		PRK09569	PRK09569	0	0	0	1	74.08	86.24	62	0
		PRK12349	PRK12349	0	8.21051e-29	0	1	74.08	86.24	62	0
		PRK12350	PRK12350	0	1.5383e-09	0	1	74.08	86.24	62	0
		PRK12351	PRK12351	0	3.47729e-10	0	1	74.08	86.24	62	0
		PRK14032	PRK14032	0	3.88108e-33	0	1	74.08	86.24	62	0
		PRK14033	PRK14033	0	9.11685e-23	0	1	74.08	86.24	62	0
		PRK14034	PRK14034	0	1.43217e-27	0	1	74.08	86.24	62	0
		PRK14035	PRK14035	0	1.87263e-25	0	1	74.08	86.24	62	0
		PRK14036	PRK14036	0	1.27041e-30	0	1	74.08	86.24	62	0
		PRK14037	PRK14037	0	3.93822e-22	0	1	74.08	86.24	62	0
		ScCS-like	cd06103	0	0	0	1	74.08	86.24	62	0
		ScCit1-2_like	cd06105	0	0	0	1	74.08	86.24	62	0
		ScCit3_like	cd06106	0	0	0	1	74.08	86.24	62	0
		cit_synth_I	TIGR01798	0	3.78135e-28	0	1	74.08	86.24	62	0
		cit_synth_II	TIGR01800	0	2.45049e-38	0	1	74.08	86.24	62	0
		cit_synth_euk	TIGR01793	0	0	0	1	74.08	86.24	62	0
		citrate_synt	cd06101	0	2.68064e-84	0	1	74.08	86.24	62	0
		citrate_synt_like_1	cd06118	0	3.30924e-132	0	1	74.08	86.24	62	0
		citrate_synt_like_1_1	cd06112	0	2.49304e-42	0	1	74.08	86.24	62	0
		citrate_synt_like_1_2	cd06113	0	1.30831e-34	0	1	74.08	86.24	62	0
		citrate_synt_like_2	cd06102	0	6.09348e-10	0	1	74.08	86.24	62	0
		gltA	cl29033	0	1.09522e-35	0	1	74.08	86.24	62	0
ENSG00000065833.8	c9193_g1_i3	Malic_M	smart00919	4.64561e-101	4.40995e-81	1	1	56.61	73.09	53	2e-168
		NADB_Rossmann	cl21454	7.24535e-164	2.90216e-127	1	1	56.61	73.09	53	2e-168
		NAD_bind_1_malic_enz	cd05312	7.24535e-164	2.90216e-127	1	1	56.61	73.09	53	2e-168
		NAD_bind_2_malic_enz	cd05311	7.98819e-31	1.00162e-21	1	1	56.61	73.09	53	2e-168
		NAD_bind_amino_acid_DH	cd05191	2.21557e-09	6.93629e-06	1	1	56.61	73.09	53	2e-168
		NAD_bind_malic_enz	cd00762	5.61252e-124	3.56349e-92	1	1	56.61	73.09	53	2e-168
		PLN03129	cl33643	0	0	1	1	56.61	73.09	53	2e-168
		PRK07232	cl35566	1.39802e-22	2.40497e-18	1	1	56.61	73.09	53	2e-168
		PRK12861	cl32845	1.78141e-20	8.64904e-12	1	1	56.61	73.09	53	2e-168
		PRK12862	cl32846	1.25714e-24	2.51807e-19	1	1	56.61	73.09	53	2e-168
		PRK13529	cl36256	0	0	1	1	56.61	73.09	53	2e-168
		PTZ00317	cl36548	0	7.44302e-170	1	1	56.61	73.09	53	2e-168
		SfcA	cl33826	7.98981e-114	2.51248e-90	1	1	56.61	73.09	53	2e-168
		malic	cl37623	7.4786e-113	6.08866e-71	1	1	56.61	73.09	53	2e-168
ENSG00000075624.13	c5957_g1_i1	ACTIN	smart00268	0	0	1	1	96.52	99.47	75	0
		Actin	pfam00022	0	0	1	1	96.52	99.47	75	0
		COG5277	COG5277	3.95645e-170	2.97289e-169	1	1	96.52	99.47	75	0
		NBD_sugar-kinase_HSP70_actin	cd00012	5.03068e-20	8.83981e-20	1	1	96.52	99.47	75	0
		PTZ00004	PTZ00004	0	0	1	1	96.52	99.47	75	0
		PTZ00280	cl29668	8.23441e-123	2.09911e-120	1	1	96.52	99.47	75	0
		PTZ00281	PTZ00281	0	0	1	1	96.52	99.47	75	0
		PTZ00452	PTZ00452	1.46137e-176	1.51348e-173	1	1	96.52	99.47	75	0
		PTZ00466	PTZ00466	5.90864e-178	2.03282e-179	1	1	96.52	99.47	75	0
ENSG00000080007.7	c12564_g1_i1	BRR2	cl34180	1.0149e-07	1.67658e-10	1	1	57.57	74.2	90	0
		CMS1	pfam14617	0	0.000171856	0	1	57.57	74.2	90	0
		COG1202	cl34178	2.43091e-07	0.000276125	1	1	57.57	74.2	90	0
		Cas3_I	cd09639	0.000225391	0	1	0	57.57	74.2	90	0
		DDXDc_reverse_gyrase	cd17924	0.000446984	9.56442e-07	1	1	57.57	74.2	90	0
		DEAD	pfam00270	4.02302e-57	2.17528e-59	1	1	57.57	74.2	90	0
		DEAD-like_helicase_C	cl38915	2.26123e-57	1.45379e-54	1	1	57.57	74.2	90	0
		DEAD-like_helicase_N	cl28899	5.73425e-141	1.81684e-119	1	1	57.57	74.2	90	0
		DEADc	cd00268	2.72263e-98	2.7075e-95	1	1	57.57	74.2	90	0
		DEADc_DDX1	cd17938	8.97818e-32	7.63848e-31	1	1	57.57	74.2	90	0
		DEADc_DDX10	cd17941	1.68822e-44	5.79198e-42	1	1	57.57	74.2	90	0
		DEADc_DDX17	cd18050	1.11051e-73	1.11473e-82	1	1	57.57	74.2	90	0
		DEADc_DDX18	cd17942	3.95214e-49	4.99262e-43	1	1	57.57	74.2	90	0
		DEADc_DDX19	cd18047	3.45538e-15	3.09502e-16	1	1	57.57	74.2	90	0
		DEADc_DDX19_DDX25	cd17963	7.26602e-37	3.8327e-44	1	1	57.57	74.2	90	0
		DEADc_DDX20	cd17943	4.15011e-40	1.16351e-38	1	1	57.57	74.2	90	0
		DEADc_DDX21_DDX50	cd17944	2.38149e-37	3.62119e-39	1	1	57.57	74.2	90	0
		DEADc_DDX23	cd17945	8.86303e-71	4.65058e-72	1	1	57.57	74.2	90	0
		DEADc_DDX24	cd17946	6.50757e-39	1.46676e-41	1	1	57.57	74.2	90	0
		DEADc_DDX25	cd18048	1.49939e-18	1.11747e-21	1	1	57.57	74.2	90	0
		DEADc_DDX27	cd17947	1.76613e-46	5.58692e-46	1	1	57.57	74.2	90	0
		DEADc_DDX28	cd17948	1.28801e-33	1.5583e-31	1	1	57.57	74.2	90	0
		DEADc_DDX3	cd18051	1.20666e-58	3.46548e-52	1	1	57.57	74.2	90	0
		DEADc_DDX31	cd17949	1.12367e-47	1.73772e-50	1	1	57.57	74.2	90	0
		DEADc_DDX39	cd17950	3.58438e-35	4.2843e-38	1	1	57.57	74.2	90	0
		DEADc_DDX3_DDX4	cd17967	2.26728e-79	3.19815e-75	1	1	57.57	74.2	90	0
		DEADc_DDX4	cd18052	1.33131e-68	1.99694e-66	1	1	57.57	74.2	90	0
		DEADc_DDX41	cd17951	1.51315e-49	3.84672e-57	1	1	57.57	74.2	90	0
		DEADc_DDX42	cd17952	1.52133e-72	3.87464e-75	1	1	57.57	74.2	90	0
		DEADc_DDX43_DDX53	cd17958	5.73425e-141	1.81684e-119	1	1	57.57	74.2	90	0
		DEADc_DDX46	cd17953	1.11338e-81	1.81062e-76	1	1	57.57	74.2	90	0
		DEADc_DDX47	cd17954	3.35826e-52	1.2803e-49	1	1	57.57	74.2	90	0
		DEADc_DDX49	cd17955	2.22582e-39	2.22142e-42	1	1	57.57	74.2	90	0
		DEADc_DDX5	cd18049	1.6582e-76	9.26821e-81	1	1	57.57	74.2	90	0
		DEADc_DDX51	cd17956	3.44413e-28	1.49161e-23	1	1	57.57	74.2	90	0
		DEADc_DDX52	cd17957	3.78182e-52	9.64115e-54	1	1	57.57	74.2	90	0
		DEADc_DDX54	cd17959	1.34066e-53	6.03486e-52	1	1	57.57	74.2	90	0
		DEADc_DDX55	cd17960	2.93295e-45	3.60569e-44	1	1	57.57	74.2	90	0
		DEADc_DDX56	cd17961	6.90879e-36	9.84629e-37	1	1	57.57	74.2	90	0
		DEADc_DDX59	cd17962	1.09246e-48	2.04586e-42	1	1	57.57	74.2	90	0
		DEADc_DDX5_DDX17	cd17966	2.4931e-89	1.64657e-96	1	1	57.57	74.2	90	0
		DEADc_DDX6	cd17940	2.42011e-46	1.36951e-49	1	1	57.57	74.2	90	0
		DEADc_EIF4A	cd17939	2.04723e-39	1.01363e-43	1	1	57.57	74.2	90	0
		DEADc_EIF4AIII_DDX48	cd18045	6.43453e-31	6.12308e-39	1	1	57.57	74.2	90	0
		DEADc_EIF4AII_EIF4AI_DDX2	cd18046	1.03877e-33	1.96206e-41	1	1	57.57	74.2	90	0
		DEADc_MRH4	cd17965	1.89243e-22	7.69475e-20	1	1	57.57	74.2	90	0
		DEADc_MSS116	cd17964	5.73459e-52	1.33474e-52	1	1	57.57	74.2	90	0
		DECH_helic	cl37333	0	0.000261845	0	1	57.57	74.2	90	0
		DEXDc	smart00487	1.62668e-51	5.94345e-57	1	1	57.57	74.2	90	0
		DEXH_lig_assoc	TIGR04121	0.000618343	1.42196e-07	1	1	57.57	74.2	90	0
		DEXHc_Hef	cd18035	0	9.43658e-08	0	1	57.57	74.2	90	0
		DEXHc_Hrq1-like	cd17923	0.000122899	5.35583e-11	1	1	57.57	74.2	90	0
		DEXHc_LHR-like	cd17922	0	0.000718121	0	1	57.57	74.2	90	0
		DEXHc_RE	cd17926	0	2.38632e-05	0	1	57.57	74.2	90	0
		DEXHc_RIG-I	cd17927	1.9258e-05	6.28866e-07	1	1	57.57	74.2	90	0
		DEXHc_RLR	cd18036	0	1.47262e-07	0	1	57.57	74.2	90	0
		DEXHc_RecG	cd17918	0	8.75193e-06	0	1	57.57	74.2	90	0
		DEXHc_RecQ	cd17920	3.4049e-08	1.44119e-10	1	1	57.57	74.2	90	0
		DEXHc_RecQ2_BLM	cd18016	0	0.000515042	0	1	57.57	74.2	90	0
		DEXHc_RecQ4-like	cd18018	2.7255e-06	1.63534e-09	1	1	57.57	74.2	90	0
		DEXHc_Ski2	cd17921	3.5278e-06	1.89832e-09	1	1	57.57	74.2	90	0
		DEXHc_Snf	cd17919	0	0.000453826	0	1	57.57	74.2	90	0
		DEXHc_archSki2	cd18028	7.46035e-06	5.94903e-05	1	1	57.57	74.2	90	0
		DEXHc_dicer	cd18034	1.16644e-05	0.000128724	1	1	57.57	74.2	90	0
		DEXQc_arch_SWI2_SNF2	cd18012	0	0.000146151	0	1	57.57	74.2	90	0
		HELICc	smart00490	2.57658e-28	1.77283e-22	1	1	57.57	74.2	90	0
		Helicase_C	pfam00271	1.37408e-32	8.29034e-28	1	1	57.57	74.2	90	0
		HepA	cl33945	1.77524e-05	0	1	0	57.57	74.2	90	0
		KH	smart00322	1.25002e-07	0	1	0	57.57	74.2	90	0
		KH-I	cd00105	3.15975e-10	0	1	0	57.57	74.2	90	0
		KH_1	pfam00013	8.3483e-11	0	1	0	57.57	74.2	90	0
		Lhr	COG1201	1.62554e-16	1.50706e-14	1	1	57.57	74.2	90	0
		MPH1	COG1111	9.39157e-08	0.000206206	1	1	57.57	74.2	90	0
		P-loop_NTPase	cl38985	0.000225391	0	1	0	57.57	74.2	90	0
		PCBP_like_KH	cd02396	2.24171e-08	0	1	0	57.57	74.2	90	0
		PLN00206	cl33426	5.41564e-76	4.82895e-70	1	1	57.57	74.2	90	0
		PNPase_KH	cd02393	0.000117684	0	1	0	57.57	74.2	90	0
		PRK01297	cl35151	1.30792e-83	1.07025e-80	1	1	57.57	74.2	90	0
		PRK04537	cl35267	1.14644e-82	3.06162e-68	1	1	57.57	74.2	90	0
		PRK04837	cl35270	7.16154e-87	9.05702e-84	1	1	57.57	74.2	90	0
		PRK05580	cl35342	0.000790811	0	1	0	57.57	74.2	90	0
		PRK10590	cl35929	3.68172e-86	8.55745e-88	1	1	57.57	74.2	90	0
		PRK11057	cl32633	9.21114e-14	5.12151e-15	1	1	57.57	74.2	90	0
		PRK11192	cl36006	2.96698e-82	7.99863e-84	1	1	57.57	74.2	90	0
		PRK11634	cl36037	9.32761e-73	1.0778e-78	1	1	57.57	74.2	90	0
		PRK11776	cl36054	6.7765e-81	9.62341e-86	1	1	57.57	74.2	90	0
		PRK11824	cl36064	1.80655e-05	0	1	0	57.57	74.2	90	0
		PRK13766	cl36294	3.26393e-06	0.000338483	1	1	57.57	74.2	90	0
		PTZ00110	cl36512	9.65607e-158	8.56712e-164	1	1	57.57	74.2	90	0
		PTZ00424	cl33182	1.07273e-63	4.924e-65	1	1	57.57	74.2	90	0
		Pnp	cl34166	0.000191482	0	1	0	57.57	74.2	90	0
		PriA	cl30559	0.000847829	0	1	0	57.57	74.2	90	0
		RecQ	cl33925	2.83961e-20	8.89373e-22	1	1	57.57	74.2	90	0
		ResIII	pfam04851	0.000995373	6.12407e-06	1	1	57.57	74.2	90	0
		SF2-N	cd00046	1.23575e-16	2.92183e-20	1	1	57.57	74.2	90	0
		SF2_C	cd18785	1.25122e-09	2.81016e-10	1	1	57.57	74.2	90	0
		SF2_C_DEAD	cd18787	2.26123e-57	1.45379e-54	1	1	57.57	74.2	90	0
		SF2_C_FANCM_Hef	cd18801	5.82009e-06	0.000217171	1	1	57.57	74.2	90	0
		SF2_C_LHR	cd18796	7.32131e-06	5.5843e-05	1	1	57.57	74.2	90	0
		SF2_C_RecQ	cd18794	1.15942e-09	2.55136e-09	1	1	57.57	74.2	90	0
		SF2_C_SNF	cd18793	1.76089e-11	3.58189e-08	1	1	57.57	74.2	90	0
		SF2_C_XPB	cd18789	3.88518e-06	7.13879e-07	1	1	57.57	74.2	90	0
		SF2_C_dicer	cd18802	2.00155e-12	3.27837e-10	1	1	57.57	74.2	90	0
		SSL2	cl34083	2.34349e-11	6.39311e-11	1	1	57.57	74.2	90	0
		SrmB	cl33924	1.04854e-137	1.73757e-136	1	1	57.57	74.2	90	0
		YprA	cl34181	2.08454e-16	9.45636e-19	1	1	57.57	74.2	90	0
		cas3_core	cl36937	0.000879485	0	1	0	57.57	74.2	90	0
		polynuc_phos	cl37293	7.81435e-05	0	1	0	57.57	74.2	90	0
		recQ	cl36892	1.69804e-17	4.53745e-21	1	1	57.57	74.2	90	0
		recQ_fam	cl31019	3.25356e-14	8.77045e-20	1	1	57.57	74.2	90	0
ENSG00000085662.13	c2736_g1_i1	AKR_AKR1-5-like	cd19071	4.28602e-124	1.5541e-77	1	1	52.97	70.81	82	6e-64
		AKR_AKR10A1_2	cd19082	0.000613422	9.39823e-05	1	1	52.97	70.81	82	6e-64
		AKR_AKR11A1_11D1	cd19083	1.95604e-16	2.65379e-11	1	1	52.97	70.81	82	6e-64
		AKR_AKR11B1	cd19148	4.38516e-10	1.14272e-09	1	1	52.97	70.81	82	6e-64
		AKR_AKR11B1-like	cd19084	2.5044e-25	1.83103e-18	1	1	52.97	70.81	82	6e-64
		AKR_AKR11B2	cd19149	1.14401e-15	4.09765e-16	1	1	52.97	70.81	82	6e-64
		AKR_AKR11B3	cd19085	7.93501e-27	2.36936e-18	1	1	52.97	70.81	82	6e-64
		AKR_AKR11C1	cd19086	8.19308e-09	0.000259921	1	1	52.97	70.81	82	6e-64
		AKR_AKR12A1_B1_C1	cd19087	2.74323e-05	1.53326e-06	1	1	52.97	70.81	82	6e-64
		AKR_AKR13A1	cd19144	6.51523e-16	1.58349e-15	1	1	52.97	70.81	82	6e-64
		AKR_AKR13A_13D	cd19076	1.57685e-14	6.93239e-11	1	1	52.97	70.81	82	6e-64
		AKR_AKR13B1	cd19088	3.37766e-15	3.62478e-13	1	1	52.97	70.81	82	6e-64
		AKR_AKR13C1_2	cd19078	6.46129e-07	2.17158e-05	1	1	52.97	70.81	82	6e-64
		AKR_AKR13D1	cd19145	3.07667e-08	8.00511e-05	1	1	52.97	70.81	82	6e-64
		AKR_AKR15A	cd19152	4.73532e-06	0	1	0	52.97	70.81	82	6e-64
		AKR_AKR15A-like	cd19090	1.51391e-06	0	1	0	52.97	70.81	82	6e-64
		AKR_AKR1A1-4	cd19106	1.82442e-163	1.60004e-90	1	1	52.97	70.81	82	6e-64
		AKR_AKR1B1-19	cd19107	0	9.42695e-85	1	1	52.97	70.81	82	6e-64
		AKR_AKR1C1-35	cd19108	1.24188e-140	1.4943e-55	1	1	52.97	70.81	82	6e-64
		AKR_AKR1D1-3	cd19109	2.8798e-129	3.38715e-56	1	1	52.97	70.81	82	6e-64
		AKR_AKR1E1-2	cd19110	3.41439e-160	1.76772e-64	1	1	52.97	70.81	82	6e-64
		AKR_AKR1G1_1I	cd19111	2.82086e-100	5.2748e-63	1	1	52.97	70.81	82	6e-64
		AKR_AKR1G1_CeAKR	cd19154	5.36372e-117	1.50431e-69	1	1	52.97	70.81	82	6e-64
		AKR_AKR1I_CgAKR1	cd19155	3.38191e-99	2.58693e-67	1	1	52.97	70.81	82	6e-64
		AKR_AKR2A1-2	cd19112	9.95586e-96	5.13684e-55	1	1	52.97	70.81	82	6e-64
		AKR_AKR2B1-10	cd19113	8.80178e-93	2.99522e-52	1	1	52.97	70.81	82	6e-64
		AKR_AKR2C1	cd19114	6.02591e-79	2.221e-49	1	1	52.97	70.81	82	6e-64
		AKR_AKR2D1	cd19115	5.68953e-92	1.2145e-54	1	1	52.97	70.81	82	6e-64
		AKR_AKR2E1-5	cd19116	1.01367e-129	1.84155e-77	1	1	52.97	70.81	82	6e-64
		AKR_AKR3A1-2	cd19117	8.17936e-96	6.15867e-47	1	1	52.97	70.81	82	6e-64
		AKR_AKR3B1-3	cd19118	5.80031e-99	1.75124e-48	1	1	52.97	70.81	82	6e-64
		AKR_AKR3C1	cd19119	9.80713e-74	4.23942e-38	1	1	52.97	70.81	82	6e-64
		AKR_AKR3C2-3	cd19120	3.09347e-72	5.43297e-47	1	1	52.97	70.81	82	6e-64
		AKR_AKR3D1	cd19121	7.03319e-87	5.47727e-44	1	1	52.97	70.81	82	6e-64
		AKR_AKR3E1	cd19122	2.04214e-66	5.56756e-36	1	1	52.97	70.81	82	6e-64
		AKR_AKR3F1	cd19137	5.91339e-42	3.26695e-17	1	1	52.97	70.81	82	6e-64
		AKR_AKR3F1-like	cd19072	2.53288e-51	1.70002e-32	1	1	52.97	70.81	82	6e-64
		AKR_AKR3F2	cd19139	7.6139e-63	5.46221e-36	1	1	52.97	70.81	82	6e-64
		AKR_AKR3F2_3	cd19073	8.19447e-83	6.2499e-49	1	1	52.97	70.81	82	6e-64
		AKR_AKR3F3	cd19140	3.28507e-76	2.14769e-47	1	1	52.97	70.81	82	6e-64
		AKR_AKR3G1	cd19123	7.05038e-127	2.38639e-63	1	1	52.97	70.81	82	6e-64
		AKR_AKR4A_4B	cd19124	1.1071e-86	1.1859e-52	1	1	52.97	70.81	82	6e-64
		AKR_AKR4C1-15	cd19125	1.71004e-116	7.81808e-60	1	1	52.97	70.81	82	6e-64
		AKR_AKR5A1_2	cd19156	1.07015e-79	9.29988e-57	1	1	52.97	70.81	82	6e-64
		AKR_AKR5A_5G	cd19126	6.19729e-86	8.34568e-57	1	1	52.97	70.81	82	6e-64
		AKR_AKR5B1	cd19127	1.50962e-75	6.10981e-45	1	1	52.97	70.81	82	6e-64
		AKR_AKR5C1	cd19130	1.1722e-69	2.84036e-42	1	1	52.97	70.81	82	6e-64
		AKR_AKR5C2	cd19131	5.30402e-89	3.08527e-58	1	1	52.97	70.81	82	6e-64
		AKR_AKR5D1_E1	cd19132	5.01378e-74	2.33397e-49	1	1	52.97	70.81	82	6e-64
		AKR_AKR5F1	cd19133	4.81492e-86	1.33937e-55	1	1	52.97	70.81	82	6e-64
		AKR_AKR5G1-3	cd19157	5.17271e-85	4.45286e-55	1	1	52.97	70.81	82	6e-64
		AKR_AKR5H1	cd19134	1.18338e-63	3.01862e-39	1	1	52.97	70.81	82	6e-64
		AKR_AKR8A1-2	cd19077	2.19054e-14	3.41743e-16	1	1	52.97	70.81	82	6e-64
		AKR_AKR9A_9B	cd19080	1.69308e-05	2.34426e-05	1	1	52.97	70.81	82	6e-64
		AKR_AKR9C1	cd19081	3.36923e-11	1.25225e-06	1	1	52.97	70.81	82	6e-64
		AKR_AtPLR-like	cd19093	1.09878e-32	4.75333e-25	1	1	52.97	70.81	82	6e-64
		AKR_BaDH-like	cd19129	2.93132e-81	1.80178e-42	1	1	52.97	70.81	82	6e-64
		AKR_BsYcsN_EcYdhF-like	cd19092	2.63153e-20	3.62927e-08	1	1	52.97	70.81	82	6e-64
		AKR_CeZK1290-like	cd19135	2.79019e-81	9.86327e-48	1	1	52.97	70.81	82	6e-64
		AKR_DrGR-like	cd19136	1.56722e-94	5.18182e-61	1	1	52.97	70.81	82	6e-64
		AKR_EcYajO-like	cd19079	1.78017e-13	3.12605e-12	1	1	52.97	70.81	82	6e-64
		AKR_FDH	cd19162	1.10309e-05	0	1	0	52.97	70.81	82	6e-64
		AKR_GlAR-like	cd19128	5.58899e-86	3.276e-39	1	1	52.97	70.81	82	6e-64
		AKR_PA4992-like	cd19095	4.50049e-11	2.30361e-05	1	1	52.97	70.81	82	6e-64
		AKR_PsAKR	cd19091	2.15547e-10	6.36714e-05	1	1	52.97	70.81	82	6e-64
		AKR_SF	cd06660	2.92414e-19	5.40367e-12	1	1	52.97	70.81	82	6e-64
		AKR_Tas-like	cd19094	9.60735e-08	3.24432e-07	1	1	52.97	70.81	82	6e-64
		AKR_YeaE	cd19138	3.34702e-48	6.2903e-27	1	1	52.97	70.81	82	6e-64
		AKR_galDH	cd19163	0.000125503	0	1	0	52.97	70.81	82	6e-64
		AKR_unchar	cd19752	0.000618654	0.000177676	1	1	52.97	70.81	82	6e-64
		ARA1	COG0656	5.9066e-105	5.08302e-66	1	1	52.97	70.81	82	6e-64
		Aldo_ket_red	pfam00248	1.81333e-53	3.00145e-34	1	1	52.97	70.81	82	6e-64
		Aldo_ket_red_shaker-like	cd19074	2.50339e-09	0.00049475	1	1	52.97	70.81	82	6e-64
		PRK10376	PRK10376	0.000703669	0	1	0	52.97	70.81	82	6e-64
		Tas	cl30127	2.2362e-25	4.19339e-17	1	1	52.97	70.81	82	6e-64
		YdhF	COG4989	3.51428e-11	1.48466e-05	1	1	52.97	70.81	82	6e-64
		dkgA	PRK11565	5.82574e-65	4.49747e-49	1	1	52.97	70.81	82	6e-64
		dkgB	PRK11172	2.18464e-55	1.4102e-33	1	1	52.97	70.81	82	6e-64
ENSG00000089220.4	c8398_g1_i1	PBP	pfam01161	1.46243e-16	1.61564e-21	1	1	57.74	71.43	35	8e-58
		PEBP	COG1881	6.89821e-09	1.71176e-11	1	1	57.74	71.43	35	8e-58
		PEBP_bact_arch	cd00865	7.82926e-06	3.33779e-06	1	1	57.74	71.43	35	8e-58
		PEBP_euk	cd00866	2.94937e-63	8.72044e-69	1	1	57.74	71.43	35	8e-58
		PLN00169	PLN00169	1.07702e-13	1.46884e-27	1	1	57.74	71.43	35	8e-58
		PRK09818	PRK09818	5.80293e-05	1.24239e-05	1	1	57.74	71.43	35	8e-58
		PRK10257	PRK10257	0	3.54068e-07	0	1	57.74	71.43	35	8e-58
		TIGR00481	TIGR00481	1.41801e-05	3.15745e-07	1	1	57.74	71.43	35	8e-58
ENSG00000090382.6	c8529_g1_i1	LT_IagB-like	cd13400	0.000692257	4.67072e-05	1	1	38.52	56.56	42	8e-20
		LYZ	cd00119	2.5998e-66	1.13843e-46	1	1	38.52	56.56	42	8e-20
		LYZ1	smart00263	1.69284e-84	1.1565e-52	1	1	38.52	56.56	42	8e-20
		LYZ_C	cd16897	1.38099e-84	1.15183e-31	1	1	38.52	56.56	42	8e-20
		LYZ_C_invert	cd16899	2.06433e-51	1.30027e-64	1	1	38.52	56.56	42	8e-20
		LYZ_LA	cd16898	2.87157e-46	3.22317e-22	1	1	38.52	56.56	42	8e-20
		Lys	pfam00062	4.16845e-74	1.79083e-31	1	1	38.52	56.56	42	8e-20
		Lyz-like	cd00442	3.04677e-08	0.000174131	1	1	38.52	56.56	42	8e-20
ENSG00000092621.11	c4558_g1_i1	2-Hacid_dh	pfam00389	3.27306e-113	8.4739e-82	1	1	52.12	70.36	73	3e-109
		2-Hacid_dh_1	cd05300	7.5398e-61	2.19021e-49	1	1	52.12	70.36	73	3e-109
		2-Hacid_dh_10	cd12171	1.87303e-91	1.5814e-80	1	1	52.12	70.36	73	3e-109
		2-Hacid_dh_11	cd12175	3.76017e-90	1.03199e-80	1	1	52.12	70.36	73	3e-109
		2-Hacid_dh_12	cd12177	6.17009e-80	1.13685e-68	1	1	52.12	70.36	73	3e-109
		2-Hacid_dh_13	cd12178	1.91519e-87	1.57573e-78	1	1	52.12	70.36	73	3e-109
		2-Hacid_dh_14	cd12179	2.66257e-70	1.07665e-69	1	1	52.12	70.36	73	3e-109
		2-Hacid_dh_15	cd12180	2.53232e-34	3.87727e-29	1	1	52.12	70.36	73	3e-109
		2-Hacid_dh_2	cd12159	8.48158e-31	1.77109e-33	1	1	52.12	70.36	73	3e-109
		2-Hacid_dh_3	cd12160	4.66117e-25	2.17915e-19	1	1	52.12	70.36	73	3e-109
		2-Hacid_dh_4	cd12162	3.89148e-75	5.94897e-69	1	1	52.12	70.36	73	3e-109
		2-Hacid_dh_5	cd12163	8.18675e-29	1.72085e-23	1	1	52.12	70.36	73	3e-109
		2-Hacid_dh_6	cd12165	3.44562e-57	1.10879e-53	1	1	52.12	70.36	73	3e-109
		2-Hacid_dh_7	cd12166	5.65324e-27	1.47999e-28	1	1	52.12	70.36	73	3e-109
		2-Hacid_dh_8	cd12167	2.41822e-65	2.30081e-50	1	1	52.12	70.36	73	3e-109
		2-Hacid_dh_9	cd12170	2.57026e-18	2.27658e-07	1	1	52.12	70.36	73	3e-109
		2-Hacid_dh_C	pfam02826	1.74913e-73	6.79785e-68	1	1	52.12	70.36	73	3e-109
		CtBP_dh	cd05299	1.45628e-95	8.69491e-80	1	1	52.12	70.36	73	3e-109
		ErythrP_dh	cd12158	1.22754e-46	3.40428e-59	1	1	52.12	70.36	73	3e-109
		FDH	cd05302	1.53425e-46	4.82111e-42	1	1	52.12	70.36	73	3e-109
		FDH_GDH_like	cd12154	3.86784e-13	2.01439e-17	1	1	52.12	70.36	73	3e-109
		GDH	cd05301	5.73505e-88	1.28187e-75	1	1	52.12	70.36	73	3e-109
		GDH_like_1	cd12161	3.68431e-62	1.89337e-53	1	1	52.12	70.36	73	3e-109
		GDH_like_2	cd12164	5.45582e-36	1.11378e-33	1	1	52.12	70.36	73	3e-109
		HGDH_LDH_like	cd12185	5.25265e-49	1.37572e-46	1	1	52.12	70.36	73	3e-109
		HGDH_like	cd12184	1.21726e-38	2.96962e-38	1	1	52.12	70.36	73	3e-109
		HPPR	cd12156	7.97515e-60	1.9272e-48	1	1	52.12	70.36	73	3e-109
		LDH	cd12186	6.3564e-59	8.39121e-52	1	1	52.12	70.36	73	3e-109
		LDH_like	cd01619	1.48671e-68	1.72004e-58	1	1	52.12	70.36	73	3e-109
		LDH_like_1	cd12187	4.94471e-67	4.31502e-55	1	1	52.12	70.36	73	3e-109
		LDH_like_2	cd12183	2.67061e-56	3.90714e-56	1	1	52.12	70.36	73	3e-109
		LdhA	COG1052	2.37302e-96	4.56494e-82	1	1	52.12	70.36	73	3e-109
		Mand_dh_like	cd12168	1.52589e-66	2.52667e-60	1	1	52.12	70.36	73	3e-109
		NADB_Rossmann	cl21454	6.94881e-178	8.06245e-148	1	1	52.12	70.36	73	3e-109
		PGDH	cl36872	4.80196e-170	8.79425e-117	1	1	52.12	70.36	73	3e-109
		PGDH_1	cd12155	1.38389e-45	4.14897e-45	1	1	52.12	70.36	73	3e-109
		PGDH_2	cd05303	6.96192e-131	1.58228e-115	1	1	52.12	70.36	73	3e-109
		PGDH_3	cd12176	8.84208e-81	3.92997e-69	1	1	52.12	70.36	73	3e-109
		PGDH_4	cd12173	6.94881e-178	8.06245e-148	1	1	52.12	70.36	73	3e-109
		PGDH_like_1	cd12169	1.03877e-70	1.62878e-63	1	1	52.12	70.36	73	3e-109
		PGDH_like_2	cd12172	3.00816e-119	1.28168e-100	1	1	52.12	70.36	73	3e-109
		PGDH_like_3	cd12174	5.47927e-100	3.67556e-82	1	1	52.12	70.36	73	3e-109
		PLN02306	PLN02306	2.70403e-31	8.02056e-26	1	1	52.12	70.36	73	3e-109
		PLN02928	PLN02928	4.75304e-39	3.74993e-38	1	1	52.12	70.36	73	3e-109
		PLN03139	cl30769	3.92343e-37	1.7685e-35	1	1	52.12	70.36	73	3e-109
		PRK00257	cl31555	2.52966e-31	8.23996e-39	1	1	52.12	70.36	73	3e-109
		PRK06436	PRK06436	3.1493e-22	5.69861e-24	1	1	52.12	70.36	73	3e-109
		PRK06487	PRK06487	1.79954e-55	1.37925e-52	1	1	52.12	70.36	73	3e-109
		PRK06932	PRK06932	1.95207e-42	6.87346e-47	1	1	52.12	70.36	73	3e-109
		PRK07574	cl30766	9.17444e-49	2.07582e-37	1	1	52.12	70.36	73	3e-109
		PRK08410	cl30767	9.52756e-48	5.9957e-45	1	1	52.12	70.36	73	3e-109
		PRK08605	cl30768	2.54459e-32	3.32071e-35	1	1	52.12	70.36	73	3e-109
		PRK11790	cl36060	3.98435e-70	4.43587e-60	1	1	52.12	70.36	73	3e-109
		PRK12480	PRK12480	1.11762e-27	8.47713e-27	1	1	52.12	70.36	73	3e-109
		PRK13243	PRK13243	5.017e-68	1.07934e-58	1	1	52.12	70.36	73	3e-109
		PRK13581	cl36272	0	1.48896e-144	1	1	52.12	70.36	73	3e-109
		PRK15409	PRK15409	3.1118e-42	1.92343e-39	1	1	52.12	70.36	73	3e-109
		PRK15438	cl33147	3.04164e-27	3.30961e-30	1	1	52.12	70.36	73	3e-109
		PTDH	cd12157	2.66714e-64	1.18143e-58	1	1	52.12	70.36	73	3e-109
		SerA	COG0111	5.08697e-124	1.83161e-107	1	1	52.12	70.36	73	3e-109
		formate_dh_like	cd05198	9.08572e-122	1.72624e-95	1	1	52.12	70.36	73	3e-109
		ghrA	PRK15469	1.39619e-15	1.86776e-14	1	1	52.12	70.36	73	3e-109
ENSG00000096384.19	c6418_g2_i1	HATPase	cl00075	0.000105582	2.12092e-107	1	1	95.2	98.5	87	0
		HATPase_Hsp90-like	cd16927	1.44209e-110	2.12092e-107	1	1	95.2	98.5	87	0
		HATPase_c	pfam02518	1.41678e-05	4.28793e-05	1	1	95.2	98.5	87	0
		HATPase_c_3	pfam13589	3.1795e-06	2.86609e-05	1	1	95.2	98.5	87	0
		HSP90	cl29639	0	0	1	1	95.2	98.5	87	0
		HtpG	cl29640	0	0	1	1	95.2	98.5	87	0
		PRK05218	cl29642	0	0	1	1	95.2	98.5	87	0
		PRK14083	cl29641	3.43167e-32	3.82942e-31	1	1	95.2	98.5	87	0
		PTZ00130	cl33166	2.65766e-165	9.82588e-148	1	1	95.2	98.5	87	0
		PTZ00272	cl29638	0	0	1	1	95.2	98.5	87	0
ENSG00000099810.18	c467_g1_i1	MTAN	cd09008	1.49083e-06	0	1	0	54.02	67.82	74	2e-100
		MTAP	TIGR01694	8.06647e-117	3.3737e-105	1	1	54.02	67.82	74	2e-100
		MTAP_SsMTAPII_like_MTIP	cd09010	2.00429e-146	1.648e-125	1	1	54.02	67.82	74	2e-100
		NP-I	cd09005	1.77989e-59	6.62018e-31	1	1	54.02	67.82	74	2e-100
		NP-I_spr0068	cd09007	0.000658308	0	1	0	54.02	67.82	74	2e-100
		PNP-EcPNPII_like	cd09009	1.79394e-36	6.60993e-28	1	1	54.02	67.82	74	2e-100
		PNPH	TIGR01700	5.89157e-22	9.86066e-15	1	1	54.02	67.82	74	2e-100
		PNPH-PUNA-XAPA	TIGR01697	3.98798e-23	6.84899e-25	1	1	54.02	67.82	74	2e-100
		PNP_UDP_1	pfam01048	4.12505e-55	3.91213e-43	1	1	54.02	67.82	74	2e-100
		PRK07432	PRK07432	4.47713e-87	2.96227e-66	1	1	54.02	67.82	74	2e-100
		PRK07823	PRK07823	3.35467e-77	4.35627e-75	1	1	54.02	67.82	74	2e-100
		PRK08202	PRK08202	3.71108e-35	1.15295e-25	1	1	54.02	67.82	74	2e-100
		PRK08564	PRK08564	1.14542e-117	2.25245e-95	1	1	54.02	67.82	74	2e-100
		PRK08666	PRK08666	2.76972e-91	2.59811e-76	1	1	54.02	67.82	74	2e-100
		PRK08931	PRK08931	5.02972e-109	1.55025e-84	1	1	54.02	67.82	74	2e-100
		PRK09136	PRK09136	4.88119e-61	3.82837e-54	1	1	54.02	67.82	74	2e-100
		PUNP	TIGR01698	1.21757e-16	1.08659e-17	1	1	54.02	67.82	74	2e-100
		XAPA	TIGR01699	1.76276e-13	2.55908e-14	1	1	54.02	67.82	74	2e-100
		XapA	cl26355	1.97515e-96	1.16285e-80	1	1	54.02	67.82	74	2e-100
ENSG00000100024.14	c8555_g1_i1	CN_hydrolase	pfam00795	0	7.63286e-62	0	1	57.44	71.54	84	2e-158
		CPA	cd07573	0	2.22791e-52	0	1	57.44	71.54	84	2e-158
		DCase	cd07569	0	3.35773e-16	0	1	57.44	71.54	84	2e-158
		GAT_Gln-NAD-synth	cd07570	0	2.0303e-06	0	1	57.44	71.54	84	2e-158
		Lnt	cl25421	0	0.00052217	0	1	57.44	71.54	84	2e-158
		ML_beta-AS	cd07587	4.5925e-11	0	1	1	57.44	71.54	84	2e-158
		ML_beta-AS_like	cd07568	0	1.88554e-135	0	1	57.44	71.54	84	2e-158
		PLN00202	cl30845	0	0	0	1	57.44	71.54	84	2e-158
		PLN02504	PLN02504	0	4.46267e-10	0	1	57.44	71.54	84	2e-158
		PLN02747	PLN02747	0	6.41184e-31	0	1	57.44	71.54	84	2e-158
		PLN02798	PLN02798	0	6.3806e-07	0	1	57.44	71.54	84	2e-158
		PRK13981	cl36321	0	0.000398664	0	1	57.44	71.54	84	2e-158
		Ph0642_like	cd07577	0	2.31246e-25	0	1	57.44	71.54	84	2e-158
		R-amidase_like	cd07576	0	3.31419e-12	0	1	57.44	71.54	84	2e-158
		YafV	COG0388	0	2.26266e-40	0	1	57.44	71.54	84	2e-158
		agmatine_aguB	TIGR03381	0	4.89853e-40	0	1	57.44	71.54	84	2e-158
		aliphatic_amidase	cd07565	0	6.00407e-13	0	1	57.44	71.54	84	2e-158
		amiF	cl30846	0	2.23396e-06	0	1	57.44	71.54	84	2e-158
		biotinidase_like	cd07567	0	1.09567e-07	0	1	57.44	71.54	84	2e-158
		nit	cd07572	0	1.29566e-23	0	1	57.44	71.54	84	2e-158
		nitrilase	cd07197	4.5925e-11	4.30572e-57	1	1	57.44	71.54	84	2e-158
		nitrilase_1_R1	cd07578	0	6.34372e-20	0	1	57.44	71.54	84	2e-158
		nitrilase_2	cd07580	0	3.99296e-32	0	1	57.44	71.54	84	2e-158
		nitrilase_3	cd07581	0	4.90594e-17	0	1	57.44	71.54	84	2e-158
		nitrilase_4	cd07582	0	1.39552e-11	0	1	57.44	71.54	84	2e-158
		nitrilase_5	cd07583	0	6.54472e-29	0	1	57.44	71.54	84	2e-158
		nitrilase_6	cd07584	0	2.47882e-32	0	1	57.44	71.54	84	2e-158
		nitrilase_7	cd07585	0	4.61197e-22	0	1	57.44	71.54	84	2e-158
		nitrilase_8	cd07586	0	1.06241e-14	0	1	57.44	71.54	84	2e-158
		nitrilase_Rim1_like	cd07574	0	2.22207e-09	0	1	57.44	71.54	84	2e-158
		nitrilases_CHs	cd07564	0	1.53724e-18	0	1	57.44	71.54	84	2e-158
ENSG00000101444.12	c7801_g1_i1	2-Hacid_dh_1	cd05300	1.85878e-07	4.47435e-06	1	1	75.35	83.26	75	0
		2-Hacid_dh_10	cd12171	2.25868e-09	5.77862e-05	1	1	75.35	83.26	75	0
		2-Hacid_dh_11	cd12175	1.2391e-07	1.42288e-06	1	1	75.35	83.26	75	0
		2-Hacid_dh_6	cd12165	6.44631e-09	2.72526e-08	1	1	75.35	83.26	75	0
		2-Hacid_dh_8	cd12167	1.52568e-06	0	1	0	75.35	83.26	75	0
		2-Hacid_dh_C	pfam02826	1.67251e-07	4.55659e-07	1	1	75.35	83.26	75	0
		AdoHcyase	pfam05221	0	0	1	1	75.35	83.26	75	0
		AdoHcyase_NAD	smart00997	2.11411e-108	6.65078e-102	1	1	75.35	83.26	75	0
		FDH_GDH_like	cd12154	1.06569e-101	4.28238e-75	1	1	75.35	83.26	75	0
		LDH	cd12186	6.16893e-05	0.000280018	1	1	75.35	83.26	75	0
		LDH_like	cd01619	0	0.000259527	0	1	75.35	83.26	75	0
		LDH_like_2	cd12183	0.000235078	0.000788001	1	1	75.35	83.26	75	0
		LdhA	COG1052	0	0.000886561	0	1	75.35	83.26	75	0
		NADB_Rossmann	cl21454	0	0	1	1	75.35	83.26	75	0
		PGDH_1	cd12155	0.000784603	0	1	0	75.35	83.26	75	0
		PGDH_2	cd05303	0.000210321	1.81312e-05	1	1	75.35	83.26	75	0
		PGDH_4	cd12173	2.84167e-07	9.19888e-05	1	1	75.35	83.26	75	0
		PGDH_like_2	cd12172	1.07246e-06	0.000329397	1	1	75.35	83.26	75	0
		PLN02494	cl30542	0	0	1	1	75.35	83.26	75	0
		PRK05476	PRK05476	0	0	1	1	75.35	83.26	75	0
		PRK07067	cl35539	0.000991677	0	1	0	75.35	83.26	75	0
		PRK08324	cl35684	0.000876919	0	1	0	75.35	83.26	75	0
		PTZ00075	cl30543	0	0	1	1	75.35	83.26	75	0
		SAHH	cd00401	0	0	1	1	75.35	83.26	75	0
		SAM1	cl38934	0	0	1	1	75.35	83.26	75	0
		SerA	COG0111	1.39472e-07	3.92795e-05	1	1	75.35	83.26	75	0
		ahcY	TIGR00936	0	0	1	1	75.35	83.26	75	0
		formate_dh_like	cd05198	1.46315e-07	0.000313638	1	1	75.35	83.26	75	0
ENSG00000103355.12	c8719_g2_i1	CLIP	cl02731	0	8.79402e-08	0	1	38.31	49.43	42	6e-42
		COG5640	COG5640	1.14986e-32	2.14655e-34	1	1	38.31	49.43	42	6e-42
		DUF1986	pfam09342	6.66819e-06	0	1	0	38.31	49.43	42	6e-42
		Tryp_SPc	smart00020	1.223e-94	1.61594e-93	1	1	38.31	49.43	42	6e-42
		Trypsin	pfam00089	1.22201e-72	1.81078e-63	1	1	38.31	49.43	42	6e-42
		eMpr	COG3591	0	0.000156713	0	1	38.31	49.43	42	6e-42
ENSG00000103769.9	c8417_g2_i1	AAA_22	cl37859	0	8.40165e-06	0	1	83.26	90.7	43	3e-124
		ARD1	cd04158	0	3.0946e-06	0	1	83.26	90.7	43	3e-124
		ARF	smart00177	0	5.94769e-09	0	1	83.26	90.7	43	3e-124
		ARHI_like	cd04140	7.08873e-10	3.78136e-23	1	1	83.26	90.7	43	3e-124
		ARLTS1	cd04156	0	3.31946e-07	0	1	83.26	90.7	43	3e-124
		Arf	pfam00025	0	4.34067e-07	0	1	83.26	90.7	43	3e-124
		Arf1_5_like	cd04150	0	0.000321384	0	1	83.26	90.7	43	3e-124
		Arf6	cd04149	0	1.86588e-07	0	1	83.26	90.7	43	3e-124
		Arf_Arl	cd00878	0	2.32576e-14	0	1	83.26	90.7	43	3e-124
		Arfrp1	cd04160	0	1.00461e-08	0	1	83.26	90.7	43	3e-124
		Arl1	cd04151	0	0.000186987	0	1	83.26	90.7	43	3e-124
		Arl10_like	cd04159	0	1.56871e-10	0	1	83.26	90.7	43	3e-124
		Arl4_Arl7	cd04152	0	3.00135e-11	0	1	83.26	90.7	43	3e-124
		Arl5_Arl8	cd04153	0	2.12294e-09	0	1	83.26	90.7	43	3e-124
		Arl6	cd04157	0	3.52247e-05	0	1	83.26	90.7	43	3e-124
		Arl9_Arfrp2_like	cd04162	0	8.13757e-06	0	1	83.26	90.7	43	3e-124
		Cdc42	cd01874	0	7.52639e-14	0	1	83.26	90.7	43	3e-124
		Centaurin_gamma	cd04103	0	7.32055e-05	0	1	83.26	90.7	43	3e-124
		Era_like	cd00880	0	0.000948527	0	1	83.26	90.7	43	3e-124
		Gem1	cl34108	2.41313e-09	3.13335e-46	1	1	83.26	90.7	43	3e-124
		H_N_K_Ras_like	cd04138	7.64079e-10	8.42552e-29	1	1	83.26	90.7	43	3e-124
		MMR_HSR1	pfam01926	0	3.60831e-05	0	1	83.26	90.7	43	3e-124
		M_R_Ras_like	cd04145	6.32105e-13	6.31261e-33	1	1	83.26	90.7	43	3e-124
		Miro1	cd01893	0	8.57238e-13	0	1	83.26	90.7	43	3e-124
		MnmE	cl33904	0	2.27417e-08	0	1	83.26	90.7	43	3e-124
		MnmE_helical	cl38363	0	0.000620707	0	1	83.26	90.7	43	3e-124
		NOG	cd01897	0	1.26189e-09	0	1	83.26	90.7	43	3e-124
		Nog1	cl34096	0	0.000576473	0	1	83.26	90.7	43	3e-124
		Obg_like	cd01881	0	3.43703e-06	0	1	83.26	90.7	43	3e-124
		P-loop_NTPase	cl38985	5.77709e-62	1.16183e-07	1	1	83.26	90.7	43	3e-124
		PLN00023	cl30519	0	4.46293e-09	0	1	83.26	90.7	43	3e-124
		PLN00223	PLN00223	0	0.000134604	0	1	83.26	90.7	43	3e-124
		PLN03071	cl30511	2.13321e-06	1.05105e-27	1	1	83.26	90.7	43	3e-124
		PLN03108	cl30513	9.57855e-24	4.48092e-69	1	1	83.26	90.7	43	3e-124
		PLN03110	cl30516	2.84728e-55	1.72922e-117	1	1	83.26	90.7	43	3e-124
		PLN03118	cl30518	4.22749e-10	1.24921e-47	1	1	83.26	90.7	43	3e-124
		PTZ00099	cl30517	3.92024e-08	1.35838e-29	1	1	83.26	90.7	43	3e-124
		PTZ00132	cl30512	3.44114e-05	1.49289e-27	1	1	83.26	90.7	43	3e-124
		PTZ00133	PTZ00133	0	7.48599e-05	0	1	83.26	90.7	43	3e-124
		PTZ00369	cl30514	7.53694e-09	2.72639e-27	1	1	83.26	90.7	43	3e-124
		RAB	cl33240	6.02912e-46	3.78495e-108	1	1	83.26	90.7	43	3e-124
		RAN	cl30510	0.000176469	1.56119e-23	1	1	83.26	90.7	43	3e-124
		RAS	cl33374	1.89589e-16	1.85725e-39	1	1	83.26	90.7	43	3e-124
		RERG_RasL11_like	cd04146	3.89082e-12	5.88095e-28	1	1	83.26	90.7	43	3e-124
		RGK	cd04148	2.91001e-08	1.1188e-23	1	1	83.26	90.7	43	3e-124
		RHO	cl30515	8.52466e-09	4.63649e-33	1	1	83.26	90.7	43	3e-124
		RJL	cd04119	1.56396e-15	4.86762e-39	1	1	83.26	90.7	43	3e-124
		RRP22	cd04142	0	3.09438e-10	0	1	83.26	90.7	43	3e-124
		RSR1	cd04177	1.41652e-09	2.4332e-28	1	1	83.26	90.7	43	3e-124
		Rab	cd00154	3.12608e-33	6.80697e-91	1	1	83.26	90.7	43	3e-124
		Rab11_like	cd01868	5.77709e-62	1.61097e-135	1	1	83.26	90.7	43	3e-124
		Rab12	cd04120	7.17578e-13	1.5475e-49	1	1	83.26	90.7	43	3e-124
		Rab14	cd04122	4.82033e-19	1.91739e-67	1	1	83.26	90.7	43	3e-124
		Rab15	cd04117	3.65246e-09	1.0685e-53	1	1	83.26	90.7	43	3e-124
		Rab18	cd01863	9.67229e-18	3.77907e-66	1	1	83.26	90.7	43	3e-124
		Rab19	cd01864	4.37172e-21	2.03715e-64	1	1	83.26	90.7	43	3e-124
		Rab1_Ypt1	cd01869	2.1436e-25	2.53131e-74	1	1	83.26	90.7	43	3e-124
		Rab2	cd01866	2.905e-28	1.69113e-74	1	1	83.26	90.7	43	3e-124
		Rab20	cd04126	0	1.01204e-22	0	1	83.26	90.7	43	3e-124
		Rab21	cd04123	1.14404e-16	4.09185e-55	1	1	83.26	90.7	43	3e-124
		Rab23_like	cd04106	0.000187091	1.0646e-38	1	1	83.26	90.7	43	3e-124
		Rab24	cd04118	3.82883e-08	2.06533e-35	1	1	83.26	90.7	43	3e-124
		Rab26	cd04112	1.10759e-13	5.75377e-48	1	1	83.26	90.7	43	3e-124
		Rab27A	cd04127	3.29905e-15	1.58242e-48	1	1	83.26	90.7	43	3e-124
		Rab28	cd04109	4.30107e-10	2.21125e-35	1	1	83.26	90.7	43	3e-124
		Rab3	cd01865	3.41302e-11	3.9075e-48	1	1	83.26	90.7	43	3e-124
		Rab30	cd04114	2.75356e-17	3.17779e-58	1	1	83.26	90.7	43	3e-124
		Rab32_Rab38	cd04107	5.37825e-09	2.07661e-47	1	1	83.26	90.7	43	3e-124
		Rab33B_Rab33A	cd04115	7.28518e-12	3.20998e-46	1	1	83.26	90.7	43	3e-124
		Rab35	cd04110	3.8619e-14	1.97318e-60	1	1	83.26	90.7	43	3e-124
		Rab36_Rab34	cd04108	0	7.88592e-30	0	1	83.26	90.7	43	3e-124
		Rab39	cd04111	4.86045e-20	1.41742e-63	1	1	83.26	90.7	43	3e-124
		Rab4	cd04113	1.86928e-19	1.502e-64	1	1	83.26	90.7	43	3e-124
		Rab40	cd04121	6.41413e-15	4.0527e-46	1	1	83.26	90.7	43	3e-124
		Rab5_related	cd01860	1.1425e-29	8.31977e-77	1	1	83.26	90.7	43	3e-124
		Rab6	cd01861	4.61794e-22	2.26967e-61	1	1	83.26	90.7	43	3e-124
		Rab7	cd01862	6.27076e-13	2.53534e-52	1	1	83.26	90.7	43	3e-124
		Rab8_Rab10_Rab13_like	cd01867	5.28524e-26	3.22025e-76	1	1	83.26	90.7	43	3e-124
		Rab9	cd04116	6.0688e-09	1.25745e-44	1	1	83.26	90.7	43	3e-124
		RabL2	cd04124	1.91389e-08	6.30708e-36	1	1	83.26	90.7	43	3e-124
		RabL3	cd04102	0	1.94764e-10	0	1	83.26	90.7	43	3e-124
		RabL4	cd04101	8.24564e-13	2.45036e-27	1	1	83.26	90.7	43	3e-124
		Rac1_like	cd01871	0	3.60758e-19	0	1	83.26	90.7	43	3e-124
		RalA_RalB	cd04139	4.05154e-16	5.15315e-38	1	1	83.26	90.7	43	3e-124
		Ran	cd00877	3.91388e-08	1.47984e-30	1	1	83.26	90.7	43	3e-124
		Rap1	cd04175	5.94332e-08	1.68005e-25	1	1	83.26	90.7	43	3e-124
		Rap2	cd04176	2.62532e-10	2.43533e-29	1	1	83.26	90.7	43	3e-124
		Rap_like	cd04136	4.30938e-07	1.4995e-23	1	1	83.26	90.7	43	3e-124
		Ras	cd00876	2.41401e-19	1.0475e-46	1	1	83.26	90.7	43	3e-124
		Ras2	cd04144	5.97812e-16	9.39202e-34	1	1	83.26	90.7	43	3e-124
		Ras_dva	cd04147	9.14963e-05	1.53366e-18	1	1	83.26	90.7	43	3e-124
		Ras_like_GTPase	cd00882	1.23413e-05	1.25937e-24	1	1	83.26	90.7	43	3e-124
		RheB	cd04137	8.69024e-16	9.96024e-32	1	1	83.26	90.7	43	3e-124
		Rhes_like	cd04143	1.62599e-06	1.2779e-11	1	1	83.26	90.7	43	3e-124
		Rho	cd00157	4.98455e-10	5.80954e-35	1	1	83.26	90.7	43	3e-124
		Rho2	cd04129	0	6.813e-22	0	1	83.26	90.7	43	3e-124
		Rho3	cd04134	0	9.16826e-23	0	1	83.26	90.7	43	3e-124
		Rho4_like	cd04132	6.98097e-06	1.99288e-27	1	1	83.26	90.7	43	3e-124
		RhoA_like	cd01870	4.84592e-07	6.51452e-21	1	1	83.26	90.7	43	3e-124
		RhoBTB	cd01873	0.000148673	8.06244e-12	1	1	83.26	90.7	43	3e-124
		RhoG	cd01875	0	1.29072e-21	0	1	83.26	90.7	43	3e-124
		Rit_Rin_Ric	cd04141	1.10745e-07	7.60148e-21	1	1	83.26	90.7	43	3e-124
		Rnd	cd04131	0	1.95003e-21	0	1	83.26	90.7	43	3e-124
		Rnd1_Rho6	cd04174	0	7.34704e-12	0	1	83.26	90.7	43	3e-124
		Rnd2_Rho7	cd04173	0	1.52139e-12	0	1	83.26	90.7	43	3e-124
		Rnd3_RhoE_Rho8	cd04172	0	6.77138e-18	0	1	83.26	90.7	43	3e-124
		Roc	pfam08477	9.81773e-08	8.80081e-54	1	1	83.26	90.7	43	3e-124
		RocCOR	cd09914	0	3.49011e-20	0	1	83.26	90.7	43	3e-124
		Rop_like	cd04133	4.8312e-06	4.40044e-22	1	1	83.26	90.7	43	3e-124
		Spg1	cd04128	0	2.27292e-24	0	1	83.26	90.7	43	3e-124
		Srp102	COG2229	0	1.16183e-07	0	1	83.26	90.7	43	3e-124
		Tc10	cd04135	0	1.91957e-14	0	1	83.26	90.7	43	3e-124
		Wrch_1	cd04130	8.26027e-09	1.30008e-27	1	1	83.26	90.7	43	3e-124
		small_GTP	cl36608	2.86882e-16	2.54811e-52	1	1	83.26	90.7	43	3e-124
		small_GTPase	cl33238	9.07151e-17	1.88092e-39	1	1	83.26	90.7	43	3e-124
		trmE	cl35299	0	2.19162e-05	0	1	83.26	90.7	43	3e-124
ENSG00000103811.15	c9945_g1_i1	COG4870	cl34834	1.48288e-19	1.05296e-05	1	1	34.45	48.8	75	1e-24
		Inhibitor_I29	smart00848	6.82041e-19	2.16573e-10	1	1	34.45	48.8	75	1e-24
		PTZ00021	cl36497	5.83381e-67	1.6783e-26	1	1	34.45	48.8	75	1e-24
		PTZ00049	cl36501	1.20499e-27	0	1	0	34.45	48.8	75	1e-24
		PTZ00200	cl36525	3.91007e-63	4.35366e-20	1	1	34.45	48.8	75	1e-24
		PTZ00203	cl33174	1.85609e-61	6.55618e-27	1	1	34.45	48.8	75	1e-24
		PTZ00364	cl36552	7.30833e-15	0	1	0	34.45	48.8	75	1e-24
		PTZ00462	cl33191	9.51991e-10	0	1	0	34.45	48.8	75	1e-24
		Pept_C1	smart00645	2.98027e-80	1.87082e-28	1	1	34.45	48.8	75	1e-24
		Peptidase_C1	cd02619	1.05476e-47	3.14018e-07	1	1	34.45	48.8	75	1e-24
		Peptidase_C1A	cd02248	9.58118e-110	1.19183e-31	1	1	34.45	48.8	75	1e-24
		Peptidase_C1A_CathepsinB	cd02620	7.25273e-49	2.81437e-12	1	1	34.45	48.8	75	1e-24
		Peptidase_C1A_CathepsinC	cd02621	1.55557e-50	1.46464e-08	1	1	34.45	48.8	75	1e-24
		Peptidase_C1A_CathepsinX	cd02698	2.95346e-38	1.09549e-09	1	1	34.45	48.8	75	1e-24
ENSG00000104731.14	c11370_g1_i1	Kelch_1	cl02701	0.000222158	1.85188e-07	1	1	30.63	53.15	59	4e-09
		Kelch_2	pfam07646	0.00732553	0	1	0	30.63	53.15	59	4e-09
		Kelch_3	pfam13415	1.36377e-06	5.83699e-05	1	1	30.63	53.15	59	4e-09
		Kelch_4	pfam13418	0.00166409	1.85188e-07	1	1	30.63	53.15	59	4e-09
		Kelch_5	pfam13854	5.50329e-06	0	1	0	30.63	53.15	59	4e-09
		Kelch_6	pfam13964	0.0055166	0	1	0	30.63	53.15	59	4e-09
		M16C_assoc	cl38268	0	0.000823285	0	1	30.63	53.15	59	4e-09
		NanM	cl34543	0.00725438	0	1	0	30.63	53.15	59	4e-09
		PLN02153	PLN02153	5.61573e-05	0	1	0	30.63	53.15	59	4e-09
		PLN02193	cl31837	2.09155e-18	0	1	0	30.63	53.15	59	4e-09
		PRK14131	PRK14131	0.00138182	0	1	0	30.63	53.15	59	4e-09
		muta_rot_YjhT	TIGR03547	0.00563695	0	1	0	30.63	53.15	59	4e-09
		mutarot_permut	cl37290	0.00347443	0	1	0	30.63	53.15	59	4e-09
ENSG00000106049.8	c9062_g1_i1	2-Hacid_dh_C	pfam02826	0.000264498	0	1	0	40.94	64.49	76	9e-68
		COG2085	cl28110	0	8.12759e-05	0	1	40.94	64.49	76	9e-68
		F420_oxidored	pfam03807	0.00081883	0.000188493	1	1	40.94	64.49	76	9e-68
		GDH_like_2	cd12164	0	0.00060857	0	1	40.94	64.49	76	9e-68
		Gnd	cl33850	8.90155e-06	1.66479e-07	1	1	40.94	64.49	76	9e-68
		HIBADH	cl31134	0	6.27537e-113	1	1	40.94	64.49	76	9e-68
		LDH_like	cd01619	7.0414e-05	0	1	0	40.94	64.49	76	9e-68
		LdhA	COG1052	2.35632e-06	0	1	0	40.94	64.49	76	9e-68
		MmsB	cl34402	3.05777e-101	6.41513e-93	1	1	40.94	64.49	76	9e-68
		NADB_Rossmann	cl21454	5.69516e-64	2.11078e-55	1	1	40.94	64.49	76	9e-68
		NAD_binding_11	cl40170	9.07923e-32	1.98176e-34	1	1	40.94	64.49	76	9e-68
		NAD_binding_2	pfam03446	5.69516e-64	2.11078e-55	1	1	40.94	64.49	76	9e-68
		OCDMu	COG2423	0	9.02889e-06	0	1	40.94	64.49	76	9e-68
		PGDH_like_2	cd12172	0.000260665	0	1	0	40.94	64.49	76	9e-68
		PLN02256	PLN02256	0	0.000534199	0	1	40.94	64.49	76	9e-68
		PLN02350	cl33473	0	4.48101e-05	0	1	40.94	64.49	76	9e-68
		PLN02858	PLN02858	6.728e-36	1.25081e-29	1	1	40.94	64.49	76	9e-68
		PRK06130	cl35429	0	1.57268e-05	0	1	40.94	64.49	76	9e-68
		PRK09599	cl35867	5.20191e-19	7.49605e-23	1	1	40.94	64.49	76	9e-68
		PRK11880	cl36074	1.73963e-05	8.63709e-06	1	1	40.94	64.49	76	9e-68
		PRK12490	cl36131	1.08597e-17	9.81327e-23	1	1	40.94	64.49	76	9e-68
		PRK15059	cl33072	4.29212e-43	2.70685e-33	1	1	40.94	64.49	76	9e-68
		PRK15461	cl39119	5.51218e-50	1.14813e-44	1	1	40.94	64.49	76	9e-68
		PTDH	cd12157	0.000230617	0	1	0	40.94	64.49	76	9e-68
		PTZ00142	cl36516	0.000494928	8.91467e-07	1	1	40.94	64.49	76	9e-68
		ProC	cl33843	0	6.15658e-05	0	1	40.94	64.49	76	9e-68
		SerA	COG0111	0	5.62933e-05	0	1	40.94	64.49	76	9e-68
		TyrA	cl33829	0.000181244	1.731e-06	1	1	40.94	64.49	76	9e-68
		WecC	cl34005	0.000256495	0	1	0	40.94	64.49	76	9e-68
		YqeC	cl34065	7.63173e-19	2.37413e-19	1	1	40.94	64.49	76	9e-68
		garR	cl39084	5.55452e-70	7.74042e-55	1	1	40.94	64.49	76	9e-68
		gnd	cl36753	3.3046e-06	1.61791e-06	1	1	40.94	64.49	76	9e-68
		gnd_rel	cl36752	2.41832e-14	1.27954e-13	1	1	40.94	64.49	76	9e-68
		tartro_sem_red	cl31117	3.71738e-58	2.21184e-53	1	1	40.94	64.49	76	9e-68
ENSG00000106080.10	c798_g1_i1	EF-hand_7	cl38414	3.05209e-05	1.1487e-06	1	1	44.14	60.81	47	6e-47
		EFh	cl08302	5.74613e-05	1.83694e-07	1	1	44.14	60.81	47	6e-47
		EFh_CREC	cd15899	0	0.000423354	0	1	44.14	60.81	47	6e-47
		EFh_CREC_Calumenin_like	cd16226	0	5.36637e-06	0	1	44.14	60.81	47	6e-47
		EFh_CREC_cab45	cd16225	0	0.000158054	0	1	44.14	60.81	47	6e-47
		EFh_PI-PLC	cl28895	0	3.18519e-05	0	1	44.14	60.81	47	6e-47
		EFh_PI-PLCdelta1	cd16217	0	3.18519e-05	0	1	44.14	60.81	47	6e-47
		FKBP_C	cl19519	3.80101e-34	6.46899e-48	1	1	44.14	60.81	47	6e-47
		FkpA	cl29492	7.00236e-34	3.57881e-46	1	1	44.14	60.81	47	6e-47
		PRK10902	cl29493	7.11245e-18	7.1666e-25	1	1	44.14	60.81	47	6e-47
		PRK11570	cl29491	9.91618e-15	1.66976e-24	1	1	44.14	60.81	47	6e-47
		PRK15095	PRK15095	9.68373e-06	1.57757e-06	1	1	44.14	60.81	47	6e-47
		SlpA	cl26395	3.30543e-08	2.51051e-16	1	1	44.14	60.81	47	6e-47
		ppisom_GldI	cl30771	0	6.14585e-05	0	1	44.14	60.81	47	6e-47
		tig	cl29099	0	3.78863e-06	0	1	44.14	60.81	47	6e-47
ENSG00000106853.16	c7592_g1_i1	2-desacetyl-2-hydroxyethyl_bacteriochlorophyllide_	cd08255	0	2.31654e-10	0	1	43.88	65.37	71	5e-84
		6_hydroxyhexanoate_dh_like	cd08240	0.000554046	4.05152e-05	1	1	43.88	65.37	71	5e-84
		ADH_N	cl17172	8.30314e-48	3.10941e-27	1	1	43.88	65.37	71	5e-84
		ADH_N_2	pfam16884	8.30314e-48	3.10941e-27	1	1	43.88	65.37	71	5e-84
		ADH_zinc_N	pfam00107	2.60056e-20	1.19833e-21	1	1	43.88	65.37	71	5e-84
		ADH_zinc_N_2	pfam13602	0	3.08938e-10	0	1	43.88	65.37	71	5e-84
		AL_MDR	cd08252	1.52168e-06	2.23459e-07	1	1	43.88	65.37	71	5e-84
		AST1_like	cd08247	5.61042e-07	2.16312e-06	1	1	43.88	65.37	71	5e-84
		AdhP	cl34086	6.41928e-09	8.48477e-21	1	1	43.88	65.37	71	5e-84
		B4_12hDH	cl31253	0	1.74281e-112	1	1	43.88	65.37	71	5e-84
		CAD	cd08245	0	0.000471447	0	1	43.88	65.37	71	5e-84
		CAD2	cd08298	0	0.000305711	0	1	43.88	65.37	71	5e-84
		CAD3	cd08297	5.84729e-09	3.67259e-14	1	1	43.88	65.37	71	5e-84
		CurA	cl34409	7.52365e-101	1.30437e-108	1	1	43.88	65.37	71	5e-84
		ETR	cd08290	4.21307e-20	8.30037e-13	1	1	43.88	65.37	71	5e-84
		ETR_like	cd05282	1.77478e-18	9.99722e-31	1	1	43.88	65.37	71	5e-84
		ETR_like_1	cd08291	1.13361e-09	1.48939e-14	1	1	43.88	65.37	71	5e-84
		ETR_like_2	cd08292	5.72771e-13	4.6504e-17	1	1	43.88	65.37	71	5e-84
		FDH_like	cd05278	3.15683e-09	2.1655e-07	1	1	43.88	65.37	71	5e-84
		FDH_like_1	cd08283	1.35884e-07	3.57658e-05	1	1	43.88	65.37	71	5e-84
		FrmA	cl34084	0.000295618	3.57393e-08	1	1	43.88	65.37	71	5e-84
		MDR	cd05188	2.64556e-27	1.56069e-34	1	1	43.88	65.37	71	5e-84
		MDR1	cd08267	1.51381e-20	5.74175e-23	1	1	43.88	65.37	71	5e-84
		MDR2	cd08268	4.0228e-20	2.58543e-25	1	1	43.88	65.37	71	5e-84
		MDR3	cd08275	5.65606e-20	1.78567e-30	1	1	43.88	65.37	71	5e-84
		MDR4	cd08270	3.52366e-09	3.18483e-17	1	1	43.88	65.37	71	5e-84
		MDR5	cd08271	3.24695e-16	5.3413e-24	1	1	43.88	65.37	71	5e-84
		MDR6	cd08272	1.52467e-17	3.92875e-22	1	1	43.88	65.37	71	5e-84
		MDR7	cd08276	1.24346e-10	9.30464e-17	1	1	43.88	65.37	71	5e-84
		MDR8	cd08273	3.76609e-07	1.1415e-10	1	1	43.88	65.37	71	5e-84
		MDR9	cd08274	2.40374e-17	3.44951e-22	1	1	43.88	65.37	71	5e-84
		MDR_TM0436_like	cd08231	0	0.000335356	0	1	43.88	65.37	71	5e-84
		MDR_enoyl_red	cd08244	6.03001e-17	1.33075e-23	1	1	43.88	65.37	71	5e-84
		MDR_like_2	cd05289	4.41402e-22	5.33501e-30	1	1	43.88	65.37	71	5e-84
		MDR_yhdh	cd08288	0.000110339	1.92231e-08	1	1	43.88	65.37	71	5e-84
		MDR_yhdh_yhfp	cd05280	1.48416e-09	1.0129e-22	1	1	43.88	65.37	71	5e-84
		MDR_yhfp_like	cd08289	3.47215e-08	2.06828e-15	1	1	43.88	65.37	71	5e-84
		Mgc45594_like	cd08250	1.1066e-31	4.61022e-45	1	1	43.88	65.37	71	5e-84
		PFDH_like	cd08282	0	7.93162e-05	0	1	43.88	65.37	71	5e-84
		PGDH	cd05288	8.59728e-126	5.32906e-138	1	1	43.88	65.37	71	5e-84
		PKS_ER	cl33402	3.49408e-16	1.32149e-13	1	1	43.88	65.37	71	5e-84
		PLN03154	cl33649	2.22889e-60	2.48142e-68	1	1	43.88	65.37	71	5e-84
		PRK09422	cl32369	0	1.57293e-05	0	1	43.88	65.37	71	5e-84
		PRK10754	PRK10754	6.92786e-11	8.4188e-12	1	1	43.88	65.37	71	5e-84
		PRK13771	cl32930	1.49124e-06	1.88827e-11	1	1	43.88	65.37	71	5e-84
		PTGR2	cd08293	3.40295e-69	2.76945e-85	1	1	43.88	65.37	71	5e-84
		PTZ00354	cl31761	2.39565e-12	5.59171e-13	1	1	43.88	65.37	71	5e-84
		QOR1	cd08241	6.43104e-25	2.44016e-38	1	1	43.88	65.37	71	5e-84
		QOR2	cd05286	6.85142e-21	9.84367e-30	1	1	43.88	65.37	71	5e-84
		Qor	COG0604	5.73485e-30	1.47295e-45	1	1	43.88	65.37	71	5e-84
		RTN4I1	cd08248	2.25997e-10	7.53594e-11	1	1	43.88	65.37	71	5e-84
		THR_DH_like	cd08239	0	2.81027e-06	0	1	43.88	65.37	71	5e-84
		Tdh	cl34085	8.31715e-09	4.46629e-16	1	1	43.88	65.37	71	5e-84
		Zn_ADH1	cd05279	0	9.7434e-06	0	1	43.88	65.37	71	5e-84
		Zn_ADH10	cd08263	9.56193e-07	6.99864e-15	1	1	43.88	65.37	71	5e-84
		Zn_ADH4	cd08258	0	3.97746e-06	0	1	43.88	65.37	71	5e-84
		Zn_ADH5	cd08259	1.43454e-11	3.0705e-19	1	1	43.88	65.37	71	5e-84
		Zn_ADH6	cd08260	2.60116e-05	2.91012e-07	1	1	43.88	65.37	71	5e-84
		Zn_ADH7	cd08261	7.71309e-06	2.33105e-10	1	1	43.88	65.37	71	5e-84
		Zn_ADH9	cd08269	0	1.46726e-09	0	1	43.88	65.37	71	5e-84
		Zn_ADH_like1	cd08266	4.45554e-22	2.74579e-26	1	1	43.88	65.37	71	5e-84
		Zn_ADH_like2	cd08264	8.91834e-06	3.28321e-10	1	1	43.88	65.37	71	5e-84
		adh_fam_1	cl37174	0	0.000117148	0	1	43.88	65.37	71	5e-84
		alcohol_DH_plants	cd08301	0	0.000340802	0	1	43.88	65.37	71	5e-84
		arabinose_DH_like	cd05284	0.000617929	2.03896e-09	1	1	43.88	65.37	71	5e-84
		benzyl_alcohol_DH	cd08278	0	2.21484e-08	0	1	43.88	65.37	71	5e-84
		butanediol_DH_like	cd08233	0.000384022	5.445e-09	1	1	43.88	65.37	71	5e-84
		crot-CoA-red	cl33198	1.65353e-05	6.6378e-08	1	1	43.88	65.37	71	5e-84
		crotonyl_coA_red	cd08246	0.000100693	8.74607e-05	1	1	43.88	65.37	71	5e-84
		double_bond_reductase_like	cd08295	6.38747e-84	1.32478e-99	1	1	43.88	65.37	71	5e-84
		enoyl_red	cd05195	3.93704e-17	2.80051e-20	1	1	43.88	65.37	71	5e-84
		enoyl_reductase_like	cd08249	3.85938e-08	1.00058e-13	1	1	43.88	65.37	71	5e-84
		hydroxyacyl_CoA_DH	cd08254	3.40547e-05	3.15853e-08	1	1	43.88	65.37	71	5e-84
		iditol_2_DH_like	cd08235	0	6.81078e-06	0	1	43.88	65.37	71	5e-84
		leukotriene_B4_DH_like	cd08294	3.86562e-176	3.08246e-177	1	1	43.88	65.37	71	5e-84
		liver_ADH_like1	cd08281	0	0.000113135	0	1	43.88	65.37	71	5e-84
		oxido_YhdH	cl37176	1.50895e-09	1.93741e-20	1	1	43.88	65.37	71	5e-84
		p53_inducible_oxidoreductase	cd05276	2.95745e-21	1.65593e-27	1	1	43.88	65.37	71	5e-84
		polyketide_synthase	cd08251	1.28621e-11	1.34981e-21	1	1	43.88	65.37	71	5e-84
		quinone_oxidoreductase_like_1	cd08243	1.80811e-05	1.18346e-09	1	1	43.88	65.37	71	5e-84
		quinone_pig3	TIGR02824	2.93147e-20	7.99604e-22	1	1	43.88	65.37	71	5e-84
		sorbitol_DH	cd05285	0	1.69278e-06	0	1	43.88	65.37	71	5e-84
		sugar_DH	cd08236	2.65068e-06	5.19001e-17	1	1	43.88	65.37	71	5e-84
		threonine_DH_like	cd08234	2.92411e-05	2.8355e-18	1	1	43.88	65.37	71	5e-84
		zeta_crystallin	cd08253	5.62466e-23	1.63511e-44	1	1	43.88	65.37	71	5e-84
ENSG00000108179.13	c18854_g1_i1	Cyclophilin_PPIL3_like	cd01928	2.30608e-19	2.33507e-46	1	1	79.38	87.5	56	8e-91
		PLN03149	PLN03149	5.65061e-43	8.24637e-75	1	1	79.38	87.5	56	8e-91
		PRK10791	PRK10791	5.08845e-06	1.0059e-15	1	1	79.38	87.5	56	8e-91
		PRK10903	PRK10903	1.45558e-07	5.16927e-18	1	1	79.38	87.5	56	8e-91
		PTZ00060	PTZ00060	9.93165e-54	2.36566e-94	1	1	79.38	87.5	56	8e-91
		PTZ00221	PTZ00221	3.65283e-07	5.61683e-27	1	1	79.38	87.5	56	8e-91
		PpiB	COG0652	1.47018e-30	9.89602e-62	1	1	79.38	87.5	56	8e-91
		Pro_isomerase	pfam00160	3.23743e-27	2.82125e-63	1	1	79.38	87.5	56	8e-91
		cyclophilin	cd00317	5.94136e-30	4.5418e-68	1	1	79.38	87.5	56	8e-91
		cyclophilin_ABH_like	cd01926	8.41348e-65	5.20931e-112	1	1	79.38	87.5	56	8e-91
		cyclophilin_CeCYP16-like	cd01925	1.13993e-15	8.48206e-39	1	1	79.38	87.5	56	8e-91
		cyclophilin_EcCYP_like	cd01920	3.1351e-12	2.61734e-25	1	1	79.38	87.5	56	8e-91
		cyclophilin_RING	cd01923	1.20506e-18	3.99371e-51	1	1	79.38	87.5	56	8e-91
		cyclophilin_RRM	cd01921	6.61367e-07	1.38038e-33	1	1	79.38	87.5	56	8e-91
		cyclophilin_SpCYP2_like	cd01922	3.754e-20	1.79431e-53	1	1	79.38	87.5	56	8e-91
		cyclophilin_TLP40_like	cd01924	0	7.2708e-14	0	1	79.38	87.5	56	8e-91
		cyclophilin_WD40	cd01927	9.84685e-17	1.15833e-51	1	1	79.38	87.5	56	8e-91
ENSG00000108591.9	c6058_g1_i1	DRG	cd01896	2.14436e-158	5.08297e-115	1	1	76.92	88.26	66	2e-141
		Der	COG1160	1.17995e-06	0	1	0	76.92	88.26	66	2e-141
		EHD	cd09913	0.000431989	0	1	0	76.92	88.26	66	2e-141
		EngA1	cd01894	7.83723e-05	0	1	0	76.92	88.26	66	2e-141
		EngA2	cd01895	2.02602e-06	0	1	0	76.92	88.26	66	2e-141
		Era	cd04163	9.22607e-06	0	1	0	76.92	88.26	66	2e-141
		Era_like	cd00880	1.62415e-13	0.000974992	1	1	76.92	88.26	66	2e-141
		FeoB	cd01879	1.0695e-05	0	1	0	76.92	88.26	66	2e-141
		FeoB_N	cl38071	1.89844e-05	0	1	0	76.92	88.26	66	2e-141
		GTP1	cl33738	2.74421e-12	0	1	0	76.92	88.26	66	2e-141
		GTP_HflX	cl37227	2.67151e-05	0.000326023	1	1	76.92	88.26	66	2e-141
		GTPase_EngA	TIGR03594	0.00038864	0	1	0	76.92	88.26	66	2e-141
		HflX	cl34447	0.000782962	0	1	0	76.92	88.26	66	2e-141
		MMR_HSR1	pfam01926	1.91025e-27	2.21491e-07	1	1	76.92	88.26	66	2e-141
		MMR_HSR1_Xtn	pfam16897	1.0335e-62	3.20755e-62	1	1	76.92	88.26	66	2e-141
		MnmE	cl33904	7.34102e-05	0	1	0	76.92	88.26	66	2e-141
		NOG	cd01897	2.52546e-10	0	1	0	76.92	88.26	66	2e-141
		Nog1	cl34096	6.89884e-11	0	1	0	76.92	88.26	66	2e-141
		Obg	cl33935	5.48807e-19	0.00075377	1	1	76.92	88.26	66	2e-141
		Obg_CgtA	cl37158	6.83815e-18	0	1	0	76.92	88.26	66	2e-141
		Obg_like	cd01881	9.98769e-38	2.37798e-12	1	1	76.92	88.26	66	2e-141
		P-loop_NTPase	cl38936	2.14436e-158	5.08297e-115	1	1	76.92	88.26	66	2e-141
		PRK00093	cl35063	0.000154421	0	1	0	76.92	88.26	66	2e-141
		PRK09601	cl35868	1.54611e-08	0	1	0	76.92	88.26	66	2e-141
		PRK09602	cl35869	2.01032e-13	0	1	0	76.92	88.26	66	2e-141
		PTZ00258	cl36535	1.5419e-05	0	1	0	76.92	88.26	66	2e-141
		Ras_like_GTPase	cd00882	3.3239e-11	0	1	0	76.92	88.26	66	2e-141
		Rbg1	cl34153	0	9.98234e-128	1	1	76.92	88.26	66	2e-141
		TGS	pfam02824	2.0969e-20	1.84579e-18	1	1	76.92	88.26	66	2e-141
		TGS_DRG	cd01666	6.17812e-39	4.92896e-37	1	1	76.92	88.26	66	2e-141
		TGS_DRG1	cd17230	4.62598e-39	1.34149e-37	1	1	76.92	88.26	66	2e-141
		TGS_DRG2	cd17231	1.17366e-57	3.4765e-52	1	1	76.92	88.26	66	2e-141
		TGS_MJ1332_like	cd01669	2.7345e-05	0	1	0	76.92	88.26	66	2e-141
		TGS_Obg	cd04938	2.42201e-08	3.13866e-06	1	1	76.92	88.26	66	2e-141
		Ubiquitin_like_fold	cl28922	1.17366e-57	3.4765e-52	1	1	76.92	88.26	66	2e-141
		YchF	cd01900	4.76091e-05	0	1	0	76.92	88.26	66	2e-141
		Ygr210	cd01899	2.57084e-15	0	1	0	76.92	88.26	66	2e-141
		YlqF_related_GTPase	cd01849	0.000692177	0	1	0	76.92	88.26	66	2e-141
		era	cl33159	0.000674914	0	1	0	76.92	88.26	66	2e-141
		mnmE_trmE_thdF	cl36658	2.44114e-07	0	1	0	76.92	88.26	66	2e-141
		obgE	cl36099	7.21508e-13	0	1	0	76.92	88.26	66	2e-141
		small_GTP	cl36608	1.51166e-19	0.000288767	1	1	76.92	88.26	66	2e-141
ENSG00000108671.9	c7985_g1_i1	PAM	smart00753	2.72294e-17	5.21875e-15	1	1	67.35	82.01	65	5e-171
		PCI	cl02111	2.69446e-23	3.20623e-20	1	1	67.35	82.01	65	5e-171
		PINT	smart00088	2.72294e-17	5.21875e-15	1	1	67.35	82.01	65	5e-171
		RPN6	cl26506	4.03431e-150	1.68327e-143	1	1	67.35	82.01	65	5e-171
		RPN6_C_helix	cl39829	3.36799e-12	4.87701e-09	1	1	67.35	82.01	65	5e-171
		RPN6_N	cl39463	1.55569e-46	4.22178e-46	1	1	67.35	82.01	65	5e-171
		RPN7	cl34935	0	0.000604934	0	1	67.35	82.01	65	5e-171
ENSG00000108953.16	c5311_g1_i1	14-3-3	cd08774	1.4512e-137	1.29412e-133	1	1	88.94	91.91	88	8e-150
		14-3-3_1	cd11310	3.17815e-125	1.8016e-123	1	1	88.94	91.91	88	8e-150
		14-3-3_beta_zeta	cd10022	2.5182e-126	1.47184e-123	1	1	88.94	91.91	88	8e-150
		14-3-3_epsilon	cd10020	1.4172e-172	3.68141e-165	1	1	88.94	91.91	88	8e-150
		14-3-3_eta	cd10025	9.86256e-91	3.17806e-88	1	1	88.94	91.91	88	8e-150
		14-3-3_fungi	cd11309	5.95205e-153	1.80335e-148	1	1	88.94	91.91	88	8e-150
		14-3-3_gamma	cd10024	1.26528e-97	2.31336e-96	1	1	88.94	91.91	88	8e-150
		14-3-3_plant	cd10026	2.35186e-150	3.89628e-150	1	1	88.94	91.91	88	8e-150
		14-3-3_sigma	cd10019	1.30159e-110	8.27322e-111	1	1	88.94	91.91	88	8e-150
		14-3-3_theta	cd10023	2.23541e-118	7.94148e-117	1	1	88.94	91.91	88	8e-150
		14_3_3	smart00101	1.37168e-141	1.27533e-139	1	1	88.94	91.91	88	8e-150
		BMH1	COG5040	5.46675e-146	1.44221e-139	1	1	88.94	91.91	88	8e-150
ENSG00000109133.12	c9346_g1_i1	UPF0121	cl04200	9.48507e-111	4.66164e-109	1	1	46.34	63.01	34	2e-59
ENSG00000110955.8	c6566_g1_i1	AAA	smart00382	0.000108831	0.000142328	1	1	92.49	96.03	77	0
		ATP-synt_F1_V1_A1_AB_FliI_C	cd01429	1.41413e-24	2.84373e-23	1	1	92.49	96.03	77	0
		ATP-synt_F1_V1_A1_AB_FliI_N	cl38909	3.37532e-36	2.78017e-35	1	1	92.49	96.03	77	0
		ATP-synt_F1_beta_C	cd18110	8.67794e-78	4.902e-76	1	1	92.49	96.03	77	0
		ATP-synt_F1_beta_N	cd18115	3.37532e-36	2.78017e-35	1	1	92.49	96.03	77	0
		ATP-synt_ab	pfam00006	1.45487e-94	1.39109e-94	1	1	92.49	96.03	77	0
		ATP-synt_ab_N	cl23532	5.40476e-18	5.81223e-17	1	1	92.49	96.03	77	0
		ATP_syn_A_arch	cl31053	5.85386e-30	6.80586e-30	1	1	92.49	96.03	77	0
		ATP_syn_B_arch	cl33254	1.59678e-40	1.7977e-38	1	1	92.49	96.03	77	0
		ATPase_flagellum-secretory_path_III	cd01136	1.09166e-64	6.35573e-64	1	1	92.49	96.03	77	0
		AtpA	COG0056	7.06151e-28	2.15808e-24	1	1	92.49	96.03	77	0
		AtpD	COG0055	0	0	1	1	92.49	96.03	77	0
		F1-ATPase_beta	cd01133	0	0	1	1	92.49	96.03	77	0
		F1_ATPase_alpha	cd01132	3.64593e-22	5.69624e-21	1	1	92.49	96.03	77	0
		FliI	cl34147	2.40292e-77	2.01658e-75	1	1	92.49	96.03	77	0
		FliI_clade1	cl37277	7.56683e-65	2.46467e-61	1	1	92.49	96.03	77	0
		FliI_clade2	cl37278	1.60117e-67	2.47812e-64	1	1	92.49	96.03	77	0
		FliI_clade3	cl31461	3.5227e-67	1.30308e-65	1	1	92.49	96.03	77	0
		III_secr_ATP	cl37142	3.63291e-65	4.2398e-65	1	1	92.49	96.03	77	0
		NtpA	cl34146	1.53368e-28	2.14245e-29	1	1	92.49	96.03	77	0
		NtpB	COG1156	6.92702e-42	1.77199e-41	1	1	92.49	96.03	77	0
		P-loop_NTPase	cl38985	1.45487e-94	1.39109e-94	1	1	92.49	96.03	77	0
		PRK02118	cl32021	1.6618e-17	3.3301e-17	1	1	92.49	96.03	77	0
		PRK04192	cl35250	6.65929e-24	3.01522e-24	1	1	92.49	96.03	77	0
		PRK04196	cl35252	6.01954e-38	7.4921e-37	1	1	92.49	96.03	77	0
		PRK05922	cl30909	5.19188e-30	3.19123e-30	1	1	92.49	96.03	77	0
		PRK06315	cl32137	5.18469e-47	1.50812e-45	1	1	92.49	96.03	77	0
		PRK06820	cl32170	1.2805e-53	2.69714e-53	1	1	92.49	96.03	77	0
		PRK06936	cl32178	1.93086e-51	2.21518e-47	1	1	92.49	96.03	77	0
		PRK07594	cl31374	4.45762e-42	1.38026e-43	1	1	92.49	96.03	77	0
		PRK08149	cl35650	6.84533e-41	7.04982e-44	1	1	92.49	96.03	77	0
		PRK09099	cl31593	1.11072e-53	3.69772e-52	1	1	92.49	96.03	77	0
		PRK09280	PRK09280	0	0	1	1	92.49	96.03	77	0
		PRK09281	cl35802	4.50893e-18	4.14187e-17	1	1	92.49	96.03	77	0
		PRK12597	cl32796	0	0	1	1	92.49	96.03	77	0
		PRK12608	cl36151	2.72335e-07	7.24591e-07	1	1	92.49	96.03	77	0
		PRK13343	cl32864	1.16314e-29	1.11509e-28	1	1	92.49	96.03	77	0
		PRK14698	cl33016	0.000105582	5.6752e-18	1	1	92.49	96.03	77	0
		PTZ00185	cl31415	1.28892e-12	2.8399e-13	1	1	92.49	96.03	77	0
		RecA-like_NTPases	cd01120	1.23335e-22	1.05876e-21	1	1	92.49	96.03	77	0
		V-ATPase_V1_A	cl36803	3.57803e-25	1.14443e-25	1	1	92.49	96.03	77	0
		V-ATPase_V1_B	cl36802	6.57275e-26	7.70227e-24	1	1	92.49	96.03	77	0
		V_A-ATPase_A	cd01134	3.11144e-22	8.01735e-23	1	1	92.49	96.03	77	0
		V_A-ATPase_B	cd01135	3.58884e-33	3.66152e-33	1	1	92.49	96.03	77	0
		alt_F1F0_F1_al	cl31333	1.17303e-25	1.08494e-25	1	1	92.49	96.03	77	0
		alt_F1F0_F1_bet	cl31327	0	0	1	1	92.49	96.03	77	0
		atpA	cl31775	5.73005e-11	6.35379e-12	1	1	92.49	96.03	77	0
		atpB	cl33325	0	0	1	1	92.49	96.03	77	0
		atpD	TIGR01039	0	0	1	1	92.49	96.03	77	0
		fliI	cl32253	6.27454e-34	5.30221e-32	1	1	92.49	96.03	77	0
		fliI_yscN	cl36800	2.35133e-70	4.55039e-69	1	1	92.49	96.03	77	0
		rho_factor	cd01128	0.000735094	0.000759771	1	1	92.49	96.03	77	0
ENSG00000111275.12	c11897_g1_i1	ABALDH	TIGR03374	8.98437e-109	2.48367e-109	1	1	56.08	71.34	86	5e-172
		ALDH	cd07078	0	0	1	1	56.08	71.34	86	5e-172
		ALDH-SF	cd06534	6.49696e-161	1.81952e-148	1	1	56.08	71.34	86	5e-172
		ALDH-like	cd07077	6.67373e-08	3.32005e-12	1	1	56.08	71.34	86	5e-172
		ALDH_AAS00426	cd07109	1.65041e-157	1.44278e-162	1	1	56.08	71.34	86	5e-172
		ALDH_ABALDH-YdcW	cd07092	1.00744e-145	4.79853e-141	1	1	56.08	71.34	86	5e-172
		ALDH_ACDHII-AcoD	cd07116	7.61658e-140	2.01354e-119	1	1	56.08	71.34	86	5e-172
		ALDH_ACDHII_AcoD-like	cd07559	2.15229e-178	6.39984e-154	1	1	56.08	71.34	86	5e-172
		ALDH_ALD2-YMR170C	cd07144	0	0	1	1	56.08	71.34	86	5e-172
		ALDH_AldA-AAD23400	cd07106	3.60019e-139	3.24052e-137	1	1	56.08	71.34	86	5e-172
		ALDH_AldA-Rv0768	cd07139	2.79729e-145	5.4235e-161	1	1	56.08	71.34	86	5e-172
		ALDH_AldA_AN0554	cd07143	0	0	1	1	56.08	71.34	86	5e-172
		ALDH_AldH-CAJ73105	cd07131	2.56222e-137	6.82991e-143	1	1	56.08	71.34	86	5e-172
		ALDH_AlkH-like	cd07134	1.68103e-73	3.93991e-65	1	1	56.08	71.34	86	5e-172
		ALDH_BADH-GbsA	cd07119	0	0	1	1	56.08	71.34	86	5e-172
		ALDH_BenzADH	cd07152	9.0322e-102	4.81651e-106	1	1	56.08	71.34	86	5e-172
		ALDH_BenzADH-like	cd07104	1.98227e-133	1.8097e-141	1	1	56.08	71.34	86	5e-172
		ALDH_CALDH_CalB	cd07133	2.98997e-62	8.00161e-59	1	1	56.08	71.34	86	5e-172
		ALDH_CddD-AldA-like	cd07089	6.2321e-149	7.19362e-156	1	1	56.08	71.34	86	5e-172
		ALDH_CddD_SSP0762	cd07138	6.54936e-159	6.03873e-166	1	1	56.08	71.34	86	5e-172
		ALDH_DDALDH	cd07099	7.65459e-107	4.43549e-98	1	1	56.08	71.34	86	5e-172
		ALDH_DhaS	cd07114	0	0	1	1	56.08	71.34	86	5e-172
		ALDH_EDX86601	cd07102	2.91987e-102	4.7607e-91	1	1	56.08	71.34	86	5e-172
		ALDH_F1-2_Ald2-like	cd07091	0	0	1	1	56.08	71.34	86	5e-172
		ALDH_F10_BADH	cd07110	1.87783e-160	3.84263e-150	1	1	56.08	71.34	86	5e-172
		ALDH_F11_NP-GAPDH	cd07082	2.72213e-96	1.12656e-104	1	1	56.08	71.34	86	5e-172
		ALDH_F12_P5CDH	cd07126	2.00351e-09	4.26396e-16	1	1	56.08	71.34	86	5e-172
		ALDH_F14-YMR110C	cd07135	1.87627e-62	1.37999e-66	1	1	56.08	71.34	86	5e-172
		ALDH_F15-22	cd07098	1.36101e-84	4.83921e-84	1	1	56.08	71.34	86	5e-172
		ALDH_F16	cd07111	2.20426e-152	2.16075e-128	1	1	56.08	71.34	86	5e-172
		ALDH_F1AB_F2_RALDH1	cd07141	0	0	1	1	56.08	71.34	86	5e-172
		ALDH_F1L_FTFDH	cd07140	4.57204e-167	6.14335e-169	1	1	56.08	71.34	86	5e-172
		ALDH_F20_ACDH_EutE-like	cd07081	1.99862e-05	8.81146e-06	1	1	56.08	71.34	86	5e-172
		ALDH_F21_LactADH-like	cd07094	2.15432e-108	7.48879e-111	1	1	56.08	71.34	86	5e-172
		ALDH_F21_RNP123	cd07147	1.339e-96	6.01373e-95	1	1	56.08	71.34	86	5e-172
		ALDH_F2BC	cd07142	0	0	1	1	56.08	71.34	86	5e-172
		ALDH_F3-13-14_CALDH-like	cd07087	1.88509e-68	1.22918e-69	1	1	56.08	71.34	86	5e-172
		ALDH_F3AB	cd07132	1.65373e-43	4.88252e-47	1	1	56.08	71.34	86	5e-172
		ALDH_F3FHI	cd07137	1.52402e-46	5.09443e-55	1	1	56.08	71.34	86	5e-172
		ALDH_F4-17_P5CDH	cd07123	1.42597e-51	3.58731e-51	1	1	56.08	71.34	86	5e-172
		ALDH_F5_SSADH_GabD	cd07103	8.72423e-153	5.41412e-169	1	1	56.08	71.34	86	5e-172
		ALDH_F6_MMSDH	cd07085	2.08565e-99	7.98355e-113	1	1	56.08	71.34	86	5e-172
		ALDH_F7_AASADH	cd07130	1.86318e-68	4.56499e-87	1	1	56.08	71.34	86	5e-172
		ALDH_F7_AASADH-like	cd07086	2.07937e-116	4.4728e-134	1	1	56.08	71.34	86	5e-172
		ALDH_F8_HMSADH	cd07093	4.09574e-178	0	1	1	56.08	71.34	86	5e-172
		ALDH_F9_TMBADH	cd07090	6.06773e-171	4.61719e-159	1	1	56.08	71.34	86	5e-172
		ALDH_GABALDH-PuuC	cd07112	0	6.19998e-178	1	1	56.08	71.34	86	5e-172
		ALDH_HBenzADH	cd07151	2.78437e-113	2.52019e-120	1	1	56.08	71.34	86	5e-172
		ALDH_HMSADH_HapE	cd07115	0	9.30149e-178	1	1	56.08	71.34	86	5e-172
		ALDH_KGSADH	cd07129	3.66548e-11	1.02644e-19	1	1	56.08	71.34	86	5e-172
		ALDH_KGSADH-YcbD	cd07097	2.7427e-139	1.23057e-148	1	1	56.08	71.34	86	5e-172
		ALDH_KGSADH-like	cd07084	5.85985e-26	1.55781e-27	1	1	56.08	71.34	86	5e-172
		ALDH_LactADH-AldA	cd07088	1.38319e-138	1.00003e-137	1	1	56.08	71.34	86	5e-172
		ALDH_LactADH_F420-Bios	cd07145	4.04438e-120	7.42443e-123	1	1	56.08	71.34	86	5e-172
		ALDH_MGR_2402	cd07108	1.3201e-138	8.37789e-139	1	1	56.08	71.34	86	5e-172
		ALDH_MaoC-N	cd07128	4.86366e-23	3.28252e-22	1	1	56.08	71.34	86	5e-172
		ALDH_P5CDH	cd07083	1.58032e-74	2.51741e-85	1	1	56.08	71.34	86	5e-172
		ALDH_PAD-PaaZ	cd07127	2.16576e-06	7.40631e-10	1	1	56.08	71.34	86	5e-172
		ALDH_PADH_NahF	cd07113	8.204e-128	4.63352e-148	1	1	56.08	71.34	86	5e-172
		ALDH_PhdK-like	cd07107	1.79462e-135	7.80274e-144	1	1	56.08	71.34	86	5e-172
		ALDH_PhpJ	cd07146	3.86623e-99	8.131e-106	1	1	56.08	71.34	86	5e-172
		ALDH_PsfA-ACA09737	cd07120	2.2347e-114	8.55612e-135	1	1	56.08	71.34	86	5e-172
		ALDH_PutA-P5CDH	cd07125	4.16916e-67	1.08339e-75	1	1	56.08	71.34	86	5e-172
		ALDH_PutA-P5CDH-RocA	cd07124	1.38482e-117	6.10424e-125	1	1	56.08	71.34	86	5e-172
		ALDH_RL0313	cd07148	3.70586e-61	1.28738e-67	1	1	56.08	71.34	86	5e-172
		ALDH_SGSD_AstD	cd07095	2.32472e-58	2.20581e-62	1	1	56.08	71.34	86	5e-172
		ALDH_SNDH	cd07118	3.90919e-154	3.05679e-167	1	1	56.08	71.34	86	5e-172
		ALDH_SSADH1_GabD1	cd07100	7.13926e-115	1.92431e-103	1	1	56.08	71.34	86	5e-172
		ALDH_SSADH2_GabD2	cd07101	1.78702e-104	2.50643e-96	1	1	56.08	71.34	86	5e-172
		ALDH_SaliADH	cd07105	1.92114e-98	6.34906e-113	1	1	56.08	71.34	86	5e-172
		ALDH_StaphAldA1	cd07117	2.01771e-160	1.32663e-142	1	1	56.08	71.34	86	5e-172
		ALDH_VaniDH_like	cd07150	1.23763e-131	1.94665e-140	1	1	56.08	71.34	86	5e-172
		ALDH_YwdH-P39616	cd07136	4.2133e-61	2.35989e-67	1	1	56.08	71.34	86	5e-172
		ALDH_y4uC	cd07149	1.58312e-123	6.21439e-137	1	1	56.08	71.34	86	5e-172
		AdhE	COG1012	0	0	1	1	56.08	71.34	86	5e-172
		Aldedh	pfam00171	0	0	1	1	56.08	71.34	86	5e-172
		BADH	TIGR01804	7.37847e-166	7.64152e-163	1	1	56.08	71.34	86	5e-172
		D1pyr5carbox1	TIGR01236	1.9892e-48	2.31768e-44	1	1	56.08	71.34	86	5e-172
		D1pyr5carbox2	TIGR01237	1.15299e-92	2.91297e-93	1	1	56.08	71.34	86	5e-172
		D1pyr5carbox3	TIGR01238	1.80531e-57	3.33171e-59	1	1	56.08	71.34	86	5e-172
		HpaE	TIGR02299	4.98201e-138	1.3144e-146	1	1	56.08	71.34	86	5e-172
		MMSDH	TIGR01722	2.30642e-59	1.59399e-78	1	1	56.08	71.34	86	5e-172
		OH_muco_semi_DH	TIGR03216	4.64874e-116	8.95208e-127	1	1	56.08	71.34	86	5e-172
		PLN00412	PLN00412	1.68624e-50	6.39112e-64	1	1	56.08	71.34	86	5e-172
		PLN02174	PLN02174	9.07581e-32	2.13122e-41	1	1	56.08	71.34	86	5e-172
		PLN02203	PLN02203	1.64517e-35	1.67119e-34	1	1	56.08	71.34	86	5e-172
		PLN02278	PLN02278	1.35054e-127	4.13103e-141	1	1	56.08	71.34	86	5e-172
		PLN02315	PLN02315	3.88644e-46	5.28217e-53	1	1	56.08	71.34	86	5e-172
		PLN02419	cl30742	4.06284e-47	7.19693e-52	1	1	56.08	71.34	86	5e-172
		PLN02466	cl33499	0	0	1	1	56.08	71.34	86	5e-172
		PLN02467	PLN02467	1.05826e-154	7.1355e-134	1	1	56.08	71.34	86	5e-172
		PLN02766	PLN02766	0	0	1	1	56.08	71.34	86	5e-172
		PRK03137	PRK03137	1.81249e-103	5.62516e-100	1	1	56.08	71.34	86	5e-172
		PRK09847	PRK09847	5.23785e-135	1.48899e-121	1	1	56.08	71.34	86	5e-172
		PRK10090	PRK10090	7.43253e-104	4.99424e-110	1	1	56.08	71.34	86	5e-172
		PRK11563	cl36031	3.94981e-16	3.84637e-14	1	1	56.08	71.34	86	5e-172
		PRK11903	PRK11903	1.14173e-27	1.40326e-21	1	1	56.08	71.34	86	5e-172
		PRK11904	cl36082	2.77404e-58	8.71122e-56	1	1	56.08	71.34	86	5e-172
		PRK11905	cl36083	1.69902e-52	1.1732e-50	1	1	56.08	71.34	86	5e-172
		PRK13252	PRK13252	1.45722e-168	9.30003e-167	1	1	56.08	71.34	86	5e-172
		PRK13473	PRK13473	1.13458e-142	9.70415e-140	1	1	56.08	71.34	86	5e-172
		PRK13968	PRK13968	1.52858e-63	1.19604e-65	1	1	56.08	71.34	86	5e-172
		PTZ00381	PTZ00381	1.05442e-51	2.72852e-64	1	1	56.08	71.34	86	5e-172
		PaaN-DH	cl31187	3.6078e-18	2.6177e-18	1	1	56.08	71.34	86	5e-172
		PaaN_2	TIGR02288	3.23373e-07	3.60022e-08	1	1	56.08	71.34	86	5e-172
		PhnAcAld_DH	TIGR03250	1.7964e-76	7.79252e-78	1	1	56.08	71.34	86	5e-172
		PutA2	cl30743	8.33077e-56	2.16365e-56	1	1	56.08	71.34	86	5e-172
		SSADH	TIGR01780	1.17296e-113	9.91204e-124	1	1	56.08	71.34	86	5e-172
		aldehy_Rv0768	TIGR04284	6.46229e-97	4.79341e-92	1	1	56.08	71.34	86	5e-172
		arg_catab_astD	TIGR03240	3.24623e-45	3.33087e-54	1	1	56.08	71.34	86	5e-172
		astD	PRK09457	4.00814e-46	9.34132e-53	1	1	56.08	71.34	86	5e-172
		gabD	PRK11241	6.75119e-96	4.37875e-108	1	1	56.08	71.34	86	5e-172
		gabD1	PRK09406	8.55823e-80	3.5028e-77	1	1	56.08	71.34	86	5e-172
		gabD2	PRK09407	1.31769e-105	1.0876e-98	1	1	56.08	71.34	86	5e-172
		putA	cl36062	1.14999e-44	4.27821e-42	1	1	56.08	71.34	86	5e-172
ENSG00000111405.8	c6962_g1_i1	NendoU_XendoU-like	cd21144	7.65772e-13	0	1	0	28.52	47.78	36	7e-25
		SO	smart00201	5.29079e-15	0	1	0	28.52	47.78	36	7e-25
		Somatomedin_B	pfam01033	8.62903e-13	0	1	0	28.52	47.78	36	7e-25
		XendoU	cd21159	1.56358e-138	6.19521e-99	1	1	28.52	47.78	36	7e-25
ENSG00000111481.9	c16720_g1_i1	AP3_sigma	cd14834	0.000704995	0	1	0	74	88	50	2e-21
		AP4_sigma	cd14832	0.000242541	0	1	0	74	88	50	2e-21
		AP_longin-like	cd14823	1.47489e-30	3.40779e-06	1	1	74	88	50	2e-21
		Clat_adaptor_s	pfam01217	1.13244e-26	1.34626e-07	1	1	74	88	50	2e-21
		RET3	COG5541	9.09592e-21	4.00046e-09	1	1	74	88	50	2e-21
		Zeta-COP	cd14829	1.41318e-45	2.36712e-18	1	1	74	88	50	2e-21
		longin-like	cd14818	1.61971e-23	3.01858e-05	1	1	74	88	50	2e-21
ENSG00000111640.14	c7314_g1_i1	Asd	cl33773	0.000319254	0	1	0	77.64	86.1	69	3e-168
		E4PD_g-proteo	cl30360	2.15958e-100	5.32134e-99	1	1	77.64	86.1	69	3e-168
		GAPDH-I	cl30356	3.01214e-172	8.22218e-175	1	1	77.64	86.1	69	3e-168
		GapA	cl39073	0	0	1	1	77.64	86.1	69	3e-168
		Gp_dh_C	cl19935	7.05743e-89	7.84916e-84	1	1	77.64	86.1	69	3e-168
		Gp_dh_N	cl37954	4.5841e-52	6.53385e-52	1	1	77.64	86.1	69	3e-168
		NADB_Rossmann	cl21454	7.85318e-83	1.57315e-79	1	1	77.64	86.1	69	3e-168
		PLN02237	cl30361	2.2685e-104	2.77532e-98	1	1	77.64	86.1	69	3e-168
		PLN02272	cl30355	0	0	1	1	77.64	86.1	69	3e-168
		PLN02358	cl30357	1.35768e-163	6.84839e-154	1	1	77.64	86.1	69	3e-168
		PLN03096	cl30365	2.10828e-104	1.43311e-103	1	1	77.64	86.1	69	3e-168
		PRK07403	cl30358	3.95978e-116	3.56612e-112	1	1	77.64	86.1	69	3e-168
		PRK07729	cl30354	1.15771e-138	2.71775e-138	1	1	77.64	86.1	69	3e-168
		PRK08289	cl30353	1.05463e-84	1.06586e-80	1	1	77.64	86.1	69	3e-168
		PRK08955	cl30352	1.84257e-108	2.60922e-101	1	1	77.64	86.1	69	3e-168
		PRK13535	cl30362	1.54617e-99	2.23271e-98	1	1	77.64	86.1	69	3e-168
		PTZ00023	cl30366	0	1.46806e-180	1	1	77.64	86.1	69	3e-168
		PTZ00353	cl30363	4.69536e-58	1.41937e-67	1	1	77.64	86.1	69	3e-168
		PTZ00434	cl30359	4.90521e-132	3.13433e-134	1	1	77.64	86.1	69	3e-168
		gapA	cl30364	4.09276e-157	5.40901e-148	1	1	77.64	86.1	69	3e-168
ENSG00000111669.14	c5729_g1_i1	PLN02429	PLN02429	8.50919e-100	2.38183e-87	1	1	62.6	73.98	49	4e-103
		PLN02561	PLN02561	9.11054e-125	3.90749e-119	1	1	62.6	73.98	49	4e-103
		PRK04302	PRK04302	2.08394e-09	1.20841e-09	1	1	62.6	73.98	49	4e-103
		PRK13962	cl36319	2.65843e-83	5.67052e-90	1	1	62.6	73.98	49	4e-103
		PRK14565	PRK14565	3.31973e-56	3.55755e-58	1	1	62.6	73.98	49	4e-103
		PRK14566	PRK14566	1.23919e-76	3.9384e-77	1	1	62.6	73.98	49	4e-103
		PRK14567	PRK14567	2.77319e-62	6.30926e-60	1	1	62.6	73.98	49	4e-103
		PRK14905	cl28342	2.54171e-40	1.30654e-39	1	1	62.6	73.98	49	4e-103
		PRK15492	PRK15492	7.03211e-40	2.15523e-39	1	1	62.6	73.98	49	4e-103
		PTZ00333	PTZ00333	2.15045e-137	1.40113e-127	1	1	62.6	73.98	49	4e-103
		TIM	pfam00121	7.31286e-122	3.05287e-127	1	1	62.6	73.98	49	4e-103
		TpiA	COG0149	3.68773e-102	6.8164e-107	1	1	62.6	73.98	49	4e-103
		tim	TIGR00419	6.20193e-63	1.29201e-58	1	1	62.6	73.98	49	4e-103
		tpiA	PRK00042	3.38693e-115	7.80549e-125	1	1	62.6	73.98	49	4e-103
ENSG00000112096.16	c7937_g1_i1	PLN02184	cl29658	3.2112e-44	7.88366e-33	1	1	64.25	80.19	30	1e-91
		PLN02471	cl29655	8.47773e-91	1.75178e-83	1	1	64.25	80.19	30	1e-91
		PLN02622	cl29656	3.35072e-43	4.35645e-38	1	1	64.25	80.19	30	1e-91
		PLN02685	cl29410	3.08157e-48	7.1778e-43	1	1	64.25	80.19	30	1e-91
		PRK10543	cl29657	2.30318e-54	7.90346e-42	1	1	64.25	80.19	30	1e-91
		PRK10925	cl29411	4.62779e-67	5.03876e-56	1	1	64.25	80.19	30	1e-91
		PTZ00078	cl29409	4.50846e-52	1.01893e-44	1	1	64.25	80.19	30	1e-91
		SodA	cl29407	6.25323e-99	1.09308e-88	1	1	64.25	80.19	30	1e-91
		Sod_Fe_C	cl29408	2.77303e-59	3.50149e-50	1	1	64.25	80.19	30	1e-91
		Sod_Fe_N	cl02809	1.47423e-43	6.40697e-41	1	1	64.25	80.19	30	1e-91
ENSG00000115850.9	c16389_g1_i1	BGL	TIGR03356	1.95044e-07	3.78685e-33	1	1	39.26	59.26	87	6e-26
		BglB	cl39060	2.94817e-10	4.06466e-25	1	1	39.26	59.26	87	6e-26
		DinG	cl34176	0.000787951	0	1	0	39.26	59.26	87	6e-26
		Glyco_hydro	cl23725	1.03385e-11	3.21812e-36	1	1	39.26	59.26	87	6e-26
		Glyco_hydro_1	pfam00232	1.03385e-11	3.21812e-36	1	1	39.26	59.26	87	6e-26
		PLN02814	PLN02814	0.000263073	5.56518e-28	1	1	39.26	59.26	87	6e-26
		PLN02849	PLN02849	1.01298e-88	7.3205e-24	1	1	39.26	59.26	87	6e-26
		PLN02998	PLN02998	4.23777e-06	4.41022e-24	1	1	39.26	59.26	87	6e-26
		PRK09852	PRK09852	5.20065e-07	6.41431e-10	1	1	39.26	59.26	87	6e-26
		PRK13511	PRK13511	0.000281941	2.96839e-23	1	1	39.26	59.26	87	6e-26
		PRK15014	PRK15014	0.000172307	1.6901e-08	1	1	39.26	59.26	87	6e-26
		arb	PRK09593	0.00082015	2.32987e-06	1	1	39.26	59.26	87	6e-26
		celA	PRK09589	1.00699e-48	6.66109e-05	1	1	39.26	59.26	87	6e-26
		lacG	TIGR01233	3.31741e-63	2.27518e-23	1	1	39.26	59.26	87	6e-26
ENSG00000116761.11	c6752_g1_i1	AAT_I	cd01494	3.56146e-07	7.72773e-14	1	1	57.54	74.17	73	2e-154
		AAT_like	cd00609	4.36009e-07	8.73126e-11	1	1	57.54	74.17	73	2e-154
		Aminotran_1_2	pfam00155	0	2.88318e-05	0	1	57.54	74.17	73	2e-154
		AspB	COG0436	0.000111693	1.58861e-10	1	1	57.54	74.17	73	2e-154
		CGS_like	cd00614	4.21972e-173	0	1	1	57.54	74.17	73	2e-154
		CsdA	cl33930	8.24196e-06	2.9282e-08	1	1	57.54	74.17	73	2e-154
		Cys_Met_Meta_PP	pfam01053	0	0	1	1	57.54	74.17	73	2e-154
		DapC	TIGR03537	0	0.000210387	0	1	57.54	74.17	73	2e-154
		GLY1	COG2008	0	0.000466265	0	1	57.54	74.17	73	2e-154
		MET17	COG2873	1.76794e-81	3.42112e-127	1	1	57.54	74.17	73	2e-154
		MetC	COG0626	1.25803e-154	0	1	1	57.54	74.17	73	2e-154
		OAH_OAS_sulfhy	TIGR01326	5.65749e-78	2.50942e-115	1	1	57.54	74.17	73	2e-154
		O_suc_HS_sulf	TIGR01325	3.29414e-78	1.94979e-102	1	1	57.54	74.17	73	2e-154
		O_succ_thio_ly	TIGR02080	2.81875e-106	1.38097e-134	1	1	57.54	74.17	73	2e-154
		PLN02242	PLN02242	4.81126e-43	2.94733e-57	1	1	57.54	74.17	73	2e-154
		PLN02509	PLN02509	1.24257e-92	6.59712e-118	1	1	57.54	74.17	73	2e-154
		PRK05613	PRK05613	6.07931e-43	1.03357e-71	1	1	57.54	74.17	73	2e-154
		PRK05764	PRK05764	0.000474568	0	1	0	57.54	74.17	73	2e-154
		PRK05939	PRK05939	3.39345e-52	1.85678e-88	1	1	57.54	74.17	73	2e-154
		PRK05967	PRK05967	4.06573e-59	3.45011e-85	1	1	57.54	74.17	73	2e-154
		PRK05968	PRK05968	2.81129e-54	8.09548e-96	1	1	57.54	74.17	73	2e-154
		PRK05994	PRK05994	6.32961e-58	7.06605e-89	1	1	57.54	74.17	73	2e-154
		PRK06084	PRK06084	2.66862e-59	2.15056e-85	1	1	57.54	74.17	73	2e-154
		PRK06176	PRK06176	1.37082e-119	1.49534e-154	1	1	57.54	74.17	73	2e-154
		PRK06234	PRK06234	1.47836e-104	1.81205e-127	1	1	57.54	74.17	73	2e-154
		PRK06434	PRK06434	3.49248e-78	1.15692e-99	1	1	57.54	74.17	73	2e-154
		PRK06460	PRK06460	2.32377e-70	4.20203e-95	1	1	57.54	74.17	73	2e-154
		PRK06702	PRK06702	6.3959e-36	9.16969e-65	1	1	57.54	74.17	73	2e-154
		PRK06767	PRK06767	4.02929e-91	4.34463e-123	1	1	57.54	74.17	73	2e-154
		PRK07049	PRK07049	1.20422e-71	8.48706e-99	1	1	57.54	74.17	73	2e-154
		PRK07050	PRK07050	3.71946e-51	2.21572e-88	1	1	57.54	74.17	73	2e-154
		PRK07269	PRK07269	5.14233e-82	1.79221e-100	1	1	57.54	74.17	73	2e-154
		PRK07503	PRK07503	7.22611e-99	1.7922e-115	1	1	57.54	74.17	73	2e-154
		PRK07504	PRK07504	1.04712e-68	3.79345e-91	1	1	57.54	74.17	73	2e-154
		PRK07582	PRK07582	4.68812e-62	2.39231e-93	1	1	57.54	74.17	73	2e-154
		PRK07671	PRK07671	1.17519e-126	4.65108e-165	1	1	57.54	74.17	73	2e-154
		PRK07682	cl30159	0.000957135	0	1	0	57.54	74.17	73	2e-154
		PRK07810	PRK07810	1.38128e-55	1.71603e-86	1	1	57.54	74.17	73	2e-154
		PRK07811	PRK07811	3.79889e-142	6.16894e-180	1	1	57.54	74.17	73	2e-154
		PRK07812	PRK07812	1.57972e-59	1.7129e-85	1	1	57.54	74.17	73	2e-154
		PRK08045	PRK08045	5.94605e-84	6.43639e-113	1	1	57.54	74.17	73	2e-154
		PRK08064	PRK08064	8.44631e-98	3.86919e-145	1	1	57.54	74.17	73	2e-154
		PRK08114	PRK08114	1.96224e-44	8.78843e-67	1	1	57.54	74.17	73	2e-154
		PRK08133	PRK08133	3.54729e-85	1.81826e-109	1	1	57.54	74.17	73	2e-154
		PRK08134	PRK08134	2.41719e-64	4.22244e-86	1	1	57.54	74.17	73	2e-154
		PRK08247	PRK08247	3.42248e-94	7.6599e-129	1	1	57.54	74.17	73	2e-154
		PRK08248	PRK08248	1.76674e-67	5.40415e-86	1	1	57.54	74.17	73	2e-154
		PRK08249	PRK08249	2.51326e-80	9.44546e-121	1	1	57.54	74.17	73	2e-154
		PRK08574	PRK08574	9.58296e-82	7.78376e-115	1	1	57.54	74.17	73	2e-154
		PRK08776	cl30863	1.51796e-86	7.11395e-112	1	1	57.54	74.17	73	2e-154
		PRK08861	PRK08861	1.14099e-87	2.57984e-114	1	1	57.54	74.17	73	2e-154
		PRK09028	cl30864	2.65015e-55	6.33097e-76	1	1	57.54	74.17	73	2e-154
		PRK12414	cl30198	0	0.000622808	0	1	57.54	74.17	73	2e-154
		PucG	cl33759	0	0.000157047	0	1	57.54	74.17	73	2e-154
		SelA	COG1921	0.000498468	9.72346e-06	1	1	57.54	74.17	73	2e-154
		am_tr_V_EF2568	cl31156	0	0.000425635	0	1	57.54	74.17	73	2e-154
		cysta_beta_ly_B	TIGR01324	2.14878e-55	2.46179e-88	1	1	57.54	74.17	73	2e-154
		cysta_beta_ly_E	TIGR01329	3.52763e-100	4.40646e-127	1	1	57.54	74.17	73	2e-154
		met_gam_lyase	TIGR01328	1.58292e-101	8.50813e-124	1	1	57.54	74.17	73	2e-154
ENSG00000117395.10	c1665_g1_i1	Ebp2	cl28755	8.37024e-92	8.51847e-49	1	1	45.51	64.61	80	7e-29
ENSG00000117448.13	c8505_g1_i1	AKR_AKR1-5-like	cd19071	1.65865e-140	1.75046e-128	1	1	38.82	59.94	84	2e-80
		AKR_AKR10A1_2	cd19082	2.64152e-12	2.25035e-09	1	1	38.82	59.94	84	2e-80
		AKR_AKR11A1_11D1	cd19083	2.35288e-18	1.66278e-28	1	1	38.82	59.94	84	2e-80
		AKR_AKR11B1	cd19148	2.62265e-17	1.71303e-27	1	1	38.82	59.94	84	2e-80
		AKR_AKR11B1-like	cd19084	1.04733e-38	2.75668e-46	1	1	38.82	59.94	84	2e-80
		AKR_AKR11B2	cd19149	4.29266e-21	7.06114e-26	1	1	38.82	59.94	84	2e-80
		AKR_AKR11B3	cd19085	2.52776e-42	2.55245e-43	1	1	38.82	59.94	84	2e-80
		AKR_AKR11C1	cd19086	1.10045e-19	4.85487e-18	1	1	38.82	59.94	84	2e-80
		AKR_AKR12A1_B1_C1	cd19087	6.5604e-20	1.49525e-18	1	1	38.82	59.94	84	2e-80
		AKR_AKR13A1	cd19144	4.07695e-18	1.09807e-31	1	1	38.82	59.94	84	2e-80
		AKR_AKR13A_13D	cd19076	5.23182e-21	5.30558e-33	1	1	38.82	59.94	84	2e-80
		AKR_AKR13B1	cd19088	3.64936e-25	1.39933e-25	1	1	38.82	59.94	84	2e-80
		AKR_AKR13C1_2	cd19078	3.65439e-17	9.2505e-23	1	1	38.82	59.94	84	2e-80
		AKR_AKR13D1	cd19145	9.76183e-15	1.32558e-23	1	1	38.82	59.94	84	2e-80
		AKR_AKR14A1	cd19150	6.42555e-08	3.33812e-11	1	1	38.82	59.94	84	2e-80
		AKR_AKR14A1_2	cd19089	9.03609e-20	1.63806e-17	1	1	38.82	59.94	84	2e-80
		AKR_AKR14A2	cd19151	7.16864e-09	2.648e-15	1	1	38.82	59.94	84	2e-80
		AKR_AKR15A	cd19152	8.3946e-05	1.20957e-11	1	1	38.82	59.94	84	2e-80
		AKR_AKR15A-like	cd19090	3.357e-14	1.84915e-20	1	1	38.82	59.94	84	2e-80
		AKR_AKR15A1	cd19161	0	6.29018e-09	0	1	38.82	59.94	84	2e-80
		AKR_AKR1A1-4	cd19106	0	1.19054e-112	1	1	38.82	59.94	84	2e-80
		AKR_AKR1B1-19	cd19107	4.80247e-139	9.59869e-92	1	1	38.82	59.94	84	2e-80
		AKR_AKR1C1-35	cd19108	3.20326e-119	3.02536e-94	1	1	38.82	59.94	84	2e-80
		AKR_AKR1D1-3	cd19109	1.26886e-113	1.07382e-89	1	1	38.82	59.94	84	2e-80
		AKR_AKR1E1-2	cd19110	2.46863e-110	1.81329e-83	1	1	38.82	59.94	84	2e-80
		AKR_AKR1G1_1I	cd19111	3.95251e-114	8.21364e-86	1	1	38.82	59.94	84	2e-80
		AKR_AKR1G1_CeAKR	cd19154	2.74717e-127	1.77873e-95	1	1	38.82	59.94	84	2e-80
		AKR_AKR1I_CgAKR1	cd19155	1.41123e-113	2.19349e-79	1	1	38.82	59.94	84	2e-80
		AKR_AKR2A1-2	cd19112	1.01036e-99	2.99322e-89	1	1	38.82	59.94	84	2e-80
		AKR_AKR2B1-10	cd19113	7.78584e-99	3.49457e-78	1	1	38.82	59.94	84	2e-80
		AKR_AKR2C1	cd19114	4.36082e-85	1.07419e-80	1	1	38.82	59.94	84	2e-80
		AKR_AKR2D1	cd19115	9.32319e-101	1.45139e-85	1	1	38.82	59.94	84	2e-80
		AKR_AKR2E1-5	cd19116	1.54233e-133	5.1102e-158	1	1	38.82	59.94	84	2e-80
		AKR_AKR3A1-2	cd19117	2.0652e-100	3.72792e-81	1	1	38.82	59.94	84	2e-80
		AKR_AKR3B1-3	cd19118	5.39212e-119	6.73085e-87	1	1	38.82	59.94	84	2e-80
		AKR_AKR3C1	cd19119	1.42974e-82	1.30489e-70	1	1	38.82	59.94	84	2e-80
		AKR_AKR3C2-3	cd19120	1.33204e-86	7.55497e-85	1	1	38.82	59.94	84	2e-80
		AKR_AKR3D1	cd19121	7.44161e-97	2.36866e-81	1	1	38.82	59.94	84	2e-80
		AKR_AKR3E1	cd19122	2.29668e-74	5.42893e-68	1	1	38.82	59.94	84	2e-80
		AKR_AKR3F1	cd19137	2.70073e-52	3.79186e-51	1	1	38.82	59.94	84	2e-80
		AKR_AKR3F1-like	cd19072	1.94223e-64	1.56344e-66	1	1	38.82	59.94	84	2e-80
		AKR_AKR3F2	cd19139	5.03108e-67	4.01743e-63	1	1	38.82	59.94	84	2e-80
		AKR_AKR3F2_3	cd19073	3.24874e-93	7.47619e-89	1	1	38.82	59.94	84	2e-80
		AKR_AKR3F3	cd19140	4.79552e-91	3.31914e-80	1	1	38.82	59.94	84	2e-80
		AKR_AKR3G1	cd19123	1.26284e-142	1.60735e-96	1	1	38.82	59.94	84	2e-80
		AKR_AKR4A_4B	cd19124	1.39705e-96	1.86648e-93	1	1	38.82	59.94	84	2e-80
		AKR_AKR4C1-15	cd19125	8.07287e-132	5.01868e-89	1	1	38.82	59.94	84	2e-80
		AKR_AKR5A1_2	cd19156	4.09684e-92	1.57299e-87	1	1	38.82	59.94	84	2e-80
		AKR_AKR5A_5G	cd19126	2.65045e-97	1.64385e-86	1	1	38.82	59.94	84	2e-80
		AKR_AKR5B1	cd19127	3.36796e-94	1.79684e-82	1	1	38.82	59.94	84	2e-80
		AKR_AKR5C1	cd19130	1.16621e-78	1.97271e-74	1	1	38.82	59.94	84	2e-80
		AKR_AKR5C2	cd19131	1.67824e-96	2.79929e-101	1	1	38.82	59.94	84	2e-80
		AKR_AKR5D1_E1	cd19132	8.94759e-84	1.19799e-89	1	1	38.82	59.94	84	2e-80
		AKR_AKR5F1	cd19133	5.22412e-99	3.41983e-88	1	1	38.82	59.94	84	2e-80
		AKR_AKR5G1-3	cd19157	3.05617e-108	2.82482e-96	1	1	38.82	59.94	84	2e-80
		AKR_AKR5H1	cd19134	1.5586e-75	5.22985e-70	1	1	38.82	59.94	84	2e-80
		AKR_AKR6B1	cd19142	2.58306e-06	0	1	0	38.82	59.94	84	2e-80
		AKR_AKR6C1_2	cd19143	1.13928e-08	4.055e-12	1	1	38.82	59.94	84	2e-80
		AKR_AKR7A1-5	cd19075	6.28251e-15	2.98538e-15	1	1	38.82	59.94	84	2e-80
		AKR_AKR8A1-2	cd19077	9.28964e-22	9.81677e-24	1	1	38.82	59.94	84	2e-80
		AKR_AKR9A_9B	cd19080	1.13278e-21	1.115e-20	1	1	38.82	59.94	84	2e-80
		AKR_AKR9C1	cd19081	2.61397e-21	5.62367e-24	1	1	38.82	59.94	84	2e-80
		AKR_ARA2	cd19164	5.27697e-06	0	1	0	38.82	59.94	84	2e-80
		AKR_AtPLR-like	cd19093	5.28373e-45	2.45956e-49	1	1	38.82	59.94	84	2e-80
		AKR_BaDH-like	cd19129	5.40766e-94	6.17767e-77	1	1	38.82	59.94	84	2e-80
		AKR_BsYcsN_EcYdhF-like	cd19092	1.20325e-23	6.33881e-27	1	1	38.82	59.94	84	2e-80
		AKR_CeZK1290-like	cd19135	2.55922e-96	5.5586e-80	1	1	38.82	59.94	84	2e-80
		AKR_DrGR-like	cd19136	5.67865e-104	3.35849e-89	1	1	38.82	59.94	84	2e-80
		AKR_EcYajO-like	cd19079	9.70768e-28	3.45602e-24	1	1	38.82	59.94	84	2e-80
		AKR_FDH	cd19162	5.65487e-10	2.14036e-12	1	1	38.82	59.94	84	2e-80
		AKR_Fe-S_oxidoreductase	cd19096	2.74142e-22	9.90125e-20	1	1	38.82	59.94	84	2e-80
		AKR_GlAR-like	cd19128	1.41005e-92	1.58881e-62	1	1	38.82	59.94	84	2e-80
		AKR_KCAB1B_AKR6A3-like	cd19159	4.37728e-06	0	1	0	38.82	59.94	84	2e-80
		AKR_KCAB2B_AKR6A1-like	cd19158	4.52594e-05	0	1	0	38.82	59.94	84	2e-80
		AKR_KCAB3B_AKR6A9-like	cd19160	0.000145068	0	1	0	38.82	59.94	84	2e-80
		AKR_PA4992-like	cd19095	2.09012e-19	2.00666e-21	1	1	38.82	59.94	84	2e-80
		AKR_PsAKR	cd19091	4.47561e-23	5.60515e-27	1	1	38.82	59.94	84	2e-80
		AKR_SF	cd06660	1.66528e-34	5.0645e-36	1	1	38.82	59.94	84	2e-80
		AKR_Tas-like	cd19094	1.1074e-16	2.431e-16	1	1	38.82	59.94	84	2e-80
		AKR_YeaE	cd19138	5.32442e-57	7.57734e-49	1	1	38.82	59.94	84	2e-80
		AKR_galDH	cd19163	2.97505e-09	1.56956e-11	1	1	38.82	59.94	84	2e-80
		AKR_galDH-like	cd19153	1.02848e-09	6.44787e-06	1	1	38.82	59.94	84	2e-80
		AKR_unchar	cd19752	1.8447e-12	2.74324e-11	1	1	38.82	59.94	84	2e-80
		ARA1	COG0656	3.60723e-120	2.56618e-113	1	1	38.82	59.94	84	2e-80
		Aldo_ket_red	pfam00248	3.90822e-65	5.17876e-61	1	1	38.82	59.94	84	2e-80
		Aldo_ket_red_shaker	cd19141	3.75363e-05	0	1	0	38.82	59.94	84	2e-80
		Aldo_ket_red_shaker-like	cd19074	4.8138e-24	3.7314e-20	1	1	38.82	59.94	84	2e-80
		COG1453	cl34270	1.5534e-17	1.92084e-12	1	1	38.82	59.94	84	2e-80
		Kv_beta	cl30126	5.49381e-07	0	1	0	38.82	59.94	84	2e-80
		PLN02587	PLN02587	0	1.63016e-05	0	1	38.82	59.94	84	2e-80
		PRK09912	PRK09912	2.10136e-08	1.21394e-11	1	1	38.82	59.94	84	2e-80
		PRK10376	PRK10376	1.93595e-12	2.65568e-08	1	1	38.82	59.94	84	2e-80
		Tas	cl30127	1.65878e-38	2.8682e-41	1	1	38.82	59.94	84	2e-80
		YdhF	COG4989	3.13566e-15	1.39981e-16	1	1	38.82	59.94	84	2e-80
		dkgA	PRK11565	4.80568e-83	8.83674e-84	1	1	38.82	59.94	84	2e-80
		dkgB	PRK11172	6.40159e-59	8.42623e-56	1	1	38.82	59.94	84	2e-80
		tas	PRK10625	6.34884e-12	6.75074e-11	1	1	38.82	59.94	84	2e-80
ENSG00000117450.13	c8981_g1_i1	1-cysPrx_C	cl22976	8.62566e-13	1.99341e-12	1	1	74.6	88.36	49	2e-101
		AhpC	cl29162	6.00332e-61	3.17224e-63	1	1	74.6	88.36	49	2e-101
		AhpC-TSA	cl37998	8.60671e-49	1.69688e-46	1	1	74.6	88.36	49	2e-101
		Bcp	COG1225	2.81411e-39	4.08396e-34	1	1	74.6	88.36	49	2e-101
		PRK03147	PRK03147	0.000265172	0.000806257	1	1	74.6	88.36	49	2e-101
		PRK10382	cl29156	7.71879e-47	2.83253e-45	1	1	74.6	88.36	49	2e-101
		PRK13189	cl29163	2.32092e-53	3.37957e-50	1	1	74.6	88.36	49	2e-101
		PRK13190	cl29160	5.11101e-45	1.2101e-46	1	1	74.6	88.36	49	2e-101
		PRK13191	cl29159	8.28927e-40	2.93859e-36	1	1	74.6	88.36	49	2e-101
		PRK13599	cl29158	6.24273e-35	8.91894e-29	1	1	74.6	88.36	49	2e-101
		PRK15000	cl29157	1.55963e-62	8.04776e-57	1	1	74.6	88.36	49	2e-101
		PRX_1cys	cd03016	1.07757e-56	7.1314e-51	1	1	74.6	88.36	49	2e-101
		PRX_AhpE_like	cd03018	2.50297e-38	1.40718e-29	1	1	74.6	88.36	49	2e-101
		PRX_Atyp2cys	cd03014	4.43076e-12	7.07133e-12	1	1	74.6	88.36	49	2e-101
		PRX_BCP	cd03017	5.52808e-34	1.41121e-30	1	1	74.6	88.36	49	2e-101
		PRX_Typ2cys	cd03015	7.70339e-124	7.15505e-118	1	1	74.6	88.36	49	2e-101
		PRX_family	cd02971	6.01081e-61	2.86781e-57	1	1	74.6	88.36	49	2e-101
		PRX_like2	cd02970	0.000807493	0	1	0	74.6	88.36	49	2e-101
		PTZ00137	cl29155	1.86292e-64	1.52759e-62	1	1	74.6	88.36	49	2e-101
		PTZ00253	cl29161	2.18483e-109	9.73823e-102	1	1	74.6	88.36	49	2e-101
		Redoxin	pfam08534	7.8869e-17	2.58881e-13	1	1	74.6	88.36	49	2e-101
		Thioredoxin_like	cl00388	7.70339e-124	7.15505e-118	1	1	74.6	88.36	49	2e-101
		TlpA_like_family	cd02966	3.88359e-07	2.00237e-06	1	1	74.6	88.36	49	2e-101
		Tpx	COG2077	1.92022e-09	4.9226e-08	1	1	74.6	88.36	49	2e-101
		bcp	PRK09437	4.72349e-12	8.54912e-10	1	1	74.6	88.36	49	2e-101
		tpx	PRK00522	1.31938e-06	3.96654e-07	1	1	74.6	88.36	49	2e-101
ENSG00000117984.12	c9319_g1_i1	A1_Propeptide	cl06833	3.25133e-06	0	1	0	53.87	70.88	52	1e-147
		Asp	cl37951	5.55537e-153	8.3361e-157	1	1	53.87	70.88	52	1e-147
		Aspergillopepsin_like	cd06097	9.85786e-47	2.12763e-49	1	1	53.87	70.88	52	1e-147
		Cathepsin_D2	cd05490	0	0	1	1	53.87	70.88	52	1e-147
		Cathepsin_D_like	cd05485	0	0	1	1	53.87	70.88	52	1e-147
		Cathespin_E	cd05486	2.08834e-134	9.95084e-132	1	1	53.87	70.88	52	1e-147
		PLN03146	cl31976	0	1.58678e-06	0	1	53.87	70.88	52	1e-147
		PTZ00013	cl31411	5.36191e-59	2.66165e-55	1	1	53.87	70.88	52	1e-147
		PTZ00147	cl31412	8.9175e-61	5.91291e-57	1	1	53.87	70.88	52	1e-147
		PTZ00165	cl36521	3.16995e-84	1.92579e-84	1	1	53.87	70.88	52	1e-147
		Plasmepsin_5	cd06096	1.41688e-27	8.43465e-16	1	1	53.87	70.88	52	1e-147
		Proteinase_A_fungi	cd05488	1.25797e-133	1.3796e-139	1	1	53.87	70.88	52	1e-147
		SAP_like	cd05474	6.6299e-40	6.04654e-43	1	1	53.87	70.88	52	1e-147
		TAXi_C	cl38456	0.000116056	8.80398e-05	1	1	53.87	70.88	52	1e-147
		TAXi_N	pfam14543	1.97837e-16	1.25858e-16	1	1	53.87	70.88	52	1e-147
		beta_secretase_like	cd05473	3.95627e-40	1.25743e-35	1	1	53.87	70.88	52	1e-147
		cnd41_like	cd05472	7.59566e-07	1.0412e-07	1	1	53.87	70.88	52	1e-147
		gastricsin	cd05477	1.33771e-102	1.20373e-102	1	1	53.87	70.88	52	1e-147
		nucellin_like	cd05475	0	2.36671e-08	0	1	53.87	70.88	52	1e-147
		pepsin_A	cd05478	2.76025e-139	8.86791e-133	1	1	53.87	70.88	52	1e-147
		pepsin_A_like_plant	cd05476	5.56549e-19	1.06603e-18	1	1	53.87	70.88	52	1e-147
		pepsin_like	cd05471	8.43919e-110	9.01064e-110	1	1	53.87	70.88	52	1e-147
		pepsin_retropepsin_like	cd05470	7.88662e-40	5.40793e-43	1	1	53.87	70.88	52	1e-147
		phytepsin	cd06098	3.78414e-161	7.379e-172	1	1	53.87	70.88	52	1e-147
		renin_like	cd05487	2.69257e-152	6.90091e-151	1	1	53.87	70.88	52	1e-147
ENSG00000119782.13	c7335_g1_i1	FKBP_C	cl19519	7.74609e-23	3.25935e-48	1	1	77.78	87.96	27	4e-55
		FkpA	cl29492	1.11473e-19	4.53999e-49	1	1	77.78	87.96	27	4e-55
		PRK10902	cl29493	4.01057e-10	6.20293e-31	1	1	77.78	87.96	27	4e-55
		PRK11570	cl29491	1.17273e-05	6.87745e-23	1	1	77.78	87.96	27	4e-55
		PRK15095	PRK15095	0	6.98133e-10	0	1	77.78	87.96	27	4e-55
		SlpA	cl26395	1.05034e-07	1.7512e-14	1	1	77.78	87.96	27	4e-55
		ppisom_GldI	cl30771	0	0.000741209	0	1	77.78	87.96	27	4e-55
		tig	cl29099	0	0.000118424	0	1	77.78	87.96	27	4e-55
ENSG00000121691.4	c8241_g1_i1	AOS	cd08151	1.66749e-11	1.50841e-07	1	1	44.31	59.35	80	7e-133
		Catalase	smart01060	0	1.06535e-158	1	1	44.31	59.35	80	7e-133
		Catalase-rel	cl09977	3.35271e-16	4.12962e-07	1	1	44.31	59.35	80	7e-133
		KatE	cl29004	0	1.83959e-158	1	1	44.31	59.35	80	7e-133
		PLN02609	cl29003	0	1.67637e-139	1	1	44.31	59.35	80	7e-133
		catalase	cd00328	0	2.97842e-143	1	1	44.31	59.35	80	7e-133
		catalase_clade_1	cd08154	0	1.109e-131	1	1	44.31	59.35	80	7e-133
		catalase_clade_2	cd08155	5.45991e-161	1.08344e-112	1	1	44.31	59.35	80	7e-133
		catalase_clade_3	cd08156	0	1.26906e-166	1	1	44.31	59.35	80	7e-133
		catalase_fungal	cd08157	0	5.05009e-154	1	1	44.31	59.35	80	7e-133
		catalase_like	cd08150	1.96604e-64	1.82357e-41	1	1	44.31	59.35	80	7e-133
		katE	cl36010	5.47103e-155	7.14214e-100	1	1	44.31	59.35	80	7e-133
		srpA_like	cd08153	1.61747e-44	1.17188e-29	1	1	44.31	59.35	80	7e-133
		y4iL_like	cd08152	8.52696e-09	0	1	0	44.31	59.35	80	7e-133
ENSG00000123374.10	c7672_g2_i1	BREX_PglW	NF033442	0	1.39346e-10	0	1	69.14	85.6	90	8e-121
		PHA03207	cl31527	7.87459e-20	5.68546e-17	1	1	69.14	85.6	90	8e-121
		PHA03209	cl31822	1.55444e-28	4.40324e-25	1	1	69.14	85.6	90	8e-121
		PHA03210	cl31528	9.81047e-26	1.50472e-16	1	1	69.14	85.6	90	8e-121
		PHA03211	cl33717	6.73678e-20	9.89772e-19	1	1	69.14	85.6	90	8e-121
		PHA03212	cl31529	2.16557e-25	1.23651e-17	1	1	69.14	85.6	90	8e-121
		PK_GC	cd13992	0	1.88105e-13	0	1	69.14	85.6	90	8e-121
		PK_KSR	cd14063	3.35484e-17	2.10061e-14	1	1	69.14	85.6	90	8e-121
		PK_KSR2	cd14153	0	2.26844e-11	0	1	69.14	85.6	90	8e-121
		PK_SCY1_like	cd14011	8.25758e-19	0	1	0	69.14	85.6	90	8e-121
		PK_STRAD	cd08216	3.73656e-16	4.86181e-11	1	1	69.14	85.6	90	8e-121
		PK_STRAD_alpha	cd08227	3.50941e-13	0	1	0	69.14	85.6	90	8e-121
		PK_STRAD_beta	cd08226	4.11529e-14	0	1	0	69.14	85.6	90	8e-121
		PK_TRB	cd13976	0	4.02168e-11	0	1	69.14	85.6	90	8e-121
		PK_TRB2	cd14022	3.81505e-12	3.74178e-11	1	1	69.14	85.6	90	8e-121
		PK_TRB3	cd14024	6.72237e-14	9.68683e-13	1	1	69.14	85.6	90	8e-121
		PK_Unc-89_rpt1	cd14109	2.16004e-22	2.02629e-18	1	1	69.14	85.6	90	8e-121
		PK_eIF2AK_GCN2_rpt1	cd14012	9.57841e-20	1.85796e-17	1	1	69.14	85.6	90	8e-121
		PKc	cd00180	1.29509e-72	2.01191e-64	1	1	69.14	85.6	90	8e-121
		PKc_Byr1_like	cd06620	7.17346e-29	5.54824e-29	1	1	69.14	85.6	90	8e-121
		PKc_CLK	cd14134	4.27258e-42	2.46016e-30	1	1	69.14	85.6	90	8e-121
		PKc_CLK1_4	cd14213	6.80426e-24	3.62612e-17	1	1	69.14	85.6	90	8e-121
		PKc_CLK2	cd14215	1.85857e-24	8.58407e-17	1	1	69.14	85.6	90	8e-121
		PKc_CLK3	cd14214	8.32832e-30	6.64618e-16	1	1	69.14	85.6	90	8e-121
		PKc_DYRK	cd14210	2.87222e-64	3.69693e-48	1	1	69.14	85.6	90	8e-121
		PKc_DYRK1	cd14226	4.78383e-50	7.87424e-33	1	1	69.14	85.6	90	8e-121
		PKc_DYRK2_3	cd14224	7.40803e-39	3.26332e-32	1	1	69.14	85.6	90	8e-121
		PKc_DYRK4	cd14225	5.11538e-41	2.45136e-33	1	1	69.14	85.6	90	8e-121
		PKc_DYRK_like	cd14133	1.48158e-63	3.79867e-47	1	1	69.14	85.6	90	8e-121
		PKc_Dusty	cd13975	0	2.72911e-11	0	1	69.14	85.6	90	8e-121
		PKc_LIMK_like	cd14065	4.40378e-29	1.16473e-25	1	1	69.14	85.6	90	8e-121
		PKc_LIMK_like_unk	cd14156	5.53284e-21	1.09675e-17	1	1	69.14	85.6	90	8e-121
		PKc_MAPKK	cd06605	3.65553e-41	9.47461e-32	1	1	69.14	85.6	90	8e-121
		PKc_MAPKK_plant_like	cd06623	8.86653e-53	7.97206e-45	1	1	69.14	85.6	90	8e-121
		PKc_MEK	cd06615	1.99719e-27	4.22486e-24	1	1	69.14	85.6	90	8e-121
		PKc_MEK1	cd06650	7.00481e-31	8.41759e-27	1	1	69.14	85.6	90	8e-121
		PKc_MEK2	cd06649	7.04911e-25	1.21219e-25	1	1	69.14	85.6	90	8e-121
		PKc_MKK3_6	cd06617	1.40915e-26	2.58956e-15	1	1	69.14	85.6	90	8e-121
		PKc_MKK4	cd06616	9.77887e-21	8.48402e-20	1	1	69.14	85.6	90	8e-121
		PKc_MKK5	cd06619	4.52731e-28	2.74447e-22	1	1	69.14	85.6	90	8e-121
		PKc_MKK7	cd06618	5.33673e-20	3.59607e-23	1	1	69.14	85.6	90	8e-121
		PKc_Mps1	cd14131	2.54486e-44	8.63456e-40	1	1	69.14	85.6	90	8e-121
		PKc_Myt1	cd14050	1.12622e-27	1.62309e-19	1	1	69.14	85.6	90	8e-121
		PKc_PBS2_like	cd06622	3.48423e-31	1.04869e-23	1	1	69.14	85.6	90	8e-121
		PKc_Pek1_like	cd06621	1.04714e-31	4.91515e-30	1	1	69.14	85.6	90	8e-121
		PKc_STE	cd05122	4.32663e-65	1.37621e-59	1	1	69.14	85.6	90	8e-121
		PKc_TESK	cd14155	1.71943e-20	1.4503e-17	1	1	69.14	85.6	90	8e-121
		PKc_TNNI3K	cd14064	5.16563e-16	5.91917e-18	1	1	69.14	85.6	90	8e-121
		PKc_TOPK	cd14001	9.45125e-14	8.61874e-12	1	1	69.14	85.6	90	8e-121
		PKc_Wee1_like	cd13997	7.89641e-38	1.16015e-30	1	1	69.14	85.6	90	8e-121
		PKc_YAK1	cd14212	4.0714e-51	2.72022e-45	1	1	69.14	85.6	90	8e-121
		PKc_like	cd13968	8.94893e-16	9.12301e-19	1	1	69.14	85.6	90	8e-121
		PLN00009	cl31825	9.3177e-171	6.84129e-134	1	1	69.14	85.6	90	8e-121
		PLN00034	cl33408	9.25122e-34	7.85491e-31	1	1	69.14	85.6	90	8e-121
		PLN03225	cl33666	2.51785e-16	0	1	0	69.14	85.6	90	8e-121
		PTK_CCK4	cd05046	7.43686e-17	3.03996e-13	1	1	69.14	85.6	90	8e-121
		PTK_Ryk	cd05043	1.29819e-14	1.35226e-14	1	1	69.14	85.6	90	8e-121
		PTKc	cd00192	1.81802e-39	1.41107e-35	1	1	69.14	85.6	90	8e-121
		PTKc_ALK_LTK	cd05036	3.40402e-12	0	1	0	69.14	85.6	90	8e-121
		PTKc_Abl	cd05052	1.18035e-20	1.27455e-17	1	1	69.14	85.6	90	8e-121
		PTKc_Ack_like	cd05040	1.94765e-23	6.3158e-23	1	1	69.14	85.6	90	8e-121
		PTKc_Axl	cd05075	1.27392e-18	1.77726e-13	1	1	69.14	85.6	90	8e-121
		PTKc_Btk_Bmx	cd05113	9.30463e-19	3.05711e-18	1	1	69.14	85.6	90	8e-121
		PTKc_Chk	cd05083	4.31622e-24	4.15234e-19	1	1	69.14	85.6	90	8e-121
		PTKc_Csk	cd05082	3.50671e-17	1.89447e-20	1	1	69.14	85.6	90	8e-121
		PTKc_Csk_like	cd05039	7.35898e-23	2.61681e-24	1	1	69.14	85.6	90	8e-121
		PTKc_DDR	cd05051	1.43702e-14	1.43187e-14	1	1	69.14	85.6	90	8e-121
		PTKc_DDR1	cd05096	7.07106e-18	7.44182e-12	1	1	69.14	85.6	90	8e-121
		PTKc_DDR2	cd05095	5.56842e-20	1.58544e-16	1	1	69.14	85.6	90	8e-121
		PTKc_DDR_like	cd05097	3.78284e-20	5.89315e-15	1	1	69.14	85.6	90	8e-121
		PTKc_EGFR	cd05108	1.44984e-13	2.59535e-14	1	1	69.14	85.6	90	8e-121
		PTKc_EGFR_like	cd05057	8.51415e-15	4.40069e-17	1	1	69.14	85.6	90	8e-121
		PTKc_EphR	cd05033	9.29079e-20	1.2063e-17	1	1	69.14	85.6	90	8e-121
		PTKc_EphR_A	cd05066	3.28297e-13	1.67233e-13	1	1	69.14	85.6	90	8e-121
		PTKc_EphR_A2	cd05063	1.11037e-15	1.28796e-13	1	1	69.14	85.6	90	8e-121
		PTKc_EphR_B	cd05065	7.39312e-15	1.1261e-13	1	1	69.14	85.6	90	8e-121
		PTKc_FAK	cd05056	1.4825e-20	7.05172e-20	1	1	69.14	85.6	90	8e-121
		PTKc_FGFR	cd05053	1.20244e-21	6.40529e-16	1	1	69.14	85.6	90	8e-121
		PTKc_FGFR1	cd05098	7.85391e-17	1.01367e-12	1	1	69.14	85.6	90	8e-121
		PTKc_FGFR2	cd05101	5.92485e-16	8.0636e-14	1	1	69.14	85.6	90	8e-121
		PTKc_FGFR3	cd05100	6.69218e-15	1.53284e-11	1	1	69.14	85.6	90	8e-121
		PTKc_FGFR4	cd05099	2.27264e-19	1.34884e-15	1	1	69.14	85.6	90	8e-121
		PTKc_Fer	cd05085	1.73814e-17	5.14395e-17	1	1	69.14	85.6	90	8e-121
		PTKc_Fes	cd05084	3.18207e-22	1.50162e-17	1	1	69.14	85.6	90	8e-121
		PTKc_Fes_like	cd05041	5.0019e-23	6.29853e-21	1	1	69.14	85.6	90	8e-121
		PTKc_Frk_like	cd05068	9.82422e-24	6.1233e-18	1	1	69.14	85.6	90	8e-121
		PTKc_Fyn	cd05070	9.84575e-18	1.71252e-15	1	1	69.14	85.6	90	8e-121
		PTKc_HER2	cd05109	0	1.57372e-11	0	1	69.14	85.6	90	8e-121
		PTKc_HER4	cd05110	7.71066e-13	7.35451e-13	1	1	69.14	85.6	90	8e-121
		PTKc_Hck	cd05073	1.47392e-20	7.57919e-15	1	1	69.14	85.6	90	8e-121
		PTKc_IGF-1R	cd05062	0	3.92689e-11	0	1	69.14	85.6	90	8e-121
		PTKc_InsR	cd05061	7.46831e-15	8.11956e-14	1	1	69.14	85.6	90	8e-121
		PTKc_InsR_like	cd05032	1.4505e-24	1.4963e-19	1	1	69.14	85.6	90	8e-121
		PTKc_Itk	cd05112	1.97699e-20	2.49907e-24	1	1	69.14	85.6	90	8e-121
		PTKc_Jak1_rpt2	cd05079	7.38592e-28	1.78147e-23	1	1	69.14	85.6	90	8e-121
		PTKc_Jak2_rpt2	cd14205	7.12967e-24	1.61424e-21	1	1	69.14	85.6	90	8e-121
		PTKc_Jak3_rpt2	cd05081	4.7571e-18	3.19501e-16	1	1	69.14	85.6	90	8e-121
		PTKc_Jak_rpt2	cd05038	3.16633e-30	8.87717e-25	1	1	69.14	85.6	90	8e-121
		PTKc_Lck_Blk	cd05067	1.03208e-22	1.88252e-21	1	1	69.14	85.6	90	8e-121
		PTKc_Lyn	cd05072	1.00276e-21	4.78145e-19	1	1	69.14	85.6	90	8e-121
		PTKc_Mer	cd14204	4.16951e-15	6.36702e-12	1	1	69.14	85.6	90	8e-121
		PTKc_Met_Ron	cd05058	1.13872e-15	1.01925e-12	1	1	69.14	85.6	90	8e-121
		PTKc_Musk	cd05050	9.72794e-21	1.73056e-14	1	1	69.14	85.6	90	8e-121
		PTKc_PDGFR	cd05055	1.08222e-13	0	1	0	69.14	85.6	90	8e-121
		PTKc_RET	cd05045	1.31142e-17	4.52036e-14	1	1	69.14	85.6	90	8e-121
		PTKc_Ror	cd05048	2.95881e-22	6.6994e-21	1	1	69.14	85.6	90	8e-121
		PTKc_Ror1	cd05090	1.32935e-18	1.63285e-16	1	1	69.14	85.6	90	8e-121
		PTKc_Ror2	cd05091	1.08563e-16	5.89465e-16	1	1	69.14	85.6	90	8e-121
		PTKc_Src	cd05071	4.26779e-19	7.549e-19	1	1	69.14	85.6	90	8e-121
		PTKc_Src_Fyn_like	cd14203	1.16459e-18	6.44304e-20	1	1	69.14	85.6	90	8e-121
		PTKc_Src_like	cd05034	9.37108e-23	1.97233e-21	1	1	69.14	85.6	90	8e-121
		PTKc_Srm_Brk	cd05148	4.04443e-23	8.5286e-21	1	1	69.14	85.6	90	8e-121
		PTKc_Syk	cd05116	2.30438e-17	1.4015e-17	1	1	69.14	85.6	90	8e-121
		PTKc_Syk_like	cd05060	2.72256e-22	5.10188e-21	1	1	69.14	85.6	90	8e-121
		PTKc_TAM	cd05035	4.04239e-17	7.06714e-13	1	1	69.14	85.6	90	8e-121
		PTKc_Tec_Rlk	cd05114	8.31119e-14	1.40491e-17	1	1	69.14	85.6	90	8e-121
		PTKc_Tec_like	cd05059	3.32323e-21	3.48585e-24	1	1	69.14	85.6	90	8e-121
		PTKc_Tie	cd05047	4.60553e-14	1.18187e-11	1	1	69.14	85.6	90	8e-121
		PTKc_Tie1	cd05089	5.52015e-13	1.20362e-10	1	1	69.14	85.6	90	8e-121
		PTKc_Tie2	cd05088	5.90248e-12	0	1	0	69.14	85.6	90	8e-121
		PTKc_Trk	cd05049	6.81769e-18	5.83129e-15	1	1	69.14	85.6	90	8e-121
		PTKc_TrkA	cd05092	1.18148e-16	4.66365e-14	1	1	69.14	85.6	90	8e-121
		PTKc_TrkB	cd05093	3.85623e-15	1.33319e-12	1	1	69.14	85.6	90	8e-121
		PTKc_TrkC	cd05094	6.19742e-14	3.04902e-12	1	1	69.14	85.6	90	8e-121
		PTKc_Tyk2_rpt2	cd05080	6.92418e-25	2.7217e-20	1	1	69.14	85.6	90	8e-121
		PTKc_Tyro3	cd05074	3.90083e-17	9.21162e-12	1	1	69.14	85.6	90	8e-121
		PTKc_VEGFR	cd05054	1.45681e-13	0	1	0	69.14	85.6	90	8e-121
		PTKc_VEGFR1	cd14207	1.32735e-13	1.94627e-12	1	1	69.14	85.6	90	8e-121
		PTKc_VEGFR2	cd05103	0	1.07632e-11	0	1	69.14	85.6	90	8e-121
		PTKc_VEGFR3	cd05102	0	2.55554e-10	0	1	69.14	85.6	90	8e-121
		PTKc_Wee1	cd14051	5.74805e-12	0	1	0	69.14	85.6	90	8e-121
		PTKc_Wee1_fungi	cd14052	3.93063e-32	2.25055e-26	1	1	69.14	85.6	90	8e-121
		PTKc_Yes	cd05069	1.70804e-18	1.00576e-14	1	1	69.14	85.6	90	8e-121
		PTKc_Zap-70	cd05115	5.07123e-16	4.93677e-16	1	1	69.14	85.6	90	8e-121
		PTKc_c-ros	cd05044	9.93329e-14	0	1	0	69.14	85.6	90	8e-121
		PTZ00024	cl36498	8.30734e-97	1.79894e-79	1	1	69.14	85.6	90	8e-121
		PTZ00036	cl31747	2.75614e-68	2.63845e-44	1	1	69.14	85.6	90	8e-121
		PTZ00263	cl31418	8.0115e-31	3.81434e-26	1	1	69.14	85.6	90	8e-121
		PTZ00266	cl31758	3.94143e-27	2.19711e-30	1	1	69.14	85.6	90	8e-121
		PTZ00267	cl31419	1.86298e-18	1.58753e-13	1	1	69.14	85.6	90	8e-121
		PTZ00283	cl36538	4.70432e-16	0	1	0	69.14	85.6	90	8e-121
		PTZ00284	cl31421	3.23794e-13	0	1	0	69.14	85.6	90	8e-121
		PTZ00426	cl31769	8.52603e-15	1.15054e-13	1	1	69.14	85.6	90	8e-121
		Pkinase	pfam00069	5.1268e-103	9.35271e-86	1	1	69.14	85.6	90	8e-121
		Pkinase_Tyr	cl38241	4.63031e-36	1.27554e-34	1	1	69.14	85.6	90	8e-121
		SPS1	COG0515	2.96294e-61	2.25494e-53	1	1	69.14	85.6	90	8e-121
		STK_BAK1_like	cd14664	4.78735e-14	1.65016e-10	1	1	69.14	85.6	90	8e-121
		STKc_16	cd13986	2.01746e-26	5.05362e-26	1	1	69.14	85.6	90	8e-121
		STKc_A-Raf	cd14150	0	7.55097e-13	0	1	69.14	85.6	90	8e-121
		STKc_ACVR2	cd14053	1.02825e-16	1.77014e-11	1	1	69.14	85.6	90	8e-121
		STKc_AGC	cd05123	1.53111e-56	1.85306e-42	1	1	69.14	85.6	90	8e-121
		STKc_AMPK-like	cd14003	4.28707e-68	1.42495e-57	1	1	69.14	85.6	90	8e-121
		STKc_AMPK_alpha	cd14079	6.87113e-39	9.65859e-38	1	1	69.14	85.6	90	8e-121
		STKc_ASK	cd06624	1.38212e-35	1.67772e-34	1	1	69.14	85.6	90	8e-121
		STKc_ATG1_ULK_like	cd14009	2.98683e-56	1.01403e-43	1	1	69.14	85.6	90	8e-121
		STKc_Aurora	cd14007	7.11218e-57	1.46311e-40	1	1	69.14	85.6	90	8e-121
		STKc_Aurora-A	cd14116	6.9382e-39	2.56538e-31	1	1	69.14	85.6	90	8e-121
		STKc_Aurora-B_like	cd14117	8.10457e-32	9.11594e-23	1	1	69.14	85.6	90	8e-121
		STKc_B-Raf	cd14151	0	6.37226e-13	0	1	69.14	85.6	90	8e-121
		STKc_BMPR2_AMHR2	cd14054	2.20546e-15	1.67558e-14	1	1	69.14	85.6	90	8e-121
		STKc_BRSK1_2	cd14081	1.99944e-49	4.07933e-42	1	1	69.14	85.6	90	8e-121
		STKc_BUR1	cd07866	1.2817e-104	3.22302e-86	1	1	69.14	85.6	90	8e-121
		STKc_Bck1_like	cd06629	1.05991e-39	2.80292e-38	1	1	69.14	85.6	90	8e-121
		STKc_Byr2_like	cd06628	6.02903e-40	5.35741e-35	1	1	69.14	85.6	90	8e-121
		STKc_C-Raf	cd14149	0	1.40965e-11	0	1	69.14	85.6	90	8e-121
		STKc_CAMK	cd05117	6.21776e-65	2.03421e-54	1	1	69.14	85.6	90	8e-121
		STKc_CAMKK	cd14118	4.85976e-36	5.35422e-32	1	1	69.14	85.6	90	8e-121
		STKc_CASK	cd14094	3.9534e-33	3.29291e-26	1	1	69.14	85.6	90	8e-121
		STKc_CCRK	cd07832	6.88863e-117	3.24441e-98	1	1	69.14	85.6	90	8e-121
		STKc_CDC2L1	cd07843	1.58842e-134	8.73072e-114	1	1	69.14	85.6	90	8e-121
		STKc_CDC2L6	cd07867	1.28274e-61	4.76082e-56	1	1	69.14	85.6	90	8e-121
		STKc_CDK10	cd07845	1.31572e-116	4.06988e-98	1	1	69.14	85.6	90	8e-121
		STKc_CDK12	cd07864	1.17534e-95	6.1557e-80	1	1	69.14	85.6	90	8e-121
		STKc_CDK1_CdkB_like	cd07835	0	2.9673e-165	1	1	69.14	85.6	90	8e-121
		STKc_CDK1_euk	cd07861	2.4347e-178	3.20097e-141	1	1	69.14	85.6	90	8e-121
		STKc_CDK2_3	cd07860	0	2.28299e-153	1	1	69.14	85.6	90	8e-121
		STKc_CDK4	cd07863	1.29731e-105	9.0001e-77	1	1	69.14	85.6	90	8e-121
		STKc_CDK4_6_like	cd07838	5.74987e-132	3.02715e-92	1	1	69.14	85.6	90	8e-121
		STKc_CDK5	cd07839	2.95882e-151	1.1824e-119	1	1	69.14	85.6	90	8e-121
		STKc_CDK6	cd07862	2.44116e-98	6.16969e-72	1	1	69.14	85.6	90	8e-121
		STKc_CDK7	cd07841	1.60003e-139	1.88957e-111	1	1	69.14	85.6	90	8e-121
		STKc_CDK8	cd07868	9.34183e-61	8.21908e-55	1	1	69.14	85.6	90	8e-121
		STKc_CDK8_like	cd07842	1.31766e-108	1.27801e-79	1	1	69.14	85.6	90	8e-121
		STKc_CDK9	cd07865	5.19487e-99	1.55654e-77	1	1	69.14	85.6	90	8e-121
		STKc_CDK9_like	cd07840	2.24179e-132	1.18847e-109	1	1	69.14	85.6	90	8e-121
		STKc_CDKL	cd07833	8.42247e-104	3.69042e-90	1	1	69.14	85.6	90	8e-121
		STKc_CDKL1_4	cd07847	1.55708e-86	2.64704e-73	1	1	69.14	85.6	90	8e-121
		STKc_CDKL2_3	cd07846	1.19614e-83	9.65319e-70	1	1	69.14	85.6	90	8e-121
		STKc_CDKL5	cd07848	5.08358e-67	9.11997e-61	1	1	69.14	85.6	90	8e-121
		STKc_CDK_like	cd07829	0	5.22119e-156	1	1	69.14	85.6	90	8e-121
		STKc_CK1	cd14016	5.03645e-21	5.3033e-23	1	1	69.14	85.6	90	8e-121
		STKc_CK2_alpha	cd14132	2.76395e-71	3.12247e-48	1	1	69.14	85.6	90	8e-121
		STKc_CMGC	cd05118	5.9052e-112	3.21789e-86	1	1	69.14	85.6	90	8e-121
		STKc_CNK2-like	cd08530	1.11872e-40	1.07493e-37	1	1	69.14	85.6	90	8e-121
		STKc_CRIK	cd05601	1.68267e-25	1.40541e-22	1	1	69.14	85.6	90	8e-121
		STKc_CaMKI	cd14083	3.0525e-31	6.1121e-29	1	1	69.14	85.6	90	8e-121
		STKc_CaMKII	cd14086	1.90709e-39	1.11192e-28	1	1	69.14	85.6	90	8e-121
		STKc_CaMKIV	cd14085	3.23242e-29	1.31488e-25	1	1	69.14	85.6	90	8e-121
		STKc_CaMKI_alpha	cd14167	2.07857e-28	4.83685e-26	1	1	69.14	85.6	90	8e-121
		STKc_CaMKI_beta	cd14169	4.52551e-27	4.15651e-23	1	1	69.14	85.6	90	8e-121
		STKc_CaMKI_delta	cd14168	1.65304e-22	7.63614e-22	1	1	69.14	85.6	90	8e-121
		STKc_CaMKI_gamma	cd14166	1.75466e-27	2.27663e-26	1	1	69.14	85.6	90	8e-121
		STKc_CaMKK1	cd14200	5.06045e-25	7.21467e-23	1	1	69.14	85.6	90	8e-121
		STKc_CaMKK2	cd14199	3.7622e-30	7.17322e-28	1	1	69.14	85.6	90	8e-121
		STKc_CaMK_like	cd14088	5.48095e-19	8.18553e-19	1	1	69.14	85.6	90	8e-121
		STKc_Cdc7	cd14019	2.65388e-46	4.00617e-28	1	1	69.14	85.6	90	8e-121
		STKc_Cdc7_like	cd06627	1.4898e-62	3.35506e-41	1	1	69.14	85.6	90	8e-121
		STKc_CdkB_plant	cd07837	4.02097e-146	1.07453e-107	1	1	69.14	85.6	90	8e-121
		STKc_Chk1	cd14069	1.21354e-47	4.0789e-34	1	1	69.14	85.6	90	8e-121
		STKc_Chk2	cd14084	6.79984e-36	8.30911e-33	1	1	69.14	85.6	90	8e-121
		STKc_DAPK	cd14105	1.68225e-25	4.5181e-24	1	1	69.14	85.6	90	8e-121
		STKc_DAPK1	cd14194	4.53503e-26	5.5614e-24	1	1	69.14	85.6	90	8e-121
		STKc_DAPK2	cd14196	9.16611e-24	1.44401e-24	1	1	69.14	85.6	90	8e-121
		STKc_DAPK3	cd14195	1.91047e-22	1.45096e-24	1	1	69.14	85.6	90	8e-121
		STKc_DCKL	cd14095	5.51213e-38	8.93996e-33	1	1	69.14	85.6	90	8e-121
		STKc_DCKL1	cd14183	1.05073e-22	2.56001e-20	1	1	69.14	85.6	90	8e-121
		STKc_DCKL2	cd14184	6.9719e-25	2.93853e-23	1	1	69.14	85.6	90	8e-121
		STKc_DCKL3	cd14185	3.26456e-32	2.8133e-23	1	1	69.14	85.6	90	8e-121
		STKc_DMPK_like	cd05597	2.94114e-15	9.01777e-15	1	1	69.14	85.6	90	8e-121
		STKc_DRAK	cd14106	3.87064e-28	1.61595e-29	1	1	69.14	85.6	90	8e-121
		STKc_DRAK1	cd14197	1.31888e-22	1.15107e-25	1	1	69.14	85.6	90	8e-121
		STKc_DRAK2	cd14198	7.54022e-27	1.02539e-24	1	1	69.14	85.6	90	8e-121
		STKc_EIF2AK	cd13996	6.03561e-39	1.88341e-37	1	1	69.14	85.6	90	8e-121
		STKc_EIF2AK1_HRI	cd14049	1.55485e-28	7.75583e-23	1	1	69.14	85.6	90	8e-121
		STKc_EIF2AK2_PKR	cd14047	3.72545e-26	7.11836e-27	1	1	69.14	85.6	90	8e-121
		STKc_EIF2AK3_PERK	cd14048	5.84227e-27	9.01141e-25	1	1	69.14	85.6	90	8e-121
		STKc_EIF2AK4_GCN2_rpt2	cd14046	3.93755e-37	1.87072e-34	1	1	69.14	85.6	90	8e-121
		STKc_ERK1_2_like	cd07849	8.60052e-83	1.0352e-62	1	1	69.14	85.6	90	8e-121
		STKc_ERK5	cd07855	7.23554e-83	1.87582e-62	1	1	69.14	85.6	90	8e-121
		STKc_FA2-like	cd08529	3.60927e-44	6.55434e-38	1	1	69.14	85.6	90	8e-121
		STKc_GAK	cd14036	8.33241e-19	7.8424e-21	1	1	69.14	85.6	90	8e-121
		STKc_GAK_like	cd13985	3.70612e-33	1.63458e-28	1	1	69.14	85.6	90	8e-121
		STKc_GRK	cd05577	2.30581e-31	1.0668e-23	1	1	69.14	85.6	90	8e-121
		STKc_GRK1	cd05608	3.36241e-19	4.15801e-15	1	1	69.14	85.6	90	8e-121
		STKc_GRK2	cd14223	1.40351e-15	7.413e-14	1	1	69.14	85.6	90	8e-121
		STKc_GRK3	cd05633	5.62317e-15	2.0618e-14	1	1	69.14	85.6	90	8e-121
		STKc_GRK4	cd05631	5.66368e-22	1.92005e-18	1	1	69.14	85.6	90	8e-121
		STKc_GRK4_like	cd05605	2.92021e-24	1.73403e-19	1	1	69.14	85.6	90	8e-121
		STKc_GRK5	cd05632	2.27861e-21	1.3819e-18	1	1	69.14	85.6	90	8e-121
		STKc_GRK6	cd05630	2.78496e-25	1.56741e-18	1	1	69.14	85.6	90	8e-121
		STKc_GRK7	cd05607	8.30639e-24	3.81765e-23	1	1	69.14	85.6	90	8e-121
		STKc_GSK3	cd14137	1.71317e-97	4.46301e-70	1	1	69.14	85.6	90	8e-121
		STKc_HAL4_like	cd13994	1.59635e-48	4.34857e-40	1	1	69.14	85.6	90	8e-121
		STKc_HIPK	cd14211	2.10639e-40	3.53527e-24	1	1	69.14	85.6	90	8e-121
		STKc_HIPK1	cd14228	3.21734e-30	7.02146e-23	1	1	69.14	85.6	90	8e-121
		STKc_HIPK2	cd14227	8.57678e-32	1.50918e-23	1	1	69.14	85.6	90	8e-121
		STKc_HIPK3	cd14229	1.8994e-33	5.53342e-25	1	1	69.14	85.6	90	8e-121
		STKc_HUNK	cd14070	1.45232e-27	2.27795e-28	1	1	69.14	85.6	90	8e-121
		STKc_IKK	cd13989	3.12767e-26	9.76057e-21	1	1	69.14	85.6	90	8e-121
		STKc_IKK_alpha	cd14039	4.94177e-22	4.97652e-19	1	1	69.14	85.6	90	8e-121
		STKc_IKK_beta	cd14038	2.9074e-21	2.24206e-19	1	1	69.14	85.6	90	8e-121
		STKc_IRAK	cd14066	3.40359e-26	2.27366e-27	1	1	69.14	85.6	90	8e-121
		STKc_IRAK1	cd14159	2.0199e-13	2.88371e-14	1	1	69.14	85.6	90	8e-121
		STKc_IRAK4	cd14158	4.77728e-19	9.00427e-21	1	1	69.14	85.6	90	8e-121
		STKc_IRE1	cd13982	2.85979e-32	6.83268e-19	1	1	69.14	85.6	90	8e-121
		STKc_JNK	cd07850	3.2755e-64	2.98861e-45	1	1	69.14	85.6	90	8e-121
		STKc_JNK1	cd07875	5.23096e-51	8.83458e-38	1	1	69.14	85.6	90	8e-121
		STKc_JNK2	cd07876	4.99616e-51	2.08916e-37	1	1	69.14	85.6	90	8e-121
		STKc_JNK3	cd07874	6.29799e-53	7.9824e-38	1	1	69.14	85.6	90	8e-121
		STKc_KIS	cd14020	5.11538e-19	2.53954e-10	1	1	69.14	85.6	90	8e-121
		STKc_Kalirin_C	cd14115	2.76311e-18	7.02014e-22	1	1	69.14	85.6	90	8e-121
		STKc_Kin1_2	cd14077	1.57171e-35	1.21521e-31	1	1	69.14	85.6	90	8e-121
		STKc_Kin4	cd14076	1.1657e-24	2.77751e-22	1	1	69.14	85.6	90	8e-121
		STKc_LATS	cd05598	2.13208e-21	9.22835e-20	1	1	69.14	85.6	90	8e-121
		STKc_LATS1	cd05625	0	2.31811e-13	0	1	69.14	85.6	90	8e-121
		STKc_LATS2	cd05626	6.94166e-15	3.84199e-13	1	1	69.14	85.6	90	8e-121
		STKc_LIMK	cd14154	1.25739e-27	4.56063e-24	1	1	69.14	85.6	90	8e-121
		STKc_LIMK1	cd14221	8.77115e-25	8.91044e-21	1	1	69.14	85.6	90	8e-121
		STKc_LIMK2	cd14222	1.04533e-24	1.7822e-20	1	1	69.14	85.6	90	8e-121
		STKc_LKB1	cd14119	6.05271e-50	2.05632e-35	1	1	69.14	85.6	90	8e-121
		STKc_LKB1_CaMKK	cd14008	1.74063e-58	4.18027e-45	1	1	69.14	85.6	90	8e-121
		STKc_LRRK	cd14000	3.03027e-21	3.25953e-17	1	1	69.14	85.6	90	8e-121
		STKc_LRRK1	cd14067	0	9.76455e-14	0	1	69.14	85.6	90	8e-121
		STKc_LRRK2	cd14068	9.2943e-14	7.66242e-15	1	1	69.14	85.6	90	8e-121
		STKc_MAK_like	cd07830	1.04747e-109	5.65441e-82	1	1	69.14	85.6	90	8e-121
		STKc_MAP3K-like	cd13999	5.07829e-48	3.8723e-50	1	1	69.14	85.6	90	8e-121
		STKc_MAP3K12_13	cd14059	7.23846e-26	8.94275e-20	1	1	69.14	85.6	90	8e-121
		STKc_MAP3K8	cd13995	2.11609e-16	1.70334e-13	1	1	69.14	85.6	90	8e-121
		STKc_MAP4K3	cd06645	2.58699e-25	1.60922e-24	1	1	69.14	85.6	90	8e-121
		STKc_MAP4K3_like	cd06613	7.4649e-42	9.14968e-36	1	1	69.14	85.6	90	8e-121
		STKc_MAP4K4_6_N	cd06636	4.31496e-22	8.77618e-24	1	1	69.14	85.6	90	8e-121
		STKc_MAP4K5	cd06646	1.1053e-26	5.73575e-26	1	1	69.14	85.6	90	8e-121
		STKc_MAPK	cd07834	1.54513e-107	2.96416e-74	1	1	69.14	85.6	90	8e-121
		STKc_MAPK15-like	cd07852	3.26881e-98	7.56063e-73	1	1	69.14	85.6	90	8e-121
		STKc_MAPK4_6	cd07854	1.58336e-62	2.88658e-50	1	1	69.14	85.6	90	8e-121
		STKc_MAPKAPK	cd14089	8.47834e-20	1.0271e-18	1	1	69.14	85.6	90	8e-121
		STKc_MAPKAPK2	cd14170	3.04473e-13	2.15427e-12	1	1	69.14	85.6	90	8e-121
		STKc_MAPKAPK3	cd14172	2.09426e-16	1.26534e-11	1	1	69.14	85.6	90	8e-121
		STKc_MAPKAPK5	cd14171	8.02233e-15	4.32097e-13	1	1	69.14	85.6	90	8e-121
		STKc_MAPKKK	cd06606	1.82012e-73	1.69672e-59	1	1	69.14	85.6	90	8e-121
		STKc_MARK	cd14072	9.35572e-36	3.57999e-37	1	1	69.14	85.6	90	8e-121
		STKc_MAST	cd05609	3.2826e-28	3.19372e-22	1	1	69.14	85.6	90	8e-121
		STKc_MASTL	cd05610	7.8418e-23	4.02317e-18	1	1	69.14	85.6	90	8e-121
		STKc_MAST_like	cd05579	1.10732e-46	2.55787e-37	1	1	69.14	85.6	90	8e-121
		STKc_MEKK1	cd06630	1.3217e-33	4.95988e-32	1	1	69.14	85.6	90	8e-121
		STKc_MEKK1_plant	cd06632	2.80427e-51	2.64664e-43	1	1	69.14	85.6	90	8e-121
		STKc_MEKK2	cd06652	5.71688e-25	1.11496e-28	1	1	69.14	85.6	90	8e-121
		STKc_MEKK3	cd06651	1.65536e-25	1.12544e-27	1	1	69.14	85.6	90	8e-121
		STKc_MEKK3_like	cd06625	5.78809e-41	9.80859e-40	1	1	69.14	85.6	90	8e-121
		STKc_MEKK3_like_u1	cd06653	3.77828e-27	7.40923e-28	1	1	69.14	85.6	90	8e-121
		STKc_MEKK4	cd06626	4.48889e-47	9.48733e-39	1	1	69.14	85.6	90	8e-121
		STKc_MELK	cd14078	9.89718e-36	2.52883e-30	1	1	69.14	85.6	90	8e-121
		STKc_MLCK	cd14103	6.15676e-31	2.68481e-33	1	1	69.14	85.6	90	8e-121
		STKc_MLCK-like	cd14006	2.06329e-36	1.10863e-38	1	1	69.14	85.6	90	8e-121
		STKc_MLCK1	cd14191	4.48923e-22	6.43802e-24	1	1	69.14	85.6	90	8e-121
		STKc_MLCK2	cd14190	7.6518e-27	1.83467e-26	1	1	69.14	85.6	90	8e-121
		STKc_MLCK3	cd14192	5.01852e-23	1.06633e-26	1	1	69.14	85.6	90	8e-121
		STKc_MLCK4	cd14193	8.90788e-24	5.11001e-25	1	1	69.14	85.6	90	8e-121
		STKc_MLK	cd14061	1.65415e-17	2.26769e-16	1	1	69.14	85.6	90	8e-121
		STKc_MLK1	cd14145	1.88568e-18	4.77114e-16	1	1	69.14	85.6	90	8e-121
		STKc_MLK2	cd14148	4.99932e-18	2.44203e-17	1	1	69.14	85.6	90	8e-121
		STKc_MLK3	cd14147	1.25643e-18	3.00463e-13	1	1	69.14	85.6	90	8e-121
		STKc_MLK4	cd14146	3.05376e-20	4.27088e-17	1	1	69.14	85.6	90	8e-121
		STKc_MLTK	cd14060	2.41584e-17	4.40926e-18	1	1	69.14	85.6	90	8e-121
		STKc_MOK	cd07831	2.55011e-77	9.86591e-61	1	1	69.14	85.6	90	8e-121
		STKc_MPK1	cd07857	1.42331e-75	3.6651e-49	1	1	69.14	85.6	90	8e-121
		STKc_MRCK_alpha	cd05623	1.79819e-13	7.69382e-15	1	1	69.14	85.6	90	8e-121
		STKc_MRCK_beta	cd05624	3.38019e-15	2.13305e-15	1	1	69.14	85.6	90	8e-121
		STKc_MSK1_C	cd14179	6.58692e-25	1.06888e-21	1	1	69.14	85.6	90	8e-121
		STKc_MSK1_N	cd05613	1.18518e-19	1.7005e-17	1	1	69.14	85.6	90	8e-121
		STKc_MSK2_C	cd14180	5.118e-26	1.29513e-25	1	1	69.14	85.6	90	8e-121
		STKc_MSK2_N	cd05614	4.55693e-21	8.90084e-18	1	1	69.14	85.6	90	8e-121
		STKc_MSK_C	cd14092	2.14527e-38	2.48482e-28	1	1	69.14	85.6	90	8e-121
		STKc_MSK_N	cd05583	4.37526e-22	1.03996e-17	1	1	69.14	85.6	90	8e-121
		STKc_MST1_2	cd06612	1.47766e-49	2.47007e-40	1	1	69.14	85.6	90	8e-121
		STKc_MST3	cd06641	6.74687e-26	5.97003e-31	1	1	69.14	85.6	90	8e-121
		STKc_MST3_like	cd06609	5.8754e-39	1.00266e-39	1	1	69.14	85.6	90	8e-121
		STKc_MST4	cd06640	7.40584e-23	7.51341e-28	1	1	69.14	85.6	90	8e-121
		STKc_Mnk	cd14090	8.60418e-24	1.31083e-19	1	1	69.14	85.6	90	8e-121
		STKc_Mnk1	cd14174	4.29685e-16	2.21397e-14	1	1	69.14	85.6	90	8e-121
		STKc_Mnk2	cd14173	2.07575e-18	3.06899e-18	1	1	69.14	85.6	90	8e-121
		STKc_Mos	cd13979	9.18083e-29	4.38016e-25	1	1	69.14	85.6	90	8e-121
		STKc_NAK1_like	cd06917	9.77731e-40	1.576e-35	1	1	69.14	85.6	90	8e-121
		STKc_NAK_like	cd14037	4.15992e-23	1.25608e-22	1	1	69.14	85.6	90	8e-121
		STKc_NDR1	cd05628	2.25046e-13	2.50457e-11	1	1	69.14	85.6	90	8e-121
		STKc_NDR2	cd05627	4.92373e-14	6.43534e-12	1	1	69.14	85.6	90	8e-121
		STKc_NDR_like	cd05599	8.61761e-29	1.47874e-23	1	1	69.14	85.6	90	8e-121
		STKc_NDR_like_fungal	cd05629	1.79752e-14	8.25406e-15	1	1	69.14	85.6	90	8e-121
		STKc_NIK	cd13991	3.37019e-17	7.31247e-22	1	1	69.14	85.6	90	8e-121
		STKc_NIM1	cd14075	2.19288e-31	1.83641e-22	1	1	69.14	85.6	90	8e-121
		STKc_NLK	cd07853	2.09942e-71	1.08925e-54	1	1	69.14	85.6	90	8e-121
		STKc_NUAK	cd14073	1.07755e-38	1.09225e-37	1	1	69.14	85.6	90	8e-121
		STKc_NUAK2	cd14161	7.52754e-31	4.90034e-32	1	1	69.14	85.6	90	8e-121
		STKc_Nek	cd08215	3.09793e-62	7.02887e-51	1	1	69.14	85.6	90	8e-121
		STKc_Nek1	cd08218	8.11522e-37	6.75217e-30	1	1	69.14	85.6	90	8e-121
		STKc_Nek10	cd08528	2.15152e-25	4.01664e-22	1	1	69.14	85.6	90	8e-121
		STKc_Nek11	cd08222	2.24667e-31	3.86895e-24	1	1	69.14	85.6	90	8e-121
		STKc_Nek2	cd08217	9.51622e-49	5.74012e-44	1	1	69.14	85.6	90	8e-121
		STKc_Nek3	cd08219	5.65417e-31	8.44067e-28	1	1	69.14	85.6	90	8e-121
		STKc_Nek4	cd08223	2.43204e-31	3.94809e-21	1	1	69.14	85.6	90	8e-121
		STKc_Nek5	cd08225	1.11183e-36	5.39668e-32	1	1	69.14	85.6	90	8e-121
		STKc_Nek6	cd08228	9.85677e-40	3.59032e-34	1	1	69.14	85.6	90	8e-121
		STKc_Nek6_7	cd08224	2.2741e-53	4.51693e-38	1	1	69.14	85.6	90	8e-121
		STKc_Nek7	cd08229	3.91977e-34	8.26721e-28	1	1	69.14	85.6	90	8e-121
		STKc_Nek8	cd08220	6.16736e-37	1.10478e-26	1	1	69.14	85.6	90	8e-121
		STKc_Nek9	cd08221	8.47983e-26	2.57859e-19	1	1	69.14	85.6	90	8e-121
		STKc_OSR1_SPAK	cd06610	5.71777e-41	5.37433e-32	1	1	69.14	85.6	90	8e-121
		STKc_PAK	cd06614	7.92407e-54	7.39756e-47	1	1	69.14	85.6	90	8e-121
		STKc_PAK1	cd06654	1.59849e-32	2.72012e-33	1	1	69.14	85.6	90	8e-121
		STKc_PAK2	cd06655	4.51845e-36	3.60804e-35	1	1	69.14	85.6	90	8e-121
		STKc_PAK3	cd06656	8.73637e-34	2.18407e-33	1	1	69.14	85.6	90	8e-121
		STKc_PAK4	cd06657	1.51069e-25	9.19152e-21	1	1	69.14	85.6	90	8e-121
		STKc_PAK5	cd06658	3.50179e-27	2.34108e-23	1	1	69.14	85.6	90	8e-121
		STKc_PAK6	cd06659	2.38415e-32	1.43627e-27	1	1	69.14	85.6	90	8e-121
		STKc_PAK_I	cd06647	2.56456e-38	9.26119e-37	1	1	69.14	85.6	90	8e-121
		STKc_PAK_II	cd06648	4.21783e-36	6.50419e-31	1	1	69.14	85.6	90	8e-121
		STKc_PASK	cd14004	1.09123e-29	3.97792e-23	1	1	69.14	85.6	90	8e-121
		STKc_PCTAIRE1	cd07873	4.06378e-125	1.28298e-95	1	1	69.14	85.6	90	8e-121
		STKc_PCTAIRE2	cd07872	3.22502e-114	1.44692e-92	1	1	69.14	85.6	90	8e-121
		STKc_PCTAIRE3	cd07871	2.3391e-124	1.64158e-94	1	1	69.14	85.6	90	8e-121
		STKc_PCTAIRE_like	cd07844	2.20878e-140	2.03223e-105	1	1	69.14	85.6	90	8e-121
		STKc_PDIK1L	cd13977	7.79257e-23	3.55953e-20	1	1	69.14	85.6	90	8e-121
		STKc_PDK1	cd05581	1.42909e-41	6.1083e-38	1	1	69.14	85.6	90	8e-121
		STKc_PFTAIRE1	cd07869	8.24561e-99	2.49287e-81	1	1	69.14	85.6	90	8e-121
		STKc_PFTAIRE2	cd07870	1.10923e-109	1.09779e-85	1	1	69.14	85.6	90	8e-121
		STKc_PIM	cd14005	3.22999e-27	1.52822e-21	1	1	69.14	85.6	90	8e-121
		STKc_PIM1	cd14100	1.19327e-20	2.59172e-20	1	1	69.14	85.6	90	8e-121
		STKc_PIM2	cd14101	1.72021e-25	2.69313e-23	1	1	69.14	85.6	90	8e-121
		STKc_PIM3	cd14102	4.5834e-18	1.18968e-20	1	1	69.14	85.6	90	8e-121
		STKc_PKA	cd14209	1.07559e-24	2.26959e-22	1	1	69.14	85.6	90	8e-121
		STKc_PKA_like	cd05580	1.97488e-35	1.07094e-26	1	1	69.14	85.6	90	8e-121
		STKc_PKB	cd05571	1.47241e-27	7.73793e-21	1	1	69.14	85.6	90	8e-121
		STKc_PKB_alpha	cd05594	8.10854e-19	1.23327e-18	1	1	69.14	85.6	90	8e-121
		STKc_PKB_beta	cd05595	4.32785e-23	2.38802e-20	1	1	69.14	85.6	90	8e-121
		STKc_PKB_gamma	cd05593	2.71705e-24	1.40496e-20	1	1	69.14	85.6	90	8e-121
		STKc_PKC	cd05570	9.52746e-38	5.58777e-26	1	1	69.14	85.6	90	8e-121
		STKc_PKD	cd14082	3.06493e-28	1.10077e-29	1	1	69.14	85.6	90	8e-121
		STKc_PKN	cd05589	4.62034e-22	1.91237e-17	1	1	69.14	85.6	90	8e-121
		STKc_PLK	cd14099	1.83621e-44	1.50347e-36	1	1	69.14	85.6	90	8e-121
		STKc_PLK1	cd14187	4.49407e-20	3.82343e-19	1	1	69.14	85.6	90	8e-121
		STKc_PLK2	cd14188	1.11827e-17	1.52209e-16	1	1	69.14	85.6	90	8e-121
		STKc_PLK3	cd14189	3.75536e-18	1.13796e-17	1	1	69.14	85.6	90	8e-121
		STKc_PLK4	cd14186	3.34439e-30	3.57256e-30	1	1	69.14	85.6	90	8e-121
		STKc_PRKX_like	cd05612	1.54812e-30	8.63244e-28	1	1	69.14	85.6	90	8e-121
		STKc_PRP4	cd14135	2.39399e-39	4.09829e-34	1	1	69.14	85.6	90	8e-121
		STKc_PSKH1	cd14087	1.92954e-24	1.18558e-25	1	1	69.14	85.6	90	8e-121
		STKc_Pat1_like	cd13993	3.3619e-47	7.34243e-37	1	1	69.14	85.6	90	8e-121
		STKc_PhKG	cd14093	1.5138e-35	5.17162e-33	1	1	69.14	85.6	90	8e-121
		STKc_PhKG1	cd14182	2.09204e-27	9.36563e-23	1	1	69.14	85.6	90	8e-121
		STKc_PhKG2	cd14181	1.29279e-30	3.45252e-29	1	1	69.14	85.6	90	8e-121
		STKc_Pho85	cd07836	1.53663e-156	2.19269e-120	1	1	69.14	85.6	90	8e-121
		STKc_PknB_like	cd14014	2.38941e-67	2.31471e-60	1	1	69.14	85.6	90	8e-121
		STKc_RCK1-like	cd14096	1.06994e-35	1.89927e-30	1	1	69.14	85.6	90	8e-121
		STKc_RIP	cd13978	1.24464e-25	2.85352e-27	1	1	69.14	85.6	90	8e-121
		STKc_RIP1	cd14027	2.46471e-18	2.5974e-21	1	1	69.14	85.6	90	8e-121
		STKc_ROCK	cd05596	5.63068e-17	7.77145e-16	1	1	69.14	85.6	90	8e-121
		STKc_ROCK1	cd05622	3.28042e-17	1.86714e-16	1	1	69.14	85.6	90	8e-121
		STKc_ROCK2	cd05621	2.62153e-18	2.02697e-17	1	1	69.14	85.6	90	8e-121
		STKc_ROCK_NDR_like	cd05573	8.43937e-33	1.78252e-28	1	1	69.14	85.6	90	8e-121
		STKc_RPK118_like	cd05576	1.53944e-14	0	1	0	69.14	85.6	90	8e-121
		STKc_RSK1_C	cd14175	4.20909e-25	7.26938e-20	1	1	69.14	85.6	90	8e-121
		STKc_RSK2_C	cd14176	5.33719e-24	1.21697e-18	1	1	69.14	85.6	90	8e-121
		STKc_RSK3_C	cd14178	3.28538e-22	3.62943e-20	1	1	69.14	85.6	90	8e-121
		STKc_RSK4_C	cd14177	3.52833e-22	2.148e-18	1	1	69.14	85.6	90	8e-121
		STKc_RSK_C	cd14091	8.64784e-36	1.73107e-26	1	1	69.14	85.6	90	8e-121
		STKc_RSK_N	cd05582	5.63765e-25	3.79936e-21	1	1	69.14	85.6	90	8e-121
		STKc_Rad53_Cds1	cd14098	9.56981e-46	2.03626e-40	1	1	69.14	85.6	90	8e-121
		STKc_Raf	cd14062	1.04738e-16	8.68995e-18	1	1	69.14	85.6	90	8e-121
		STKc_Rim15_like	cd05611	1.31919e-36	2.45202e-31	1	1	69.14	85.6	90	8e-121
		STKc_SBK1	cd13987	6.91359e-24	1.15888e-19	1	1	69.14	85.6	90	8e-121
		STKc_SGK	cd05575	2.39874e-25	2.29671e-18	1	1	69.14	85.6	90	8e-121
		STKc_SGK1	cd05602	1.49487e-18	7.43619e-16	1	1	69.14	85.6	90	8e-121
		STKc_SGK2	cd05603	3.22825e-22	1.01239e-18	1	1	69.14	85.6	90	8e-121
		STKc_SGK3	cd05604	1.22986e-23	2.19706e-18	1	1	69.14	85.6	90	8e-121
		STKc_SIK	cd14071	2.08965e-38	4.95204e-31	1	1	69.14	85.6	90	8e-121
		STKc_SLK	cd06643	2.17519e-35	3.25209e-28	1	1	69.14	85.6	90	8e-121
		STKc_SLK_like	cd06611	4.31328e-42	3.8667e-33	1	1	69.14	85.6	90	8e-121
		STKc_SNRK	cd14074	2.50777e-44	2.81855e-37	1	1	69.14	85.6	90	8e-121
		STKc_SNT7_plant	cd14013	1.77698e-18	7.95977e-12	1	1	69.14	85.6	90	8e-121
		STKc_SPEG_rpt1	cd14108	2.80543e-20	3.95535e-25	1	1	69.14	85.6	90	8e-121
		STKc_SPEG_rpt2	cd14111	8.06978e-26	1.77074e-25	1	1	69.14	85.6	90	8e-121
		STKc_SRPK	cd14136	1.5924e-40	4.37893e-28	1	1	69.14	85.6	90	8e-121
		STKc_SRPK1	cd14216	2.66719e-25	4.15911e-22	1	1	69.14	85.6	90	8e-121
		STKc_SRPK2	cd14217	2.48009e-17	2.46162e-14	1	1	69.14	85.6	90	8e-121
		STKc_SRPK3	cd14218	1.69821e-21	3.73963e-17	1	1	69.14	85.6	90	8e-121
		STKc_STK10	cd06644	1.53047e-39	3.8892e-30	1	1	69.14	85.6	90	8e-121
		STKc_STK25	cd06642	9.19175e-25	2.72319e-29	1	1	69.14	85.6	90	8e-121
		STKc_STK33	cd14097	1.05203e-28	1.18937e-27	1	1	69.14	85.6	90	8e-121
		STKc_STK36	cd14002	8.97719e-57	2.56424e-45	1	1	69.14	85.6	90	8e-121
		STKc_Sck1_like	cd05586	8.68487e-24	4.20024e-22	1	1	69.14	85.6	90	8e-121
		STKc_Sid2p_like	cd05600	6.65404e-26	1.47274e-26	1	1	69.14	85.6	90	8e-121
		STKc_SnRK2	cd14662	3.09118e-23	3.47184e-20	1	1	69.14	85.6	90	8e-121
		STKc_SnRK2-3	cd14665	2.87092e-27	5.36904e-25	1	1	69.14	85.6	90	8e-121
		STKc_SnRK3	cd14663	1.0673e-43	2.77942e-40	1	1	69.14	85.6	90	8e-121
		STKc_Sty1_Hog1	cd07856	2.18874e-67	2.82302e-50	1	1	69.14	85.6	90	8e-121
		STKc_TAK1	cd14058	7.58279e-30	1.90661e-24	1	1	69.14	85.6	90	8e-121
		STKc_TAO	cd06607	5.70673e-31	1.5252e-28	1	1	69.14	85.6	90	8e-121
		STKc_TAO1	cd06635	6.54654e-27	6.78594e-28	1	1	69.14	85.6	90	8e-121
		STKc_TAO2	cd06634	1.51432e-25	2.72264e-26	1	1	69.14	85.6	90	8e-121
		STKc_TAO3	cd06633	7.53683e-31	2.81132e-29	1	1	69.14	85.6	90	8e-121
		STKc_TBK1	cd13988	7.65416e-17	5.89067e-11	1	1	69.14	85.6	90	8e-121
		STKc_TDY_MAPK	cd07859	3.27455e-63	1.81011e-51	1	1	69.14	85.6	90	8e-121
		STKc_TEY_MAPK	cd07858	2.04794e-80	2.87298e-56	1	1	69.14	85.6	90	8e-121
		STKc_TGFbR-like	cd13998	7.23146e-19	4.80011e-15	1	1	69.14	85.6	90	8e-121
		STKc_TGFbR_I	cd14056	1.46768e-12	5.82391e-12	1	1	69.14	85.6	90	8e-121
		STKc_TLK	cd13990	2.7728e-26	8.16563e-26	1	1	69.14	85.6	90	8e-121
		STKc_TLK1	cd14040	2.50741e-15	3.07923e-15	1	1	69.14	85.6	90	8e-121
		STKc_TLK2	cd14041	1.09326e-14	5.66987e-14	1	1	69.14	85.6	90	8e-121
		STKc_TNIK	cd06637	9.64018e-21	6.98884e-21	1	1	69.14	85.6	90	8e-121
		STKc_TSSK-like	cd14080	3.81941e-43	3.3884e-36	1	1	69.14	85.6	90	8e-121
		STKc_TSSK1_2-like	cd14165	1.05004e-30	1.35004e-27	1	1	69.14	85.6	90	8e-121
		STKc_TSSK3-like	cd14163	5.00774e-25	5.29414e-25	1	1	69.14	85.6	90	8e-121
		STKc_TSSK4-like	cd14162	9.09671e-38	2.91043e-36	1	1	69.14	85.6	90	8e-121
		STKc_TSSK6-like	cd14164	1.35132e-28	1.67447e-25	1	1	69.14	85.6	90	8e-121
		STKc_TTBK	cd14017	7.97998e-14	1.65532e-15	1	1	69.14	85.6	90	8e-121
		STKc_Titin	cd14104	1.0565e-19	5.68035e-21	1	1	69.14	85.6	90	8e-121
		STKc_Trio_C	cd14113	1.663e-24	9.7638e-31	1	1	69.14	85.6	90	8e-121
		STKc_Twitchin_like	cd14114	8.04949e-27	3.09279e-24	1	1	69.14	85.6	90	8e-121
		STKc_ULK1	cd14202	1.27861e-28	6.34016e-27	1	1	69.14	85.6	90	8e-121
		STKc_ULK1_2-like	cd14120	8.50039e-34	7.16875e-27	1	1	69.14	85.6	90	8e-121
		STKc_ULK2	cd14201	3.70865e-26	8.83003e-28	1	1	69.14	85.6	90	8e-121
		STKc_ULK3	cd14121	1.87877e-42	1.29901e-32	1	1	69.14	85.6	90	8e-121
		STKc_ULK4	cd14010	8.21964e-36	1.46198e-27	1	1	69.14	85.6	90	8e-121
		STKc_Unc-89_rpt2	cd14112	2.67537e-15	1.14461e-12	1	1	69.14	85.6	90	8e-121
		STKc_Vps15	cd13980	5.94846e-14	0	1	0	69.14	85.6	90	8e-121
		STKc_WNK	cd13983	1.54673e-36	3.13779e-30	1	1	69.14	85.6	90	8e-121
		STKc_WNK1	cd14030	1.00114e-14	2.45722e-12	1	1	69.14	85.6	90	8e-121
		STKc_WNK2_like	cd14032	1.44082e-13	7.47646e-12	1	1	69.14	85.6	90	8e-121
		STKc_WNK3	cd14031	3.44197e-16	1.44365e-12	1	1	69.14	85.6	90	8e-121
		STKc_WNK4	cd14033	1.16702e-19	3.57949e-15	1	1	69.14	85.6	90	8e-121
		STKc_YPK1_like	cd05585	9.98162e-28	4.20726e-19	1	1	69.14	85.6	90	8e-121
		STKc_YSK4	cd06631	1.45467e-33	1.79299e-25	1	1	69.14	85.6	90	8e-121
		STKc_Yank1	cd05578	2.97077e-36	9.7874e-28	1	1	69.14	85.6	90	8e-121
		STKc_aPKC	cd05588	2.3819e-17	4.69229e-16	1	1	69.14	85.6	90	8e-121
		STKc_aPKC_iota	cd05618	4.16084e-20	2.15207e-20	1	1	69.14	85.6	90	8e-121
		STKc_aPKC_zeta	cd05617	2.54775e-17	2.02485e-17	1	1	69.14	85.6	90	8e-121
		STKc_beta_ARK	cd05606	3.0625e-17	7.5462e-12	1	1	69.14	85.6	90	8e-121
		STKc_cGK	cd05572	1.08735e-35	4.50966e-31	1	1	69.14	85.6	90	8e-121
		STKc_cPKC	cd05587	2.00455e-23	8.56999e-16	1	1	69.14	85.6	90	8e-121
		STKc_cPKC_alpha	cd05615	2.46312e-20	1.66723e-15	1	1	69.14	85.6	90	8e-121
		STKc_cPKC_beta	cd05616	2.93484e-23	4.45416e-16	1	1	69.14	85.6	90	8e-121
		STKc_myosinIIIA_N	cd06638	1.40831e-25	4.74072e-21	1	1	69.14	85.6	90	8e-121
		STKc_myosinIIIB_N	cd06639	1.3814e-28	1.2252e-21	1	1	69.14	85.6	90	8e-121
		STKc_myosinIII_N_like	cd06608	9.96708e-30	7.09217e-28	1	1	69.14	85.6	90	8e-121
		STKc_nPKC_delta	cd05620	1.73104e-28	3.01306e-22	1	1	69.14	85.6	90	8e-121
		STKc_nPKC_epsilon	cd05591	6.36782e-25	3.63779e-17	1	1	69.14	85.6	90	8e-121
		STKc_nPKC_eta	cd05590	5.56434e-28	5.46893e-19	1	1	69.14	85.6	90	8e-121
		STKc_nPKC_theta	cd05619	2.7439e-31	3.4777e-24	1	1	69.14	85.6	90	8e-121
		STKc_nPKC_theta_like	cd05592	3.15365e-31	2.81935e-22	1	1	69.14	85.6	90	8e-121
		STKc_obscurin_rpt1	cd14107	1.44929e-29	6.63602e-22	1	1	69.14	85.6	90	8e-121
		STKc_obscurin_rpt2	cd14110	4.49328e-17	3.33922e-19	1	1	69.14	85.6	90	8e-121
		STKc_p38	cd07851	2.83711e-81	3.66193e-53	1	1	69.14	85.6	90	8e-121
		STKc_p38alpha	cd07877	3.79638e-66	1.18534e-49	1	1	69.14	85.6	90	8e-121
		STKc_p38beta	cd07878	1.1072e-67	4.36731e-47	1	1	69.14	85.6	90	8e-121
		STKc_p38delta	cd07879	1.70848e-68	1.39214e-51	1	1	69.14	85.6	90	8e-121
		STKc_p38gamma	cd07880	1.4816e-69	5.1e-54	1	1	69.14	85.6	90	8e-121
		STKc_p70S6K	cd05584	1.4544e-29	3.32846e-27	1	1	69.14	85.6	90	8e-121
		STKc_phototropin_like	cd05574	7.87449e-24	5.71372e-19	1	1	69.14	85.6	90	8e-121
		STYKc	cl33378	1.35969e-43	1.59123e-36	1	1	69.14	85.6	90	8e-121
		S_TKc	smart00220	4.04886e-112	9.00095e-92	1	1	69.14	85.6	90	8e-121
		TOMM_kin_cyc	cl37341	1.01745e-21	5.59788e-18	1	1	69.14	85.6	90	8e-121
		TyrKc	smart00219	1.48385e-41	2.22886e-37	1	1	69.14	85.6	90	8e-121
		pk1	cl33733	3.30628e-15	9.0612e-13	1	1	69.14	85.6	90	8e-121
		pknD	cl32855	6.17062e-18	1.04569e-16	1	1	69.14	85.6	90	8e-121
ENSG00000125166.12	c8629_g1_i1	AAT_I	cd01494	2.34741e-09	4.24121e-10	1	1	60.05	76.13	62	2e-177
		AAT_like	cd00609	8.33115e-49	8.9926e-48	1	1	60.05	76.13	62	2e-177
		Aminotran_1_2	pfam00155	1.0835e-105	7.82472e-93	1	1	60.05	76.13	62	2e-177
		AspB	COG0436	1.2419e-11	4.56887e-07	1	1	60.05	76.13	62	2e-177
		PLN02397	PLN02397	0	0	1	1	60.05	76.13	62	2e-177
		PRK07683	cl30177	0.000670557	0	1	0	60.05	76.13	62	2e-177
		PRK08637	PRK08637	1.04625e-07	2.25219e-08	1	1	60.05	76.13	62	2e-177
		PRK09257	PRK09257	0	0	1	1	60.05	76.13	62	2e-177
		PTZ00376	PTZ00376	0	0	1	1	60.05	76.13	62	2e-177
		TyrB	COG1448	0	0	1	1	60.05	76.13	62	2e-177
ENSG00000126067.11	c3460_g1_i1	Ntn_hydrolase	cd01901	1.18983e-31	3.59066e-35	1	1	53.85	76.41	77	1e-70
		PRE1	cl30779	2.81236e-07	2.61179e-43	1	1	53.85	76.41	77	1e-70
		PRK03996	cl35236	0	0.000209521	0	1	53.85	76.41	77	1e-70
		PTZ00246	cl31757	0	1.56189e-05	0	1	53.85	76.41	77	1e-70
		PTZ00488	cl30781	0	2.98149e-09	0	1	53.85	76.41	77	1e-70
		Proteasome	pfam00227	7.26535e-07	8.24998e-54	1	1	53.85	76.41	77	1e-70
		arc_protsome_A	cl31463	0	1.17546e-05	0	1	53.85	76.41	77	1e-70
		arc_protsome_B	TIGR03634	0	1.59228e-29	0	1	53.85	76.41	77	1e-70
		proteasome_alpha	cd01911	0	1.29179e-08	0	1	53.85	76.41	77	1e-70
		proteasome_alpha_archeal	cd03756	0	1.29706e-07	0	1	53.85	76.41	77	1e-70
		proteasome_alpha_type_3	cd03751	0	0.000384222	0	1	53.85	76.41	77	1e-70
		proteasome_alpha_type_4	cd03752	0	7.13646e-06	0	1	53.85	76.41	77	1e-70
		proteasome_alpha_type_5	cd03753	0	5.89153e-05	0	1	53.85	76.41	77	1e-70
		proteasome_alpha_type_6	cd03754	0	0.000814973	0	1	53.85	76.41	77	1e-70
		proteasome_beta	cd01912	3.77312e-17	1.15545e-71	1	1	53.85	76.41	77	1e-70
		proteasome_beta_archeal	cd03764	0	3.603e-30	0	1	53.85	76.41	77	1e-70
		proteasome_beta_type_1	cd03757	0	3.49041e-16	0	1	53.85	76.41	77	1e-70
		proteasome_beta_type_2	cd03758	1.18983e-31	8.44207e-108	1	1	53.85	76.41	77	1e-70
		proteasome_beta_type_3	cd03759	0	5.09797e-14	0	1	53.85	76.41	77	1e-70
		proteasome_beta_type_4	cd03760	1.94776e-07	7.23068e-26	1	1	53.85	76.41	77	1e-70
		proteasome_beta_type_5	cd03761	0	2.73448e-05	0	1	53.85	76.41	77	1e-70
		proteasome_beta_type_6	cd03762	0	1.5113e-07	0	1	53.85	76.41	77	1e-70
		proteasome_beta_type_7	cd03763	0	2.62236e-11	0	1	53.85	76.41	77	1e-70
		proteasome_protease_HslV	cd01906	1.21649e-08	5.14161e-58	1	1	53.85	76.41	77	1e-70
ENSG00000128050.8	c9222_g1_i1	AIRC	smart01001	6.95077e-51	2.33167e-44	1	1	56.9	74.58	65	6e-169
		PLN02544	PLN02544	0	3.95609e-15	0	1	56.9	74.58	65	6e-169
		PLN02948	cl31959	8.24946e-09	4.57392e-10	1	1	56.9	74.58	65	6e-169
		PRK09362	PRK09362	1.48101e-33	4.58163e-62	1	1	56.9	74.58	65	6e-169
		PRK12607	PRK12607	0.000750816	2.22208e-12	1	1	56.9	74.58	65	6e-169
		PRK13961	PRK13961	0	4.17013e-11	0	1	56.9	74.58	65	6e-169
		PurC	COG0152	6.58735e-28	1.17576e-55	1	1	56.9	74.58	65	6e-169
		PurE	COG0041	3.44295e-23	3.99752e-23	1	1	56.9	74.58	65	6e-169
		SAICAR_synt	cd00476	9.44397e-64	1.11621e-72	1	1	56.9	74.58	65	6e-169
		SAICAR_synt_Ade5	cd01416	2.36217e-124	2.48552e-165	1	1	56.9	74.58	65	6e-169
		SAICAR_synt_PurC	cd01415	2.80786e-32	1.73383e-58	1	1	56.9	74.58	65	6e-169
		SAICAR_synt_Sc	cd01414	2.87056e-09	1.79179e-20	1	1	56.9	74.58	65	6e-169
		purC	TIGR00081	1.04933e-18	2.65233e-44	1	1	56.9	74.58	65	6e-169
		purE	TIGR01162	3.48162e-67	2.88187e-52	1	1	56.9	74.58	65	6e-169
ENSG00000129455.15	c8698_g1_i1	CLIP	smart00680	0	2.63905e-05	0	1	31.79	46.07	47	1e-20
		COG5640	COG5640	4.50172e-25	2.03351e-28	1	1	31.79	46.07	47	1e-20
		Tryp_SPc	smart00020	2.00917e-92	1.56422e-66	1	1	31.79	46.07	47	1e-20
		Trypsin	pfam00089	6.07949e-78	7.40418e-49	1	1	31.79	46.07	47	1e-20
		Trypsin_2	pfam13365	0.000949739	0	1	0	31.79	46.07	47	1e-20
ENSG00000131018.22	c3908_g1_i1	235kDa-fam	cl31124	4.88949e-05	0	1	0	27.69	55.38	90	7e-10
		CH	smart00033	5.53819e-15	0	1	0	27.69	55.38	90	7e-10
		COG4372	cl34756	3.88048e-05	0	1	0	27.69	55.38	90	7e-10
		EnvC	cl34844	1.1748e-05	0	1	0	27.69	55.38	90	7e-10
		HCR	cl37559	0.000864383	0	1	0	27.69	55.38	90	7e-10
		KASH	cl11173	2.94635e-17	0	1	0	27.69	55.38	90	7e-10
		PRK02224	cl32023	0.000872374	0	1	0	27.69	55.38	90	7e-10
		PRK11281	cl36015	0.000483925	0	1	0	27.69	55.38	90	7e-10
		SAC6	cl26648	1.5695e-31	0	1	0	27.69	55.38	90	7e-10
		SMC_prok_A	TIGR02169	0.000505507	0	1	0	27.69	55.38	90	7e-10
		SMC_prok_B	TIGR02168	0.000679762	0	1	0	27.69	55.38	90	7e-10
		SPEC	smart00150	0.000904186	0	1	0	27.69	55.38	90	7e-10
		SbcC	cl33865	0.000297195	0	1	0	27.69	55.38	90	7e-10
		Smc	COG1196	0.000636363	0	1	0	27.69	55.38	90	7e-10
		Spectrin	pfam00435	6.40558e-05	0	1	0	27.69	55.38	90	7e-10
		sbcc	cl31020	9.55442e-06	0	1	0	27.69	55.38	90	7e-10
ENSG00000133063.15	c7420_g1_i1	CBM_14	pfam01607	2.54709e-11	0	1	0	31.37	46.7	69	2e-49
		ChiA	cl34587	9.23314e-75	8.41425e-21	1	1	31.37	46.7	69	2e-49
		ChtBD2	smart00494	4.49049e-13	0	1	0	31.37	46.7	69	2e-49
		GH18_3CO4_chitinase	cd06545	4.25881e-17	0	1	0	31.37	46.7	69	2e-49
		GH18_CFLE_spore_hydrolase	cd02874	2.60026e-27	0	1	0	31.37	46.7	69	2e-49
		GH18_IDGF	cd02873	3.8378e-79	0	1	1	31.37	46.7	69	2e-49
		GH18_SI-CLP	cd02876	1.00126e-08	0	1	0	31.37	46.7	69	2e-49
		GH18_chitinase	cd06548	3.35925e-101	9.45067e-36	1	1	31.37	46.7	69	2e-49
		GH18_chitinase-like	cd00598	1.69471e-55	3.57453e-31	1	1	31.37	46.7	69	2e-49
		GH18_chitinase_D-like	cd02871	2.69965e-09	0.000205792	1	1	31.37	46.7	69	2e-49
		GH18_chitobiase	cd02875	5.54432e-15	0	1	0	31.37	46.7	69	2e-49
		GH18_chitolectin_chitotriosidase	cd02872	0	7.97747e-85	1	1	31.37	46.7	69	2e-49
		GH18_plant_chitinase_class_V	cd02879	6.27886e-81	2.9369e-28	1	1	31.37	46.7	69	2e-49
		GH18_trifunctional	cd06549	2.51676e-07	0	1	0	31.37	46.7	69	2e-49
		GH18_zymocin_alpha	cd02878	9.53121e-43	1.44215e-07	1	1	31.37	46.7	69	2e-49
		Glyco_18	cl33392	7.64534e-157	6.4842e-82	1	1	31.37	46.7	69	2e-49
		Glyco_hydro_18	cl38006	4.12886e-119	1.92937e-54	1	1	31.37	46.7	69	2e-49
[truncated: 3,262 more rows]
