# Supplementary material for: Integrative multiomics analysis of Premolis semirufa caterpillar venom in the search for molecules leading to a joint disease
Source: Sci Rep. 2021 Jan 21;11:1995. doi: 10.1038/s41598-020-79769-y (PMC7820220; doi:10.1038/s41598-020-79769-y)
Supplement: Supplementary file 10 — Supplementary Information 10. [file 41598_2020_79769_MOESM10_ESM.xlsx]

## Sheet: GenesIdentifiedProteinHsapiensH
Table S4. Summarization for the number of identified domains in each specie and the percentagem of common domains for each species baesd on the Conserved Domains Search Tool against the databases CDD, Pfam, SMART, COG, PRK, and TIGRFAM.
HsapiensID	PararamaID	# Domains	%CommonDomainsInPararama	%CommonDomainsInHsapiens
ENSG00000014641.17	c7156_g1_i1	35	100	85.714
ENSG00000044574.7	c9348_g1_i1	48	100	93.75
ENSG00000057149.14	c8781_g1_i2	75	100	100
ENSG00000065833.8	c9193_g1_i3	14	100	100
ENSG00000075624.13	c5957_g1_i1	9	100	100
ENSG00000080007.7	c12564_g1_i1	110	90.909	87.273
ENSG00000085662.13	c2736_g1_i1	78	100	93.59
ENSG00000089220.4	c8398_g1_i1	8	87.5	100
ENSG00000090382.6	c8529_g1_i1	8	100	100
ENSG00000092621.11	c4558_g1_i1	62	100	100
ENSG00000096384.19	c6418_g2_i1	10	100	100
ENSG00000099810.18	c467_g1_i1	19	100	89.474
ENSG00000100024.14	c8555_g1_i1	31	6.452	100
ENSG00000101444.12	c7801_g1_i1	28	92.857	85.714
ENSG00000103355.12	c8719_g2_i1	6	66.667	83.333
ENSG00000103769.9	c8417_g2_i1	116	61.207	100
ENSG00000103811.15	c9945_g1_i1	14	100	78.571
ENSG00000104731.14	c11370_g1_i1	13	92.308	30.769
ENSG00000106049.8	c9062_g1_i1	34	76.471	82.353
ENSG00000106080.10	c798_g1_i1	15	53.333	100
ENSG00000106853.16	c7592_g1_i1	85	80	100
ENSG00000108179.13	c18854_g1_i1	17	94.118	100
ENSG00000108591.9	c6058_g1_i1	42	100	38.095
ENSG00000108671.9	c7985_g1_i1	7	85.714	100
ENSG00000108953.16	c5311_g1_i1	12	100	100
ENSG00000109133.12	c9346_g1_i1	1	100	100
ENSG00000110955.8	c6566_g1_i1	52	100	100
ENSG00000111275.12	c11897_g1_i1	115	100	100
ENSG00000111405.8	c6962_g1_i1	4	100	25
ENSG00000111481.9	c16720_g1_i1	7	100	71.429
ENSG00000111640.14	c7314_g1_i1	20	100	95
ENSG00000111669.14	c5729_g1_i1	14	100	100
ENSG00000112096.16	c7937_g1_i1	10	100	100
ENSG00000115850.9	c16389_g1_i1	14	100	92.857
ENSG00000116761.11	c6752_g1_i1	59	89.831	96.61
ENSG00000117395.10	c1665_g1_i1	1	100	100
ENSG00000117448.13	c8505_g1_i1	97	97.938	92.784
ENSG00000117450.13	c8981_g1_i1	26	100	96.154
ENSG00000117984.12	c9319_g1_i1	25	92	96
ENSG00000119782.13	c7335_g1_i1	8	62.5	100
ENSG00000121691.4	c8241_g1_i1	14	100	92.857
ENSG00000123374.10	c7672_g2_i1	514	97.276	97.276
ENSG00000125166.12	c8629_g1_i1	10	100	90
ENSG00000126067.11	c3460_g1_i1	24	29.167	100
ENSG00000128050.8	c9222_g1_i1	14	85.714	100
ENSG00000129455.15	c8698_g1_i1	5	80	80
ENSG00000133063.15	c7420_g1_i1	18	100	55.556
ENSG00000133112.16	c6800_g1_i1	2	100	100
ENSG00000133313.14	c8501_g1_i1	55	89.091	100
ENSG00000133433.10	c8861_g1_i1	41	87.805	75.61
ENSG00000135069.13	c7595_g1_i1	15	93.333	100
ENSG00000135318.11	c9368_g1_i1	24	87.5	100
ENSG00000135821.16	c585_g1_i1	8	87.5	100
ENSG00000136856.17	c9248_g1_i1	39	56.41	97.436
ENSG00000137106.17	c7679_g1_i1	67	98.507	94.03
ENSG00000137124.6	c8533_g1_i1	118	97.458	100
ENSG00000137747.14	c9006_g1_i1	52	98.077	7.692
ENSG00000138279.15	c9291_g1_i1	3	100	66.667
ENSG00000138413.13	c6993_g1_i1	18	77.778	100
ENSG00000140263.13	c8495_g1_i1	112	95.536	93.75
ENSG00000141086.17	c6499_g1_i1	3	100	100
ENSG00000142168.14	c9311_g1_i2	8	100	100
ENSG00000142676.12	c3033_g1_i1	7	100	100
ENSG00000143947.12	c2185_g1_i1	59	100	100
ENSG00000145349.16	c14127_g1_i1	514	97.471	97.276
ENSG00000147588.6	c7118_g1_i1	28	96.429	100
ENSG00000147905.17	c9003_g1_i1	2	100	100
ENSG00000148180.16	c9338_g1_i1	10	100	100
ENSG00000149925.16	c9366_g2_i1	12	100	100
ENSG00000151552.11	c7597_g1_i1	8	37.5	100
ENSG00000151632.16	c8541_g1_i1	96	93.75	97.917
ENSG00000152234.15	c8469_g1_i1	51	100	100
ENSG00000153037.12	c9775_g1_i1	3	33.333	100
ENSG00000154710.15	c13960_g1_i1	3	66.667	100
ENSG00000155097.11	c8566_g1_i1	2	100	100
ENSG00000155368.16	c3878_g1_i1	3	100	100
ENSG00000156508.17	c374_g1_i1	81	100	97.531
ENSG00000160183.13	c9642_g1_i1	9	100	33.333
ENSG00000160200.17	c8608_g2_i1	69	94.203	75.362
ENSG00000163017.13	c1532_g1_i1	9	100	100
ENSG00000163106.10	c7134_g1_i1	26	96.154	65.385
ENSG00000163536.12	c8781_g1_i1	75	97.333	100
ENSG00000163636.10	c7080_g1_i1	4	100	100
ENSG00000163975.11	c9160_g1_i1	10	80	90
ENSG00000164040.16	c7559_g1_i1	1	100	100
ENSG00000164120.13	c6731_g1_i1	261	98.467	61.686
ENSG00000164418.19	c6373_g1_i1	87	93.103	54.023
ENSG00000164434.11	c7404_g1_i1	28	100	75
ENSG00000164976.8	c9236_g1_i1	23	91.304	91.304
ENSG00000165140.9	c7722_g1_i1	14	78.571	100
ENSG00000166165.12	c6259_g1_i1	9	100	100
ENSG00000166794.4	c1124_g1_i1	17	100	100
ENSG00000167658.15	c9177_g1_i1	79	10.127	100
ENSG00000167863.11	c8723_g1_i1	1	100	100
ENSG00000168925.10	c9023_g1_i1	3	100	100
ENSG00000172236.16	c8369_g1_i1	4	75	100
ENSG00000173992.8	c8752_g1_i1	13	100	46.154
ENSG00000175535.6	c3210_g1_i1	10	90	50
ENSG00000175582.19	c956_g1_i1	106	99.057	99.057
ENSG00000177156.10	c12949_g1_i1	22	90.909	100
ENSG00000179218.13	c5175_g1_i1	1	100	100
ENSG00000179262.9	c11171_g1_i1	55	52.727	83.636
ENSG00000180817.11	c8507_g1_i1	8	100	100
ENSG00000182919.14	c9151_g1_i1	2	100	100
ENSG00000184009.9	c7393_g2_i1	9	100	100
ENSG00000185303.15	c7230_g1_i1	15	100	73.333
ENSG00000185518.11	c3639_g1_i1	89	79.775	92.135
ENSG00000185624.14	c8693_g1_i1	52	98.077	88.462
ENSG00000187054.14	c2202_g1_i1	5	100	60
ENSG00000188157.13	c8750_g1_i1	14	100	35.714
ENSG00000188419.13	c3998_g1_i1	5	100	100
ENSG00000188488.13	c8598_g1_i1	75	88	97.333
ENSG00000188501.11	c8466_g1_i2	13	100	100
ENSG00000189099.11	c8237_g2_i1	4	100	75
ENSG00000196139.11	c9251_g1_i1	98	93.878	100
ENSG00000197157.10	c1785_g1_i1	4	100	100
ENSG00000197249.12	c8598_g2_i1	75	100	88
ENSG00000197641.11	c8426_g1_i1	74	79.73	100
ENSG00000198074.9	c8113_g1_i1	92	97.826	96.739
ENSG00000198092.5	c12573_g1_i1	6	83.333	66.667
ENSG00000198910.12	c8708_g1_i1	62	98.387	58.065
ENSG00000203879.11	c8793_g1_i1	4	100	100
ENSG00000216490.3	c8939_g1_i1	1	100	100
ENSG00000239672.7	c5641_g1_i1	19	100	100
ENSG00000249948.6	c4126_g1_i1	13	100	76.923
ENSG00000254772.9	c8178_g1_i1	44	93.182	77.273
ENSG00000275896.4	c6716_g1_i1	3	100	100
ENSG00000276410.2	c2079_g1_i1	4	100	100
ENSG00000278845.4	c8663_g1_i1	1	100	100
